# Supplementary material for: Amyotrophic Lateral Sclerosis associated FUS mutation shortens mitochondria and induces neurotoxicity
Source: Sci Rep. 2018 Oct 22;8:15575. doi: 10.1038/s41598-018-33964-0 (PMC6197261; doi:10.1038/s41598-018-33964-0)
Supplement: Supplementary file 2 — Supplementary Tables S1 to S18 [file 41598_2018_33964_MOESM2_ESM.xlsx]

## Sheet: Sheet1
Amyotrophic Lateral Sclerosis associated FUS mutation shortens mitochondria and induces neurotoxicity
Tadashi Nakaya and Manolis Maragkakis
	Supplementary Tables S1 to S18

## Sheet: Supplementary Table S1
Table S1 Enrichment of 6mers in mmu_FUS_CLIP_hFUSWT_1 reads over shuffled reads. Reads are also analyzed independently in the 3 genic categories (5'UTR, CDS, 3'UTR).
Total						5'UTR						CDS						3'UTR
nmer	read_count	average_read_count (shuffle)	enrichment	pvalue		nmer	read_count	average_read_count (shuffle)	enrichment	pvalue		nmer	read_count	average_read_count (shuffle)	enrichment	pvalue		nmer	read_count	average_read_count (shuffle)	enrichment	pvalue
TGTGTG	18912	2860.31	6.61186	0		TGTGTG	3944	616.666	6.39568	0		TGTGTG	11705	1911.27	6.12421	0		TGTGTG	614	109.076	5.6291	0
CACACA	13273	2284.11	5.811	0		CACACA	2487	429.704	5.78771	0		CACACA	8300	1471.39	5.64091	0		CTGCTG	459	87.604	5.23949	0
GTGTGT	15342	2862.83	5.35904	0		ACACAC	2187	429.724	5.08931	0		GTGTGT	9305	1910.12	4.87143	0		GTGTGT	476	108.904	4.37082	0
ACACAC	11436	2285.02	5.00477	0		GTGTGT	3107	617.346	5.03283	0		ACACAC	7133	1471.48	4.84749	0		GCTGTG	367	87.79	4.18043	0
CTGCTG	9906	2173.01	4.55866	0		CTGCTG	1975	458.319	4.30923	0		CTGCTG	6981	1448.5	4.81947	0		CTGCAG	287	70.194	4.08867	0
CCTCTG	9505	2488.14	3.82011	0		CTGCCT	2014	517.448	3.89218	0		CCTCTG	6377	1647.55	3.8706	0		CAGCAG	243	61.78	3.93331	0
TCTCTG	10201	2722.56	3.74684	0		TGTCTG	2109	542.849	3.88506	0		GCTGTG	5647	1471.83	3.83672	0		CCTCTG	394	100.491	3.92075	0
CTGCCT	9302	2485.96	3.74181	0		CAGCTG	1397	365.353	3.8237	0		CTGCCT	6251	1646.81	3.79582	0		CTGTGG	345	88.468	3.89972	0
GCTGTG	8236	2203.69	3.73736	0		CCTCTG	1961	518.029	3.7855	0		TCTGTG	6499	1717.43	3.78414	0		CCCTGG	320	82.072	3.89902	0
CTGTGT	9451	2554.08	3.70035	0		CTGTGT	2045	542.263	3.77123	0		CTGTGT	6482	1718.72	3.7714	0		GCTGCT	342	88.135	3.88041	0
CAGCTG	6494	1778.02	3.65237	0		CTGGCT	1715	458.501	3.74045	0		CTGCAG	4450	1181.38	3.76679	0		ACACTG	274	70.853	3.86716	0
CTGTGA	7271	2023.32	3.59361	0		AGCCTG	1355	365.871	3.70349	0		CTGTGG	5521	1472.06	3.75053	0		CTGTGT	386	99.888	3.86433	0
AGGCTG	6575	1832.59	3.58782	0		TGCCTG	1694	458.34	3.69595	0		TCTCTG	6809	1824.63	3.73172	0		CAGCTG	270	70.185	3.84698	0
TCTGTG	9112	2556.44	3.56433	0		CTCTGG	1662	458.848	3.62211	0		CTGTGA	5054	1357.89	3.72194	0		CTGGCT	336	87.727	3.83006	0
CTGCAG	6282	1778.93	3.53133	0		TCTCTG	2053	567.659	3.61661	0		CAGCTG	4351	1181.1	3.68384	0		ACTGTG	297	79.284	3.74603	0
CTGTGG	7724	2203.22	3.50578	0		TCTGTG	1955	542.381	3.60448	0		AGGCTG	4441	1221.32	3.63624	0		CTGTGA	295	78.788	3.74423	0
CTGGGA	6397	1829.37	3.49684	0		CCTGTG	1644	458.93	3.58225	0		CCTGTG	5236	1448.19	3.61555	0		TCTGTG	367	100.009	3.66967	0
CTCTGG	7582	2171.62	3.4914	0		CTGGAG	1367	387.859	3.52448	0		TGCCTG	5208	1450.4	3.59073	0		TGGCTG	320	87.349	3.66346	0
CCTGTG	7578	2171.02	3.49052	0		CCTGGA	1292	366.739	3.52294	0		TGTCTG	6165	1718.88	3.58664	0		CTGGGA	255	70.925	3.59535	0
TGTCTG	8893	2556.8	3.47817	0		TGGCTG	1655	471.943	3.50678	0		CTCTGG	5144	1451.11	3.54488	0		TCTCTG	377	106.064	3.55446	0
TCCTGG	7484	2173.73	3.44293	0		AGGCTG	1354	386.931	3.49933	0		CTGGGA	4312	1219.73	3.53519	0		CTGTGC	307	87.586	3.50513	0
TGGCTG	7582	2203.59	3.44076	0		CAGGCT	1267	366.407	3.4579	0		CTGGAG	4230	1219.87	3.46758	0		CCTGTG	307	87.693	3.50085	0
AGCCTG	6098	1776.68	3.43225	0		CAGCAG	1121	326.908	3.4291	0		TCCTGG	5010	1448.82	3.45799	0		ACTCTG	289	83.21	3.47314	0
CTGGCT	7431	2175.25	3.41616	0		CTGCAG	1253	365.96	3.42387	0		CAGCAG	3693	1076.38	3.43095	0		CTCTGT	370	106.553	3.47245	0
CAGCAG	5548	1625.2	3.41373	0		CTGTGA	1438	422.175	3.40617	0		AGCCTG	4007	1181.76	3.39071	0		CACACA	290	83.591	3.46927	0
CTGGAG	6252	1833.34	3.41017	0		CTGTGG	1610	472.935	3.40427	0		CCTGGG	4173	1235.13	3.3786	0		CAGGAG	220	63.513	3.46386	0
TGCCTG	7382	2174.88	3.39421	0		TCCTGG	1545	457.893	3.37415	0		CTGGCT	4893	1449.05	3.3767	0		CTCTGG	304	87.851	3.4604	0
CCTGGG	6281	1876.14	3.34783	0		CTGTCT	1920	569.688	3.37027	0		GTGCTG	4925	1471.16	3.3477	0		CTCCTG	345	100.277	3.44047	0
CTCCTG	8110	2485.34	3.26314	0		GTGCTG	1580	473.5	3.33685	0		ACACAG	3970	1195.6	3.32051	0		TGCTGG	301	88.047	3.41863	0
ACACAG	5895	1811.5	3.2542	0		GCTGTG	1574	472.197	3.33335	0		TGGCTG	4883	1471.04	3.31942	0		AGCTGT	268	78.833	3.39959	0
CCTGGA	5786	1778.94	3.2525	0		CTGGGA	1286	386.001	3.3316	0		CCTGGA	3889	1182.05	3.29004	0		AGGCTG	242	71.201	3.39883	0
GTGCTG	7151	2206.45	3.24095	0		ACACAG	1156	350.713	3.29614	0		TGCTGG	4844	1474.08	3.28611	0		CCTGGG	259	76.465	3.38717	0
CTGTCT	8786	2721.11	3.22882	0		CCAGAG	1067	327.677	3.25626	0		CAGAGC	3518	1077.12	3.26611	0		TGCTGT	338	100.285	3.37039	0
TGCTGG	7076	2204.45	3.20987	0		CTGGAA	1177	367.406	3.20354	0		CTGTCT	5914	1825.95	3.23886	0		GGCTGG	273	81.708	3.34117	0
CAGGCT	5649	1777.6	3.17788	0		GCTGCT	1462	457.383	3.19645	0		CTCCTG	5312	1644.35	3.23046	0		CTGGAG	234	70.556	3.31651	0
CTCTGC	7896	2488.14	3.17345	0		TGCTGG	1508	473.093	3.18753	0		CTCTGC	5286	1648.4	3.20675	0		CTGAGA	222	67.418	3.29289	0
AGGCAG	5442	1717.28	3.16896	0		GAGCTG	1223	387.025	3.16	0		TGCTGT	5507	1718.21	3.20507	0		CACTGC	262	79.63	3.29022	0
CCCAGG	5285	1672.09	3.16071	0		CCCTGG	1316	419.829	3.13461	0		AGGCAG	3619	1138.86	3.17773	0		AGCCAG	203	61.936	3.27758	0
CAGAGA	5521	1759.41	3.13799	0		CAGAGA	1103	352.814	3.12629	0		GCTCTG	4568	1450.81	3.14858	0		TGCTGC	283	87.355	3.23965	0
TGCTGT	7952	2554.69	3.1127	0		CCTGGG	1263	404.59	3.12168	0		GCTGCT	4549	1447.7	3.14222	0		AAGCTG	219	67.668	3.23639	0
CAGAGC	4978	1626.29	3.06095	0		CTCTGC	1603	516.875	3.10133	0		CCAGAG	3379	1076.41	3.13912	0		TCACTG	269	83.545	3.21982	0
CCTGAG	5442	1779.73	3.05777	0		GCTGAG	1200	387.089	3.10006	0		CTGAGC	3709	1182.36	3.13695	0		GTGCTG	282	87.616	3.21859	0
ACACTG	5685	1864.46	3.04914	0		CCACAG	1101	355.795	3.09448	0		ACACTG	3862	1236.17	3.12415	0		GAGCTG	226	70.93	3.18624	0
ACTGTG	6131	2021.91	3.03228	0		CAGAGC	1011	327.366	3.08829	0		CAGGCT	3691	1182.41	3.12158	0		TTCCTG	340	106.738	3.18537	0
GCTCTG	6591	2176.52	3.02823	0		AGGCAG	1099	356.732	3.08074	0		CCCAGG	3403	1093.17	3.11296	0		CCACTG	255	80.196	3.17971	0
GAGCTG	5519	1829.64	3.01643	0		CTCTGT	1749	568.657	3.07567	0		ACTGTG	4187	1358.86	3.08126	0		CTGTCC	318	100.171	3.17457	0
CAGCCT	6022	1997.97	3.01406	0		CTGAGA	1115	365.794	3.04816	0		CCTGGC	3998	1299.79	3.07588	0		TGTCCT	335	106.343	3.15018	0
CTGAGC	5365	1780.03	3.01399	0		GCTCTG	1397	459.034	3.04335	0		CCACTG	4058	1319.51	3.07539	0		CCTGGA	220	70.042	3.14097	0
CTCTGT	8204	2723.53	3.01227	0		TGCTGT	1646	541.972	3.03706	0		CCCTGG	3989	1297.74	3.07381	0		TGTGGC	275	87.724	3.13483	0
TCACAG	5609	1865.45	3.00677	0		ACTGTG	1279	422.508	3.02716	0		GAGCTG	3751	1221.07	3.07191	0		ACACAC	263	83.903	3.13457	0
CCAGAG	4868	1626.68	2.99261	0		CAGAGG	1075	357.398	3.00785	0		CAGAGG	3489	1138.28	3.06515	0		CCTGGC	257	82.252	3.12454	0
GCTGCT	6497	2171.55	2.99187	0		CCCAGG	1030	343.312	3.00019	0		TGCTGC	4425	1448.39	3.05511	0		TCTGGA	246	78.84	3.12024	0
CCTGGC	5927	1984.62	2.98647	0		ACACTG	1108	370.394	2.99141	0		TCACAG	3779	1239.04	3.04994	0		CTGCCA	249	79.964	3.1139	0
CAGAGG	5098	1714.41	2.97361	0		CAGCCT	1202	403.178	2.98131	0		CAGAGA	3565	1171.24	3.04377	0		GTGGCT	273	87.778	3.11012	0
CCCTGG	5872	1980.97	2.9642	0		CTCCTG	1538	516.069	2.98022	0		CTCTGT	5522	1824.53	3.02653	0		GCTGAG	220	70.741	3.10994	0
CCACTG	5916	2000.05	2.95792	0		AGCTGC	1090	365.938	2.97865	0		CCTGAG	3576	1182.88	3.02312	0		CACAGC	219	70.486	3.107	0
TGGCCT	6404	2170.61	2.95032	0		CACAGG	974	327.26	2.97623	0		CTGTGC	4358	1448.16	3.00933	0		ACCTGG	218	70.268	3.10241	0
TCCCAG	5900	1999.94	2.95009	0		CCTGAG	1087	366.362	2.96701	0		GCCTGG	3717	1237.06	3.0047	0		CTGCCT	310	100.237	3.09267	0
GCCTGG	5509	1878.39	2.93283	0		CAGGAG	1058	357.524	2.95924	0		CCACAG	3555	1184.82	3.00047	0		CCTGAG	218	70.627	3.08664	0
CTGTGC	6347	2172.25	2.92185	0		CACAGC	1044	354.621	2.94399	0		GCAGAG	3408	1139.85	2.98987	0		CCTCAG	245	79.565	3.07924	0
TCTGAG	5874	2023.38	2.90307	0		CTGAGC	1072	365.698	2.93138	0		TCACTG	4264	1426.27	2.98962	0		CAGTGG	219	71.154	3.07783	0
TTCCTG	7884	2722.06	2.89633	0		GCCTGG	1184	404.356	2.92811	0		GCTGAG	3640	1222	2.97873	0		TCCTGG	271	88.152	3.07424	0
CCAGGC	4840	1672.7	2.89352	0		TTCCTG	1652	568.297	2.90693	0		CACTGG	3518	1181.14	2.97848	0		CCAGGA	191	62.256	3.06798	0
GCAGAG	4948	1715.73	2.8839	0		TCTGGA	1229	423.522	2.90186	0		CACATG	3673	1239.71	2.96278	0		GCAGTG	217	70.987	3.0569	0
GCTGAG	5268	1833.82	2.87269	0		CCAGGC	997	343.869	2.89936	0		CAGCCT	3909	1319.52	2.96244	0		TGGAAG	223	73.691	3.02615	0
CACTGG	5104	1779.61	2.86804	0		CCTGGC	1216	420.37	2.89269	0		CACAGC	3469	1184.88	2.92771	0		TGGCAG	214	70.8	3.0226	0
TCACTG	6113	2137.09	2.86043	0		GCAGAG	1030	357.141	2.88401	0		TCTGAG	3968	1357.26	2.92353	0		CACATG	213	70.842	3.00669	0
CTGAGG	5235	1832.35	2.85699	0		AGCCAG	939	326.718	2.87404	0		CCAGGC	3198	1094.14	2.92284	0		TGTCTG	298	99.727	2.98816	0
AGAGAG	5840	2048.67	2.85063	0		ACAGAG	1010	352.614	2.86432	0		CACAGA	3470	1197.15	2.89855	0		TGTGCT	299	100.117	2.98651	0
CACAGC	5152	1808.42	2.84889	0		CCACTG	1156	403.667	2.86375	0		CACAGG	3114	1076.2	2.8935	0		CTGGAA	201	67.365	2.98375	0
CCACAG	5138	1807.13	2.84318	0		CTCCAG	1155	403.718	2.86091	0		TGGCCT	4186	1448.11	2.89067	0		CAGTGT	235	78.939	2.97698	0
CACAGA	5144	1811.5	2.83964	0		CACAGA	1004	351.4	2.85714	0		TCCCAG	3799	1320.08	2.87785	0		GGCCTG	230	77.474	2.96874	0
CTCTCT	9658	3414.61	2.82844	0		TCTGGG	1349	472.461	2.85526	0		CTCTCT	6483	2258.55	2.87042	0		TGCTGA	233	78.6	2.96438	0
CACATG	5274	1865.96	2.82643	0		CCAGCA	1010	355.141	2.84394	0		TGGCAG	3497	1221.74	2.86231	0		CCACAG	210	70.876	2.96292	0
CTGGAA	5058	1789.88	2.82588	0		TGCTGC	1301	457.957	2.84088	0		CTGGCC	3717	1299.89	2.85948	0		CACTGT	246	83.198	2.9568	0
AGCCAG	4586	1625.02	2.82211	0		TCCCAG	1148	405.181	2.8333	0		CTGGAA	3415	1195.62	2.85626	0		ACTGCA	210	71.178	2.95035	0
CACAGG	4585	1625.94	2.8199	0		CTGTGC	1283	458.511	2.79819	0		TTCCTG	5214	1825.8	2.85574	0		CTGGCC	242	82.208	2.94375	0
CTGGCC	5588	1983.06	2.81787	0		TCACAG	1039	371.505	2.79673	0		CTCACA	4245	1495.46	2.8386	0		CTGAAG	197	67.067	2.93736	0
ACAGTG	5020	1788.65	2.80658	0		CAGACA	978	350.529	2.79007	0		CTGAGG	3470	1222.92	2.83748	0		CACTGG	207	70.476	2.93717	0
TGCTGC	6089	2171.67	2.80383	0		AGACAG	983	352.378	2.78962	0		TGTGAG	4263	1503.05	2.83623	0		CTCAGG	208	70.876	2.9347	0
TGGCAG	5105	1832.58	2.78569	0		AGCTGT	1158	421.844	2.74509	0		CTGAGA	3372	1193.94	2.82425	0		CTGAGC	206	70.603	2.91772	0
CTGAGA	4955	1787.85	2.77148	0		TCAGAG	1005	366.53	2.74193	0		CATGTG	3837	1358.79	2.82384	0		AGCTGC	205	70.459	2.90949	0
CTCACA	6344	2290.3	2.76995	0		ACTCTG	1194	435.514	2.74159	0		TCTGCT	5136	1824.24	2.81542	0		GCTGGC	224	77.404	2.89391	0
TCTGCT	7527	2722.49	2.76475	0		CCTGCC	1388	506.569	2.74	0		CTCTGA	4014	1427.21	2.81249	0		AGCAGC	181	62.552	2.89359	0
CCTGCT	6851	2485.17	2.75675	0		AGCTGG	1058	386.391	2.73816	0		AGCCAG	3013	1077.51	2.79626	0		ACACAG	192	66.363	2.89318	0
CCAGCA	4979	1807.79	2.7542	0		GGCTGG	1238	453.342	2.73083	0		CAGGAG	3175	1137.73	2.79064	0		TGCCTG	253	87.749	2.88322	0
CAGGAG	4727	1716.8	2.75338	0		CCAGGA	890	326.226	2.72817	0		CCTGCT	4587	1648.12	2.78317	0		CTGGGG	236	81.889	2.88195	0
ACAGAG	4831	1758.78	2.74679	0		TCTGCT	1550	568.65	2.72575	0		CCTCAG	3664	1321.34	2.77294	0		CCTGCT	288	100.196	2.87437	0
CAGTGA	4903	1789.96	2.73916	0		TCTCAG	1188	436.652	2.7207	0		CAGTGA	3312	1194.48	2.77275	0		TTGCTG	288	100.647	2.86149	0
AGCTGG	5015	1831.11	2.73878	0		CTCTCT	1911	702.754	2.7193	0		CTGGGC	3428	1236.78	2.77171	0		GTCCTG	251	87.807	2.85854	0
CTCTGA	5849	2139.92	2.73328	0		TCTGAG	1146	422.084	2.7151	0		CTCCAG	3646	1320.2	2.76169	0		GTGGCA	203	71.122	2.85425	0
AGCTGT	5515	2021.42	2.72828	0		GTCCTG	1243	458.292	2.71224	0		ACAGTG	3299	1194.9	2.76089	0		TCTGCT	303	106.432	2.84689	0
TCTCAG	5764	2133.58	2.70156	0		TGCTGA	1144	422.836	2.70554	0		AGCTGT	3735	1356.86	2.75268	0		CTGTCT	303	106.471	2.84585	0
CTCCAG	5400	1999.23	2.70104	0		GCTGGC	1094	404.733	2.70302	0		ACAGAG	3214	1170.25	2.74643	0		CAGACA	188	66.217	2.83915	0
TGTGAG	6037	2236.49	2.69931	0		ACAGTG	992	367.326	2.7006	0		CTGGCA	3241	1180.9	2.74452	0		TGTGAC	223	78.797	2.83006	0
CTGGCA	4799	1780.17	2.69581	0		AGAGAG	1140	423.63	2.69103	0		AGCTGG	3350	1221.44	2.74267	0		CTCACA	248	87.657	2.82921	0
CAGGCA	4378	1626.35	2.69193	0		CATGTG	1129	421.687	2.67734	0		CATCTG	3909	1425.83	2.74157	0		TCTGAG	222	78.737	2.81951	0
AGCTGC	4783	1779.87	2.68728	0		AGAGCT	977	365.165	2.6755	0		AGAGAG	3704	1355.3	2.73297	0		CACAGG	176	62.438	2.8188	0
CTTCTG	7297	2724.19	2.6786	0		TCTGCC	1382	517.763	2.66917	0		TCTGGA	3709	1358	2.73123	0		TCCTGA	235	83.591	2.81131	0
TGCACA	4973	1863.78	2.66824	0		GCCCTG	1118	419.376	2.66587	0		CAGGCA	2934	1074.92	2.72951	0		CACACT	245	87.327	2.80555	0
CCTCAG	5328	1999.39	2.66482	0		GGCCAG	908	341.812	2.65643	0		CCAGGA	2936	1076.26	2.72798	0		CTCTGC	281	100.44	2.79769	0
ATGCTG	5383	2022.48	2.66158	0		TCTGCA	1157	436.61	2.64996	0		TGCTGA	3694	1358.82	2.71855	0		CAGAGA	177	63.32	2.79533	0
CTCAGA	4956	1864.09	2.65868	0		TGGCTC	1215	458.516	2.64985	0		TGCACA	3365	1238.92	2.71606	0		TCCTGC	280	100.408	2.78862	0
TCAGAG	4745	1788.98	2.65235	0		TGTGCT	1437	543.604	2.64347	0		TCAGAG	3228	1195.29	2.70059	0		CCAGCC	235	84.5	2.78107	0
TGCTGA	5351	2023.95	2.64383	0		TGCCTC	1363	516.466	2.63909	0		GCTCAG	3180	1182.37	2.68952	0		GGAGAG	212	76.51	2.77088	0
TGTGCT	6760	2558.61	2.64206	0		TGTCCT	1498	567.757	2.63845	0		ATGCTG	3648	1357.65	2.68699	0		AGCCTG	195	70.406	2.76965	0
TCTGGG	5821	2204.97	2.63994	0		CCTCAG	1064	403.884	2.63442	0		CTCAGA	3315	1238.31	2.67705	0		CTCCAG	222	80.5	2.75776	0
CATGTG	5346	2026.29	2.63832	0		CTGGGG	1192	453.11	2.63071	0		CACTGT	3803	1423.88	2.67088	0		CAGAAG	175	63.608	2.75123	0
CCAGGA	4284	1626.66	2.63362	0		ATGCTG	1110	422.64	2.62635	0		TGTGCT	4593	1719.68	2.67084	0		AGTGGC	195	71.047	2.74466	0
CATCTG	5614	2136.2	2.62803	0		CAGGCA	860	327.664	2.62464	0		GTGGCT	3917	1470.06	2.66452	0		CTCTGA	228	83.144	2.74223	0
TCTGGA	5315	2024.5	2.62534	0		CTGGCA	962	366.632	2.62388	0		TCTCAG	3793	1425.05	2.66166	0		CCCAGG	186	68.173	2.72835	0
CTCAGG	4651	1777.34	2.61683	0		CTCAGA	971	370.521	2.62063	0		CCAGTG	3141	1180.63	2.66043	0		GCAGAG	171	62.73	2.72597	0
CCTGCC	6307	2420.92	2.6052	0		CATCTG	1140	435.518	2.61757	0		TGTGCA	3610	1357.8	2.6587	0		AGTGTG	232	85.188	2.72339	0
AGACAG	4577	1758.48	2.60282	0		CTGTCC	1352	517.397	2.61308	0		CAGTGG	3229	1219.2	2.64846	0		CCAGCT	217	79.731	2.72165	0
GTCCTG	5657	2175.41	2.60042	0		CTGGCC	1095	419.84	2.60814	0		CCTGCC	4159	1571.26	2.64692	0		CAGAGC	168	61.792	2.7188	0
CACTGT	5537	2136.19	2.59199	0		GAGCCA	854	327.437	2.60814	0		CCAGCA	3130	1185.06	2.64122	0		TCTGCC	272	100.27	2.71268	0
CCCAGC	5204	2009.61	2.58956	0		CTTCTG	1484	569.157	2.60736	0		TGCCTC	4341	1647.03	2.63565	0		CCTGCC	276	101.839	2.71016	0
CTGCTC	6434	2486.83	2.58723	0		TGCACA	965	370.461	2.60486	0		TCTGGG	3879	1472.42	2.63444	0		TCCCAG	215	79.375	2.70866	0
CCAGTG	4593	1776.06	2.58606	0		CACTGG	953	366.127	2.60292	0		TCTGCA	3754	1427.31	2.63012	0		TGACTG	215	79.386	2.70829	0
TGCCTC	6430	2489.2	2.58316	0		CTGAGG	1007	387.515	2.59861	0		AGCAGC	2828	1076.46	2.62712	0		TGCAGA	180	66.541	2.7051	0
TCTGCC	6426	2487.71	2.5831	0		TCCTGA	1130	435.277	2.59605	0		AGCTGC	3102	1180.87	2.62688	0		ATGCTG	212	78.447	2.70246	0
GGCTGG	5325	2068.39	2.57446	0		CCCAGC	1054	406.995	2.58971	0		CTTCTG	4797	1827.63	2.6247	0		ACAGTG	181	67.053	2.69936	0
CTCAGC	5136	1998.72	2.56965	0		GAGAGA	1101	425.326	2.5886	0		GCTGGG	3561	1357	2.62417	0		TCACAG	191	70.928	2.69287	0
ACTCTG	5482	2136.49	2.56588	0		CTCTGA	1125	435.774	2.58161	0		CTCAGG	3102	1182.36	2.62357	0		CTGAGG	191	70.985	2.69071	0
GCTGGG	5300	2066.5	2.56473	0		TGTGCA	1090	422.567	2.57947	0		CTCAGC	3440	1318.18	2.60965	0		TGGCCT	236	87.943	2.68356	0
AAGCTG	4575	1788.88	2.55746	0		TGGAGA	1088	423.366	2.56988	0		TGCTCT	4751	1826.28	2.60146	0		TGTGCA	210	78.616	2.67121	0
CAGTGG	4676	1830.4	2.55464	0		CTGCTC	1331	517.993	2.56953	0		CCCAGC	3368	1304.29	2.58225	0		ACCCTG	214	80.222	2.6676	0
GAGAGA	5227	2047.67	2.55265	0		GCCAGG	875	340.646	2.56865	0		CTGACT	3675	1425.55	2.57795	0		AGCTGG	189	71.004	2.66182	0
GTGGCT	5629	2205.96	2.55172	0		CAGTGA	940	366.824	2.56254	0		TGTGGC	3792	1471.15	2.57757	0		CTTCCT	354	133.405	2.65357	0
TCTGCA	5439	2135.38	2.54709	0		CCCCAG	1042	406.754	2.56174	0		TCTCTC	5804	2260.59	2.56747	0		GTGACT	209	79.049	2.64393	0
GCTCAG	4530	1779.5	2.54566	0		CTCACA	1137	443.931	2.56121	0		ACTCTG	3665	1428.11	2.56633	0		CTGGCA	186	70.552	2.63635	0
CTGGGC	4777	1880.4	2.54042	0		CCAGTG	938	366.234	2.5612	0		CTGCTC	4220	1645.88	2.56399	0		TGCAGG	186	70.573	2.63557	0
TGCTCT	6914	2723.35	2.53878	0		AGTGCT	1075	422.143	2.54653	0		TCCAGG	3020	1180.65	2.55791	0		CCTGGT	232	88.038	2.63523	0
GCTGGC	4769	1880.01	2.53669	0		CTGCCA	1022	403.2	2.53472	0		GGCTGG	3466	1357.29	2.55361	0		CAGCCA	186	71.109	2.6157	0
TCTCTC	8657	3415.45	2.53466	0		TCACTG	1104	435.664	2.53406	0		CACACT	3815	1494.79	2.55221	0		AGTCTG	207	79.2	2.61364	0
TGTGCA	5119	2021.26	2.53258	0		CACACT	1125	444.033	2.5336	0		GTCCTG	3699	1450.3	2.55051	0		GAGCCA	161	62.201	2.58838	0
CTGGGG	5221	2066.79	2.52614	0		GCTGGG	1141	453.65	2.51515	0		CACCTG	3365	1319.66	2.54989	0		GTGTGG	259	100.527	2.57642	0
TGTGGC	5523	2202.57	2.50753	0		CCTGCT	1293	516.943	2.50124	0		GCTGGC	3150	1236.42	2.54767	0		CAGGCT	182	70.702	2.57418	0
TCCAGG	4460	1779.21	2.50674	0		TGGCCT	1148	459.056	2.50078	0		CTGCCA	3357	1319.47	2.5442	0		TGGCTC	226	87.895	2.57125	0
CTGTCC	6234	2487.48	2.50615	0		TGTGGC	1182	472.67	2.50069	0		GCCCTG	3304	1300.58	2.5404	0		TCTGTC	274	106.749	2.56677	0
AGCAGC	4079	1628.04	2.50547	0		TCTCTC	1756	703.039	2.49773	0		TCTGCC	4157	1648.62	2.52151	0		AGCCAC	181	70.603	2.56363	0
AGCAGG	4286	1715.94	2.49776	0		GCCTGT	1145	458.482	2.49737	0		AAGCTG	3009	1194.7	2.51863	0		CAGCTC	204	79.575	2.56362	0
TGTCCT	6786	2722.4	2.49265	0		AGGCCA	812	325.776	2.49251	0		CAGTGT	3413	1355.89	2.51716	0		GCTGTC	224	87.408	2.56269	0
GCCTCT	6166	2487.18	2.47912	0		CTGGGT	1178	473.77	2.48644	0		AGACAG	2932	1169.5	2.50706	0		CTGGTG	225	87.867	2.56069	0
AGGAAG	5078	2049.34	2.47787	0		GCAGTG	961	386.923	2.4837	0		AGCAGG	2853	1138.3	2.50638	0		CCCAGC	215	84.031	2.55858	0
CCAGCT	4950	2001.7	2.4729	0		CTCAGG	910	367.218	2.47809	0		CTGTCC	4122	1647.09	2.50259	0		GAGAGA	184	71.993	2.5558	0
CACACT	5654	2290.73	2.46821	0		AGCAGG	883	356.544	2.47655	0		GCCTCT	4122	1647.77	2.50156	0		GAAGCC	159	62.23	2.55504	0
TGGCTC	5357	2174.63	2.46341	0		AGAGCA	871	352.025	2.47426	0		TGTCCT	4559	1823.59	2.50002	0		GCTGGG	209	81.864	2.55301	0
CTGACT	5225	2136.37	2.44573	0		TGTGAG	1179	477.39	2.46968	0		TGACTG	3385	1354.06	2.49988	0		GCTCTG	224	87.948	2.54696	0
AGGCCA	3973	1625.33	2.44443	0		GCTGTC	1131	458.103	2.46888	0		CACTGA	3094	1238.77	2.49763	0		TCTGGG	224	87.974	2.54621	0
GCCCTG	4846	1985.11	2.44118	0		TCCCTG	1277	517.815	2.46613	0		CTGGTG	3667	1469.98	2.49459	0		TGAGCT	201	79.017	2.54376	0
CAGACA	4431	1815.42	2.44076	0		TCTGTC	1402	569.053	2.46374	0		TCCTGC	4096	1646.68	2.48743	0		GGCTCT	223	87.719	2.54221	0
TCCCTG	6068	2487.44	2.43946	0		TGTGAC	1039	421.792	2.4633	0		TCAGTG	3373	1357.55	2.48462	0		CAGCCT	203	79.915	2.5402	0
AGTGCT	4936	2024.27	2.43841	0		CTGTCA	1072	435.544	2.46129	0		CTGGGG	3364	1358.3	2.47662	0		CTTCTG	271	106.789	2.53771	0
TGGAGA	4892	2006.65	2.43789	0		CCTGCA	986	402.274	2.45107	0		TCTGTC	4517	1824.86	2.47526	0		CCAGAG	157	61.917	2.53565	0
CTGGTG	5360	2204.41	2.4315	0		ACAGCA	860	350.884	2.45095	0		TCCCTG	4073	1645.7	2.47493	0		GTGACA	170	67.058	2.53512	0
CTGCCA	4862	1999.85	2.43118	0		AGGAAG	1039	424.423	2.44803	0		GTGTGC	3641	1471.66	2.47407	0		AGAGAG	182	71.885	2.53182	0
GGCCTG	4555	1879.14	2.42397	0		AGCAGC	798	326.003	2.44783	0		TGGAGA	3317	1341.66	2.47231	0		CTGACT	211	83.42	2.52937	0
TCTGTC	6595	2722.32	2.42257	0		TCCAGG	896	366.526	2.44457	0		TGAGCT	3347	1356.23	2.46786	0		GTGCCT	222	87.782	2.52899	0
GGCCAG	3939	1626.17	2.42226	0		CAGTGT	1031	422.167	2.44216	0		AGAGCA	2888	1170.6	2.4671	0		ACACAT	206	81.513	2.5272	0
TGACTG	4896	2021.97	2.42139	0		CTGAAG	894	366.094	2.442	0		TGCAGA	2950	1197.24	2.464	0		CCAGCA	178	70.483	2.52543	0
GCCCAG	4044	1670.81	2.42038	0		GCACAG	797	326.71	2.43947	0		TGGCCA	2905	1181.15	2.45947	0		GAGCAG	161	63.819	2.52276	0
CACAGT	4503	1862.62	2.41756	0		GTGGCT	1152	472.308	2.43909	0		GCACAC	2908	1185.28	2.45343	0		GCCCAG	171	68.083	2.51164	0
CAGTGC	4298	1778.17	2.41709	0		TGCTCT	1386	568.977	2.43595	0		CCAGGG	2608	1064.71	2.44949	0		CTCAGC	199	79.608	2.49975	0
TCCTGC	6001	2485.32	2.41457	0		AAGCTG	890	366.089	2.4311	0		CACAGT	3027	1236.07	2.4489	0		GCCACA	177	70.853	2.49813	0
TCAGTG	4887	2024.06	2.41445	0		CAGGTG	938	386.452	2.42721	0		AGGAAG	3316	1357.81	2.44217	0		CCAGTG	176	70.495	2.49663	0
TGGCCA	4296	1779.91	2.41361	0		CACTGT	1054	436.054	2.41713	0		CCCCAG	3181	1303.82	2.43976	0		TGGCTT	250	100.23	2.49426	0
CCCCAG	4841	2009.92	2.40855	0		GCCCAG	828	343.213	2.4125	0		AGAGCT	2917	1195.87	2.43924	0		AGCTCT	208	83.481	2.49158	0
CACCTG	4812	1998.97	2.40724	0		GTGTGC	1143	474.023	2.41128	0		AGTGTG	3659	1501.06	2.43762	0		TGCACA	178	71.511	2.48913	0
CAGTGT	4849	2023.02	2.39691	0		CACAGT	894	371.766	2.40474	0		TGTGAC	3302	1356.18	2.43477	0		TGTGCC	218	87.631	2.4877	0
AGTGTG	5350	2236.46	2.39217	0		CACCTG	971	403.802	2.40464	0		CAGGTG	2967	1219.25	2.43347	0		ACTGCT	206	83.342	2.47174	0
TGAGCT	4828	2023.68	2.38575	0		CAGTGG	932	387.591	2.4046	0		GCCTGC	3163	1301.2	2.43084	0		CAGTGA	167	67.654	2.46844	0
CCAGGG	3872	1623.86	2.38445	0		GGCTGC	971	404.363	2.40131	0		GTCTGT	4171	1715.94	2.43073	0		CCAAGG	153	62.032	2.46647	0
GCCTGC	4722	1981.31	2.38327	0		TGGCCA	876	365.414	2.39728	0		AGTGCT	3294	1358.21	2.42525	0		TGGGAA	182	73.796	2.46626	0
ACCTGG	4234	1777.54	2.38194	0		CACATG	892	372.245	2.39627	0		AGGCCA	2606	1077.16	2.41933	0		AGCTGA	166	67.327	2.46558	0
CAGCCA	4290	1805.02	2.3767	0		CAGCAC	848	355.32	2.38658	0		ACTGAG	2889	1194.41	2.41876	0		CTGACC	199	80.758	2.46415	0
TGCAGA	4244	1789.71	2.37133	0		AAGCAG	837	351.906	2.37848	0		GCCAGG	2574	1064.2	2.41871	0		CTGGGC	189	76.738	2.46293	0
CAGGTG	4337	1831.9	2.36748	0		GCCTCT	1231	517.777	2.37747	0		GAGCAG	2751	1138.89	2.4155	0		GCAGCA	153	62.348	2.45397	0
GCTGCA	4195	1775.57	2.36263	0		CCAGCC	968	407.558	2.37512	0		GCCCAG	2643	1095.09	2.41351	0		ACAGCT	173	70.638	2.44911	0
TCCTGA	5046	2136.65	2.36164	0		CAGTGC	871	367.303	2.37134	0		CAGCTC	3175	1321.48	2.40261	0		GCCCTG	200	81.776	2.44571	0
AGAGCT	4226	1789.73	2.36125	0		CTGACT	1031	435.541	2.36717	0		CCTGCA	3174	1321.13	2.40248	0		TCCCTG	244	99.874	2.44308	0
GCACAC	4260	1806.86	2.35768	0		ACAGCT	877	370.699	2.3658	0		CAGACA	2874	1196.54	2.40193	0		CAGCAC	172	70.541	2.4383	0
GGCTGC	4429	1880.16	2.35565	0		GCTCAG	863	365.597	2.36052	0		CCAGCT	3161	1321.29	2.39236	0		GCTCAG	172	70.548	2.43806	0
GCACAG	3821	1625.27	2.35099	0		AGCAGA	831	352.132	2.35991	0		GAGAGA	3242	1355.54	2.39167	0		TCTGTA	229	94.175	2.43164	0
CCAGCC	4701	2006.62	2.34274	0		TCCTGT	1340	568.066	2.35888	0		ACCTGG	2825	1181.91	2.3902	0		TGACTC	202	83.194	2.42806	0
TGTCTC	6373	2721.02	2.34214	0		GGGCTG	1066	453.188	2.35222	0		TGGCTC	3454	1449.31	2.3832	0		TCAGAG	163	67.15	2.4274	0
TCCTGT	6373	2722.99	2.34044	0		AGCTGA	860	366.05	2.34941	0		GGCTGT	3507	1471.89	2.38265	0		TGGCCA	171	70.505	2.42536	0
GGCAGG	4292	1836.8	2.33667	0		CTCAGC	949	404.024	2.34887	0		CAGCCA	2830	1188.62	2.38091	0		CATCTG	202	83.291	2.42523	0
GGCTGT	5154	2205.84	2.33652	0		GTCTGG	1109	472.192	2.34862	0		GCACAG	2558	1074.71	2.38018	0		CAGGGC	154	63.772	2.41485	0
GTGTGC	5148	2203.67	2.33611	0		CTGAGT	989	421.847	2.34445	0		GGCCAG	2526	1062.59	2.37722	0		CTGGAT	190	78.79	2.41147	0
AGAGCA	4110	1759.39	2.33603	0		TGTGCC	1074	458.359	2.34314	0		GGCAGG	2854	1202.16	2.37406	0		TCAGTG	191	79.281	2.40915	0
GCAGTG	4275	1833.4	2.33173	0		TGGGAA	995	425.235	2.33988	0		ACACAT	3463	1460.49	2.37111	0		TGGGCA	171	71.046	2.40689	0
TGTGAC	4716	2023.73	2.33035	0		GCTGCC	981	420.012	2.33565	0		GCAGTG	2886	1218.29	2.3689	0		GCCTGG	184	76.485	2.4057	0
GCCAGG	3772	1622.6	2.32466	0		TGCATG	984	421.328	2.33547	0		GCTGCC	3077	1300.55	2.36592	0		AGGCCA	149	62.034	2.40191	0
CTGAGT	4701	2024.15	2.32246	0		TTGCTG	1264	541.265	2.33527	0		CTGAGT	3207	1357.74	2.36202	0		TGAGAG	178	74.292	2.39595	0
AGCTCT	4963	2139.01	2.32023	0		TGAGCT	986	422.241	2.33516	0		GCTGCA	2793	1182.53	2.36189	0		AGGACA	152	63.466	2.39498	0
CCTGCA	4631	1998.96	2.3167	0		GAGCAG	829	356.384	2.32614	0		CAGTGC	2785	1181.11	2.35795	0		TGCCAC	193	80.612	2.39418	0
CAGGAA	4076	1759.84	2.31612	0		CAGGGA	832	357.762	2.32557	0		GGCTGC	2914	1236.35	2.35695	0		GCACTG	167	69.909	2.38882	0
CAGCTC	4638	2002.58	2.31601	0		TGGCAG	901	388.191	2.32102	0		GGCCTG	2906	1235.15	2.35276	0		AGCAGG	152	63.641	2.3884	0
AGCTGA	4135	1786.16	2.31502	0		GCTGCA	849	366.219	2.31828	0		CAGGGA	2669	1138.46	2.3444	0		AGTGCT	187	78.347	2.38682	0
GAGCAG	3966	1715.63	2.31168	0		TCTGGC	1059	457.736	2.31356	0		CAGAAG	2736	1169.64	2.33918	0		TCCTGT	254	106.575	2.3833	0
ACAGCA	4190	1814.68	2.30895	0		CTGGGC	937	405.122	2.31288	0		TGTGTC	4013	1716.49	2.33791	0		AGCCCT	190	79.837	2.37985	0
CTTCCT	7861	3413.28	2.30306	0		GCCTGC	968	418.856	2.31106	0		CAGCAC	2769	1184.94	2.33683	0		TGACAG	160	67.384	2.37445	0
GTCTCT	6270	2722.73	2.30284	0		GAGACA	814	352.37	2.31007	0		GCTGTC	3387	1449.9	2.33602	0		GCCAGC	162	68.39	2.36877	0
ACTCAG	4288	1863.22	2.30139	0		TGTGTC	1255	543.36	2.3097	0		AGCTGA	2791	1195.74	2.33412	0		CTGCCC	240	101.4	2.36686	0
TGTGTC	5870	2553.76	2.29857	0		AGCTCT	1004	435.577	2.30499	0		ACAGCA	2785	1196.19	2.32822	0		CTGTCA	198	83.665	2.36658	0
GAGGCA	3947	1718.48	2.29679	0		TGACTG	972	421.882	2.30396	0		AGCAGA	2724	1170.55	2.32712	0		CACTGA	168	71.047	2.36463	0
GTGTCT	5869	2555.46	2.29665	0		GCACAC	819	355.821	2.30172	0		ACTCAG	2874	1235.32	2.32653	0		AGAGCC	146	61.821	2.36166	0
CAGCAC	4153	1808.34	2.29658	0		TGCAGA	841	365.963	2.29805	0		GAGCCA	2507	1077.76	2.32612	0		AAGCAG	151	63.953	2.36111	0
CTGGGT	5063	2205.6	2.29552	0		CAGGGC	784	342.093	2.29177	0		CTTCCT	5252	2259.19	2.32473	0		CCCCAG	199	84.521	2.35444	0
TGGGAA	4604	2006.18	2.29491	0		CCAGCT	924	403.551	2.28967	0		AGCTCT	3309	1427.37	2.31825	0		AGCAGT	158	67.124	2.35385	0
CAGGGA	3934	1716.39	2.29202	0		AGTGTG	1097	479.207	2.2892	0		AAGCAG	2712	1170.01	2.31793	0		TGTGAG	199	84.629	2.35144	0
CAGAAG	4033	1760.21	2.29121	0		TGCAGG	888	388.126	2.28792	0		CAGGAA	2708	1170.01	2.31451	0		GGGCAG	162	68.991	2.34813	0
GCTGCC	4544	1983.26	2.29118	0		CTTCCT	1607	703.507	2.28427	0		TGGGAA	3105	1343.09	2.31184	0		GCCAGG	150	63.947	2.34569	0
ACACAT	5109	2231.82	2.28917	0		AGCACA	800	350.511	2.28238	0		CAGGGC	2449	1064.19	2.30129	0		AGTGCC	164	70.001	2.34282	0
CACTGA	4268	1865.8	2.28749	0		TGGCTT	1236	541.847	2.28109	0		GCAGCT	2717	1181.81	2.29901	0		TGGTGA	200	85.457	2.34036	0
GAGCCA	3716	1626.6	2.28452	0		GTGTCT	1237	542.469	2.28031	0		TGTGGA	3453	1502.49	2.29819	0		GCTGCA	164	70.127	2.33861	0
CTGAAG	4081	1787.91	2.28255	0		AGTCTG	961	421.931	2.27762	0		GTGTCT	3946	1718.29	2.29647	0		CTGCTT	249	106.66	2.33452	0
ACTGAG	4031	1787.47	2.25514	0		TGACAG	833	366.06	2.27558	0		TTGCTG	3939	1720.89	2.28893	0		CCAGGG	149	63.912	2.33133	0
TGGGAG	4951	2207.48	2.24283	0		ACCTGG	834	366.73	2.27415	0		AGAGCC	2462	1077.03	2.28592	0		CACAGA	155	66.517	2.33023	0
GCAGCT	3989	1779.12	2.24212	0		GTGCCT	1041	458.596	2.26997	0		TCCTGA	3262	1427.09	2.28576	0		TACACA	190	81.555	2.32972	0
GCTGTC	4863	2171.4	2.23957	0		ACTGAG	829	365.569	2.2677	0		CTGTCA	3257	1425.41	2.28496	0		CTGAGT	183	78.682	2.32582	0
TGTGGA	5011	2238.82	2.23823	0		GTCTGT	1229	542.923	2.26367	0		TGTGCC	3296	1448.48	2.27549	0		AAGCCA	154	66.224	2.32544	0
CTGTCA	4760	2133.97	2.23059	0		CTGGTG	1069	472.561	2.26214	0		ACAGCT	2812	1236.98	2.27328	0		GCTGGA	165	70.975	2.32476	0
TTCCAG	4769	2138.26	2.23031	0		GGCTCT	1035	458.429	2.25771	0		CCAGCC	2961	1303.36	2.27183	0		GTGGCC	179	77.131	2.32073	0
AGCAGA	3906	1758.23	2.22155	0		CTGCCC	1143	507.068	2.25414	0		TGCAGG	2763	1219.61	2.26549	0		GCAGCT	163	70.26	2.31995	0
TTCTCT	8254	3717.74	2.22017	0		CAGGAA	790	352.53	2.24094	0		TGCCAG	2666	1181.72	2.25603	0		TTCTGT	283	122.162	2.3166	0
TGCCAG	3935	1774.72	2.21725	0		CTGCTT	1271	568.277	2.23659	0		ACATGG	2692	1195.07	2.25258	0		GGCTGT	203	87.638	2.31635	0
AGCCTC	4426	1999.58	2.21347	0		CCACAC	1044	468.017	2.23069	0		AGACTG	2691	1194.79	2.25227	0		CTTCAG	193	83.423	2.31351	0
CTTCAG	4721	2136.33	2.20986	0		TGCCAG	814	365.76	2.2255	0		TGTCTC	4112	1827.03	2.25065	0		GGAAGC	147	63.55	2.31314	0
GTCTGT	5642	2555.04	2.20819	0		TGCCCA	899	404.005	2.22522	0		AGCCTC	2970	1321.04	2.24823	0		CCAGGC	158	68.355	2.31146	0
CAGGGC	3587	1624.83	2.20762	0		GTCTCT	1266	569.162	2.22432	0		GCAGCA	2419	1076.92	2.24621	0		CAGCCC	195	84.418	2.30993	0
TGACAG	3938	1789.81	2.20023	0		TGAGTG	1061	477.262	2.2231	0		AGTCTG	3036	1355.78	2.2393	0		GAGAGC	146	63.248	2.30837	0
AAGCAG	3878	1762.63	2.20012	0		TGACCT	965	435.117	2.21779	0		CCTGGT	3241	1448.86	2.23694	0		TGACCA	164	71.206	2.30318	0
TGCAGG	4028	1832.29	2.19835	0		TCAGCT	964	435.68	2.21263	0		TGGGCT	3291	1472.62	2.23479	0		TGCCCA	183	79.46	2.30305	0
TTGCTG	5612	2553.37	2.19788	0		GCAGCT	809	366.23	2.20899	0		CTTCAG	3179	1425.57	2.22999	0		GGCAGC	148	64.269	2.30282	0
GTGACA	3929	1787.88	2.19757	0		CCTGGT	1008	457.407	2.20373	0		GAGGCA	2537	1138.05	2.22925	0		TCAGGA	155	67.374	2.30059	0
TGGAAG	4406	2008.45	2.19373	0		CCTTGG	1007	457.083	2.2031	0		TGTGGG	3933	1764.81	2.22856	0		TGTGAA	183	79.551	2.30041	0
GCCTGT	4764	2173.8	2.19156	0		TGGAAG	933	424.008	2.20043	0		TGAGCA	2665	1196.54	2.22725	0		CTGCTC	230	100.004	2.29991	0
TCTGGC	4763	2173.95	2.19094	0		AGCCTC	888	404.127	2.19733	0		TGGAAG	2991	1343.87	2.22567	0		ATGGCT	181	78.712	2.29952	0
CAGGCC	3659	1671.2	2.18944	0		CACTGA	813	370.603	2.19372	0		CTGGGT	3272	1470.96	2.22439	0		GCTGGT	201	87.459	2.29822	0
TTCTGG	5596	2557.08	2.18844	0		ACAGGA	771	352.01	2.19028	0		TTCCAG	3161	1423.61	2.22042	0		AGGCAG	146	63.539	2.2978	0
GGCAGA	3752	1716.27	2.18614	0		TGAGCC	801	365.713	2.19024	0		GTCTCT	4048	1826.73	2.21598	0		TGTCCC	229	99.965	2.2908	0
ACAGCT	4066	1865.77	2.17926	0		CATGCT	952	434.693	2.19005	0		TTCTCT	5509	2488.86	2.21346	0		CAGGTG	162	70.753	2.28966	0
AGAGCC	3544	1626.85	2.17845	0		CTGCAT	954	435.772	2.18922	0		GTGACA	2642	1193.92	2.21288	0		CTGTAC	190	83.195	2.28379	0
TGTGCC	4731	2172.56	2.17762	0		GCAGGA	784	358.185	2.18881	0		GTGTGG	3903	1763.81	2.21282	0		CTCTCT	303	132.81	2.28145	0
GTGTGG	5791	2661.91	2.17551	0		GCCACA	780	356.487	2.18802	0		TCCTGT	4035	1824.21	2.21191	0		AGAAGC	145	63.559	2.28134	0
GGGCTG	4497	2071.36	2.17103	0		GGCAGG	875	399.957	2.18774	0		GGCAGC	2352	1063.9	2.21074	0		ATTCTG	215	94.468	2.2759	0
GGCTCT	4712	2173.82	2.16761	0		GGCTGT	1032	471.991	2.18648	0		TGACAG	2631	1196.27	2.19934	0		GTGTCT	228	100.629	2.26575	0
GAGACA	3814	1759.77	2.16733	0		CTTCAG	953	435.865	2.18646	0		GCAGGC	2339	1063.6	2.19914	0		GAAGCT	153	67.536	2.26546	0
AGTCTG	4378	2022.78	2.16435	0		GGCAGA	779	357.07	2.18165	0		AGCACA	2628	1196.05	2.19723	0		TGTGGA	193	85.227	2.26454	0
GCAGGC	3513	1624.09	2.16306	0		CCTGTC	1128	517.77	2.17857	0		CAGGCC	2399	1093.14	2.19459	0		TTCTGG	227	100.272	2.26384	0
AGAGGC	3716	1718.71	2.16208	0		AGACAC	764	350.692	2.17855	0		GGGCTG	2975	1358.13	2.19051	0		TGTCAC	188	83.072	2.2631	0
TCCTCT	7362	3415.48	2.15548	0		CAGAGT	799	366.773	2.17846	0		CTGCTT	3994	1824.08	2.1896	0		TCAGCT	189	83.573	2.2615	0
CCTGGT	4678	2171.04	2.15473	0		TGGGCT	1031	473.542	2.17721	0		TGGCTT	3760	1718.59	2.18784	0		AGAGCA	144	63.788	2.25748	0
AGACTG	3852	1788.73	2.15348	0		CAGCCA	773	355.237	2.17601	0		TGGGAG	3212	1468.29	2.18758	0		CAGGCA	141	62.494	2.25622	0
TGGAGG	4757	2209.32	2.15315	0		GAGGCT	841	386.529	2.17577	0		TGAGAG	2921	1339.65	2.18042	0		AGGCTC	158	70.035	2.25601	0
ACATGG	3851	1789.6	2.15188	0		GCCATG	795	365.561	2.17474	0		GTCACA	2698	1237.57	2.18007	0		TCCAGG	159	70.568	2.25315	0
ACTGCT	4597	2137.05	2.1511	0		CTGACA	808	371.577	2.17452	0		GTGCCT	3159	1450.36	2.17809	0		TGGCCC	185	82.134	2.25242	0
TGACCT	4590	2134.78	2.15011	0		ATGGCT	918	422.461	2.17298	0		GCCTGT	3151	1447.36	2.17707	0		TGCCAG	158	70.267	2.24857	0
GAGGCT	3938	1833.94	2.14728	0		TGGGGA	1042	479.541	2.17291	0		CCCAGA	2585	1187.46	2.17691	0		AGAGGC	143	63.634	2.24723	0
GCCAGC	3588	1671.29	2.14684	0		GTGACA	793	365.371	2.1704	0		GGCTCT	3150	1449.15	2.17369	0		AGTGTC	177	78.777	2.24685	0
TGAGCA	3828	1787.39	2.14167	0		TCCTCT	1525	703.024	2.1692	0		GGCAGA	2476	1139.54	2.17281	0		TGGAGA	167	74.481	2.24218	0
AGGCCT	3802	1777.77	2.13863	0		CCAGGG	743	342.742	2.16781	0		GTGACT	2942	1356.2	2.1693	0		AACCTG	159	70.948	2.24108	0
GGCAGC	3467	1621.33	2.13836	0		GAGGCA	772	356.467	2.1657	0		CCATGG	2558	1179.71	2.16833	0		AGCAGA	143	63.855	2.23945	0
AGCACA	3869	1813.02	2.13401	0		TGTCTC	1232	568.889	2.16562	0		GCACTG	2554	1181.33	2.16197	0		AGACAG	142	63.441	2.2383	0
GGCCTC	4232	1983.15	2.13398	0		TTCTGG	1174	542.61	2.16362	0		GAGACA	2533	1171.92	2.16141	0		CTCAGA	158	70.712	2.23442	0
CTGCTT	5803	2721.53	2.13225	0		TCAGTG	913	422.689	2.15998	0		AGAGGC	2458	1137.53	2.16083	0		GGCCAC	152	68.067	2.23309	0
CTGACA	3972	1865.28	2.12944	0		ACTCAG	800	370.403	2.15981	0		GCCTCA	2850	1321.4	2.1568	0		CTGCTA	187	83.791	2.23174	0
TGGAGC	3894	1830.3	2.12752	0		TCCTGC	1111	516.348	2.15165	0		TGGAGC	2627	1221.27	2.15104	0		GCAGCC	153	68.628	2.22941	0
GTCACA	3968	1865.16	2.12743	0		CACTGC	869	403.916	2.15144	0		CTGAAG	2572	1196.21	2.15013	0		TGTGGG	224	100.597	2.22671	0
CTCACT	5591	2628.26	2.12726	0		GGCCTG	869	404.388	2.14893	0		CTCACT	3728	1734.46	2.14937	0		CTTGGG	196	88.126	2.22409	0
CCTTGG	4622	2172.86	2.12715	0		GGAAGC	766	357.279	2.14398	0		ATGTGT	3596	1674.11	2.148	0		AAGCCT	157	70.674	2.22147	0
CTGCAT	4544	2137.68	2.12567	0		TTCCAG	930	434.487	2.14046	0		TTTCTG	4618	2152.98	2.14494	0		CACATA	180	81.268	2.21489	0
TCAGCA	3962	1864.51	2.12495	0		CCATGG	785	366.919	2.13944	0		TCCAGA	2647	1236.5	2.14073	0		AACACA	184	83.203	2.21146	0
TGTGGG	5641	2661.8	2.11925	0		GCTGGA	825	387.088	2.1313	0		AGCTCA	2647	1236.74	2.1403	0		TGCTTG	221	99.983	2.21038	0
TCTCCA	5564	2629.03	2.11637	0		GACACA	749	351.501	2.13086	0		ACTGCT	3047	1424.93	2.13835	0		GCCTGC	183	82.839	2.2091	0
CCATGG	3758	1778.16	2.11342	0		GGAGAG	984	462.079	2.12951	0		GAGGCT	2606	1218.91	2.13798	0		TGGGCT	194	87.821	2.20904	0
TGGCTT	5394	2556.33	2.11006	0		ATGTGT	1113	524.379	2.12251	0		TGACCT	3049	1426.72	2.13708	0		CAGAGG	139	62.959	2.20779	0
TGAGAG	4225	2006.55	2.1056	0		TCCACA	941	444.429	2.11732	0		CTGCAT	3049	1427.92	2.13527	0		GGGCTG	180	81.599	2.20591	0
ATGGCT	4257	2023.88	2.10339	0		GTCACA	785	370.959	2.11614	0		AGCCAC	2536	1188.13	2.13445	0		TGCCTC	221	100.194	2.20572	0
TGGGCT	4637	2204.98	2.10297	0		GACAGA	745	352.17	2.11546	0		TTCTGG	3660	1718.9	2.12927	0		AGGAGG	168	76.166	2.20571	0
TGAGCC	3732	1779.22	2.09754	0		GGTCTG	996	470.954	2.11486	0		TACACA	3106	1459.7	2.12783	0		TCTCCA	226	102.748	2.19956	0
TACACA	4683	2233.35	2.09685	0		ACAGGC	694	328.3	2.11392	0		CCTTGG	3076	1448.7	2.12328	0		GCACAG	137	62.376	2.19636	0
CCCAGA	3787	1806.55	2.09626	0		AGCACT	787	372.472	2.11291	0		ACTGGG	2592	1220.8	2.1232	0		CTGGTC	193	88.044	2.19209	0
TCACAC	4800	2290.24	2.09585	0		TGGGCA	816	386.73	2.11	0		TCTCCA	3678	1733.46	2.12177	0		GCTCCT	220	100.429	2.1906	0
TGCATG	4246	2027.46	2.09425	0		GCACTG	774	367.011	2.10893	0		TGTGGT	4060	1914.88	2.12024	0		TTCTCT	310	141.621	2.18894	0
CTGCCC	5069	2421.24	2.09356	0		GTGACT	889	421.808	2.10759	0		CCACAC	3304	1558.37	2.12017	0		GGACTG	155	70.897	2.18627	0
GCTGGA	3838	1834.13	2.09255	0		TCCAGC	850	403.436	2.1069	0		ACCCTG	2795	1319.61	2.11804	0		AGGCCT	154	70.568	2.18229	0
GTGACT	4238	2025.7	2.09212	0		CCCAGA	750	356.029	2.10657	0		GCAGGA	2409	1138.98	2.11505	0		GCCACT	175	80.375	2.17729	0
AGCCAC	3768	1808.51	2.08348	0		AGAGCC	689	327.14	2.10613	0		CTGCCC	3328	1573.83	2.11459	0		TGTGGT	237	108.927	2.17577	0
AAGCCA	3778	1813.31	2.08348	0		GGCTGA	812	385.872	2.10432	0		TGGAGG	3104	1468.15	2.11423	0		AAGGCT	146	67.139	2.17459	0
AGGACA	3660	1759.56	2.08007	0		TTCTCT	1610	765.584	2.10297	0		TCTGGC	3051	1448.02	2.10702	0		CCTGAC	174	80.045	2.17378	0
GCCTCA	4157	1999	2.07954	0		ATCCTG	915	435.156	2.10269	0		CTCAGT	2995	1425.05	2.10168	0		TGGAGG	178	81.938	2.17237	0
GCAGGA	3569	1716.34	2.07943	0		TGTGGA	1000	476.772	2.09744	0		CTGACA	2601	1238.31	2.10045	0		GCAGGA	138	63.525	2.17237	0
TGGTGG	5530	2660.02	2.07893	0		AAGGCT	769	366.72	2.09697	0		TTCTGT	4526	2155.91	2.09935	0		TGCAGC	153	70.436	2.17218	0
CACTGC	4155	1999.08	2.07846	0		GGGCAG	833	399.679	2.08417	0		TGTCAG	2844	1356.86	2.09602	0		TGCTCA	181	83.382	2.17073	0
ACAGGA	3653	1757.96	2.07797	0		GTGTGA	995	477.988	2.08164	0		GAGCCT	2475	1181.29	2.09517	0		GGCACT	154	70.949	2.17057	0
ACTGGG	3807	1833.35	2.07653	0		AGACTG	763	366.604	2.08126	0		ACTGGA	2500	1193.73	2.09427	0		CAAGTG	146	67.323	2.16865	0
TGGGGA	4582	2207.71	2.07545	0		GGACTG	806	387.451	2.08026	0		TGCTCA	2990	1427.77	2.09417	0		GGCATG	154	71.031	2.16807	0
TCAGCT	4436	2138.75	2.07411	0		TAGCTG	877	421.921	2.07859	0		TGAGCC	2469	1181.34	2.09	0		GTGTGC	190	87.758	2.16504	0
GGAAGC	3559	1717.11	2.07267	0		ACTGGG	805	387.391	2.078	0		TCACAC	3121	1494.27	2.08864	0		TCCAGC	173	79.927	2.16448	0
CCTGTC	5149	2487.3	2.07011	0		AGGCTC	760	366.283	2.0749	0		CACTGC	2756	1319.68	2.08839	0		TGGTCT	217	100.3	2.16351	0
GGAGAG	4445	2148.15	2.06922	0		TCTCCA	1091	525.935	2.0744	0		TCAGCA	2578	1235.6	2.08644	0		TCACAC	188	86.987	2.16124	0
ATGTGT	5130	2480.03	2.06853	0		CAGATG	758	367.019	2.06529	0		TCCTCT	4712	2259.59	2.08534	0		AACACT	177	82.047	2.1573	0
GGCTGA	3791	1834.09	2.06696	0		TCACAC	917	444.151	2.06461	0		CATGCT	2969	1426.65	2.0811	0		GGTGGC	177	82.103	2.15583	0
GTGCCT	4496	2175.95	2.06622	0		AGAGGC	736	356.668	2.06354	0		TGGTGG	3669	1763.11	2.08098	0		CAGGAC	134	62.215	2.15382	0
TGTCAG	4178	2023.98	2.06425	0		TGTGAA	910	441.26	2.06228	0		ATGGCT	2830	1360.09	2.08075	0		GTTCTG	216	100.333	2.15283	0
CCACAC	4990	2426.95	2.05608	0		TGAGCA	755	366.126	2.06213	0		AGGCCT	2453	1179.95	2.0789	0		TGCCTT	230	106.842	2.15271	0
GCACTG	3656	1779.29	2.05475	0		CAGGCC	711	345.162	2.0599	0		ATCCTG	2960	1426.04	2.07568	0		GTCTGT	214	100.013	2.13972	0
CAGGAC	3337	1624.68	2.05395	0		CAGGAC	674	327.424	2.05849	0		GGAAGC	2364	1140.02	2.07365	0		TGGGAG	176	82.35	2.13722	0
GACACA	3723	1812.76	2.05378	0		AGGACA	725	352.387	2.0574	0		GACACA	2476	1195.99	2.07025	0		TGGCAT	167	78.203	2.13547	0
TCAGGA	3673	1788.98	2.05313	0		TGTGGG	1186	578.077	2.05163	0		GGCCTC	2688	1300.26	2.06728	0		AAGGAC	135	63.241	2.13469	0
GGCTCA	3644	1776.08	2.05171	0		CCCAAG	728	354.879	2.0514	0		GGAGCT	2516	1218.99	2.064	0		CACTCA	186	87.259	2.13159	0
GCAGCA	3333	1624.88	2.05123	0		CCCTGC	1040	507.075	2.05098	0		AACACA	3199	1550.26	2.06353	0		CCCTCT	290	136.078	2.13113	0
GCCACA	3704	1808.03	2.04864	0		ACTGGA	751	366.623	2.04843	0		AGCCCT	2722	1321	2.06056	0		AGCCTT	178	83.525	2.1311	0
GAGCCT	3637	1778.14	2.04539	0		TTCTCA	1158	565.729	2.04692	0		AGCACT	2545	1235.41	2.06004	0		GCCAAG	132	61.953	2.13065	0
TTCTGT	6517	3186.86	2.04496	0		TGTCAC	889	434.629	2.04542	0		CATGGC	2433	1181.05	2.06003	0		TTCCAG	177	83.258	2.12592	0
ACCCTG	4081	1998.85	2.04168	0		CAGAAG	720	352.098	2.04489	0		GGAGAG	2916	1415.93	2.05942	0		TGCTCT	227	106.846	2.12455	0
CTCTCA	5356	2629.28	2.03706	0		TCCAGA	756	370.541	2.04026	0		TCAGCT	2936	1426.12	2.05873	0		CCTTGG	187	88.194	2.12033	0
TGTGGT	5824	2861.35	2.0354	0		GTGAGC	790	387.663	2.03785	0		GCTGGA	2512	1221.24	2.05692	0		CCTGCA	169	79.78	2.11833	0
TCTCCT	6943	3411.87	2.03496	0		TGGAGG	975	479.092	2.0351	0		AGTGAG	2756	1342.27	2.05324	0		TCTCAG	177	83.695	2.11482	0
GGAGCT	3725	1831.4	2.03396	0		GCCAGC	700	344.221	2.03358	0		CAGCCC	2674	1302.35	2.05321	0		GCTCTC	212	100.268	2.11433	0
AGCCCT	4067	1999.62	2.03388	0		GTCTGC	931	458.034	2.0326	0		TGTGTA	3439	1675.23	2.05286	0		ACTGAC	151	71.435	2.11381	0
AGTGAG	4075	2007.08	2.03031	0		ACACAT	866	426.608	2.02997	0		GAGAGC	2335	1138.29	2.05132	0		AGTGAG	156	73.804	2.11371	0
GGACAG	3484	1716.37	2.02986	0		TTCCCA	1067	526.222	2.02766	0		GCAGCC	2245	1094.88	2.05046	0		TCACCT	216	102.261	2.11224	0
TGCTCA	4340	2139.37	2.02863	0		CTCAGT	882	435.129	2.02699	0		AAGCCA	2456	1198.12	2.04988	0		GTCTGA	167	79.15	2.10992	0
AGGCTC	3602	1776.35	2.02775	0		GGCAGC	694	343.03	2.02315	0		TCCACA	3060	1495.27	2.04645	0		AGTGAC	142	67.422	2.10614	0
CAGATG	3625	1789.07	2.02619	0		GTGTGG	1170	578.512	2.02243	0		TGTGAA	2907	1420.87	2.04594	0		CTTGTG	210	99.761	2.10503	0
TCCAGC	4044	2000.92	2.02107	0		TGTGTA	1059	524.529	2.01895	0		CCCACA	3182	1557.71	2.04275	0		GGCCAG	135	64.176	2.10359	0
TTTCTG	6439	3186.05	2.021	0		TACACA	859	425.663	2.01803	0		TGCATG	2772	1359.02	2.03971	0		TGTCTC	226	107.461	2.10309	0
CATGCT	4302	2135.81	2.01422	0		AGGACT	740	367.109	2.01575	0		TGGGGA	2993	1468.52	2.03811	0		TGAAGC	141	67.182	2.09878	0
ACTGGA	3593	1788.36	2.0091	0		GGCTCC	844	419.201	2.01335	0		AGTCAG	2431	1193.47	2.03691	0		GTCCAG	148	70.647	2.09492	0
AGAGAC	3529	1757.26	2.00824	0		CCAGGT	735	365.26	2.01227	0		CATGGA	2430	1193.35	2.03629	0		ACTGCC	166	79.34	2.09226	0
AGGAGG	4308	2146.73	2.00677	0		TGGGAG	963	480.363	2.00473	0		AGGACA	2380	1169.18	2.03561	0		CATGTG	163	78.394	2.07924	0
AGTCAG	3581	1789.04	2.00163	0		ACTGCT	875	436.547	2.00437	0		CTCTCA	3519	1731	2.03293	0		GTGATG	176	84.659	2.07893	0
CAGCAT	3730	1863.56	2.00154	0		GGCTTC	920	459.118	2.00384	0		GGCTCA	2398	1179.71	2.0327	0		GGCTCA	147	70.796	2.07639	0
ATCCTG	4276	2137.02	2.00092	0		CTCTCA	1055	527.492	2.00003	0		AGCCCA	2414	1187.73	2.03244	0		TGGGCC	159	76.666	2.07393	0
TCCAGA	3734	1866.57	2.00046	0		GGCACA	656	328.339	1.99794	0		CAGAGT	2426	1194.4	2.03114	0		CTCACT	212	102.238	2.07359	0
GTGAGC	3652	1830.15	1.99546	0		CATGGA	729	366.255	1.99042	0		TCAGGA	2422	1194.49	2.02764	0		ACAGCC	146	70.438	2.07274	0
GCAGCC	3337	1673.08	1.99453	0		CACACC	931	468.776	1.98602	0		GCCAGC	2219	1094.86	2.02675	0		ACTCAG	147	70.926	2.07258	0
GGAGGC	3663	1839.06	1.99178	0		CAGCCC	808	407.334	1.98363	0		GCCACA	2401	1185.78	2.02482	0		CAGTCT	174	83.987	2.07175	0
GTGGCC	3739	1877.34	1.99164	0		AGCCAC	704	355.066	1.98273	0		ACAGGA	2366	1169.29	2.02346	0		TTCTCA	224	108.2	2.07024	0
CTCAGT	4254	2136.33	1.99126	0		TGCCCT	1024	517.065	1.98041	0		CAGCAT	2496	1236.18	2.01912	0		TGTCAG	164	79.22	2.07018	0
AGGAGA	4074	2046.2	1.99101	0		AGTCAG	726	366.727	1.97967	0		TGCAGC	2386	1181.9	2.01877	0		TAACTG	163	78.768	2.06937	0
TGAGTG	4451	2237.95	1.98887	0		AAGCCA	693	350.545	1.97692	0		AAGGCT	2412	1195.51	2.01755	0		AGCACA	138	66.781	2.06646	0
GTGTGA	4440	2235.93	1.98576	0		CTTGGC	904	458.132	1.97323	0		TTCCCA	3494	1733.15	2.01599	0		TGGACT	163	78.904	2.0658	0
TGTGTA	4923	2480.29	1.98485	0		GCTTCT	1120	567.725	1.97279	0		GGGCAG	2421	1201.52	2.01495	0		CACAGT	146	70.797	2.06223	0
AGCTCA	3708	1868.43	1.98456	0		CTGGAT	831	421.301	1.97246	0		ATGGAG	2698	1340.65	2.01245	0		TTTCTG	252	122.324	2.0601	0
CTGACC	3965	2002.14	1.98038	0		CTCACT	1035	524.993	1.97145	0		CAGATG	2394	1192.65	2.0073	0		GTGTCC	180	87.396	2.05959	0
TGTGAA	4180	2110.91	1.98018	0		GGACAG	705	358.167	1.96836	0		TCTCCT	4534	2260.71	2.00556	0		TACCTG	171	83.041	2.05922	0
AGCACT	3691	1864.62	1.9795	0		AGAGAC	694	352.893	1.9666	0		AGTGAC	2388	1195.77	1.99704	0		ACTGGG	146	71.008	2.05611	0
CATGGC	3521	1778.78	1.97945	0		TTTCTG	1320	671.578	1.96552	0		TCCCCA	3424	1716.8	1.99441	0		GGTCTG	182	88.571	2.05485	0
TCCACA	4522	2289.42	1.97517	0		GCAGGC	674	342.976	1.96515	0		AGGAGA	2701	1354.34	1.99432	0		AGACCT	146	71.083	2.05394	0
GGGCAG	3627	1836.75	1.97469	0		AGCCCA	697	354.712	1.96497	0		TGAGGC	2432	1220.77	1.99219	0		ACCTCA	179	87.154	2.05384	0
AGCCCA	3571	1809.12	1.97389	0		AGCCCT	794	405.225	1.95941	0		GGACAG	2267	1137.98	1.99213	0		TGTCCA	172	83.764	2.05339	0
CAGCCC	3968	2010.34	1.97379	0		ACCAGG	640	327.278	1.95552	0		AGAGAC	2328	1169.74	1.99019	0		GCCTTG	181	88.193	2.05232	0
CATGGA	3532	1791	1.97208	0		TGTCAG	825	422.089	1.95456	0		GTGAGC	2431	1221.59	1.99004	0		TGCAGT	162	78.966	2.05152	0
TGGGCA	3606	1832.56	1.96774	0		AGGGCT	757	387.562	1.95324	0		AGCCAT	2464	1238.36	1.98973	0		AAGGCC	127	61.927	2.0508	0
CAGAGT	3518	1790.3	1.96503	0		AGTCAC	723	370.796	1.94986	0		CTGTAG	2699	1356.49	1.9897	0		AGCACT	144	70.288	2.04871	0
CTGCAC	3924	1998.22	1.96375	0		ACCCTG	785	402.75	1.9491	0		GTGGCC	2452	1234.45	1.9863	0		CTGACA	145	70.798	2.04808	0
TGAGGC	3591	1831.4	1.9608	0		AGGAGG	900	462.527	1.94583	0		CAGGAC	2133	1076.2	1.98198	0		CACCTG	163	79.595	2.04787	0
TGGTGA	4393	2241.08	1.96022	0		ACCCAG	690	354.863	1.94441	0		AGGCTC	2339	1181.2	1.98019	0		GCCTGT	180	88.114	2.04281	0
ACAGGC	3180	1626.37	1.95528	0		ACCTCT	1024	526.7	1.94418	0		CTGGAC	2335	1180.13	1.97859	0		GTGCAG	144	70.523	2.04189	0
TTCCCA	5136	2628.91	1.95366	0		TGAGAG	825	424.532	1.94332	0		CTGGTC	2869	1450.03	1.97858	0		AGAGAC	130	63.68	2.04146	0
AACACA	4689	2400.64	1.95323	0		TGGTGG	1126	579.572	1.94281	0		AGGGCT	2411	1220.75	1.97502	0		CAGGCC	139	68.144	2.0398	0
ACAGCC	3525	1806.21	1.9516	0		CATGGC	712	366.639	1.94196	0		ACAGGC	2127	1077.29	1.97441	0		AGACTG	138	67.682	2.03895	0
TGGTCT	4978	2552.68	1.95011	0		CAGCTC	785	404.312	1.94157	0		GTGACC	2330	1180.35	1.97399	0		TCCTTG	218	107.002	2.03735	0
GCTGAC	3466	1778.32	1.94903	0		AGAGGA	824	424.504	1.94109	0		ACAGCC	2340	1185.83	1.9733	0		AGAGTG	150	73.662	2.03633	0
GCTCCT	4844	2486.16	1.94838	0		TGCAGT	819	421.998	1.94077	0		ACCCAG	2340	1187.02	1.97133	0		TGAGCC	143	70.392	2.03148	0
CTGTAG	3942	2023.57	1.94804	0		GAGCCT	711	366.601	1.93944	0		TGAGTG	2957	1502	1.96871	0		CACCAG	143	70.397	2.03134	0
CACCAG	3517	1807.01	1.94631	0		GGTCAG	752	387.809	1.9391	0		GGTCTG	2890	1468.38	1.96815	0		GTGTGA	172	84.852	2.02706	0
GAGAGC	3343	1720.57	1.94296	0		TGGAGC	749	386.972	1.93554	0		GAGGCC	2093	1064.53	1.96613	0		TTCTGA	192	94.745	2.02649	0
CATCTC	5106	2629.68	1.94168	0		TGCTCA	844	436.313	1.93439	0		CAGGGT	2394	1219.45	1.96318	0		TCTGGC	177	87.365	2.02598	0
AGCCAT	3619	1863.89	1.94164	0		TGTCCA	841	434.937	1.93361	0		ATCTCT	3674	1873.19	1.96136	0		GCCTCT	204	100.713	2.02556	0
AGGGCT	3553	1834.57	1.9367	0		GGTGTG	1121	579.844	1.93328	0		GGCTGA	2392	1219.79	1.961	0		TCAGGC	143	70.714	2.02223	0
TGTCAC	4132	2133.66	1.93658	0		AGGAGA	821	424.942	1.93203	0		CCTGTC	3226	1645.96	1.95995	0		AGGGCA	128	63.298	2.02218	0
AGTGAC	3459	1787.89	1.93468	0		TGTGGT	1189	615.916	1.93046	0		ACCTGC	2587	1320.22	1.95953	0		GGCCCT	166	82.112	2.02163	0
TTCTCA	5429	2807.78	1.93356	0		CTCCCA	1017	526.982	1.92986	0		TGGTGA	2942	1501.61	1.95923	0		ACAGCA	134	66.374	2.01886	0
GACCTG	3438	1778.37	1.93324	0		AGGTCA	707	366.606	1.9285	0		TGTCAC	2793	1426.59	1.95781	0		CAGATG	136	67.43	2.01691	0
TGCCCA	3860	1998.68	1.93127	0		AACTCA	816	424.092	1.92411	0		GCCATG	2311	1180.61	1.95746	0		TGTGTC	201	99.699	2.01607	0
TCTGTA	4703	2435.66	1.93089	0		CCATCT	1011	525.847	1.92261	0		CCCTGT	3221	1646.79	1.95593	0		GTCCCT	203	100.706	2.01577	0
TAGCTG	3904	2021.92	1.93084	0		TCAGGC	706	367.312	1.92207	0		TGGGCA	2389	1221.96	1.95506	0		CCACAC	193	95.8	2.01461	0
TGCAGC	3433	1779.05	1.92969	0		AACCTG	713	371.169	1.92096	0		CTGCAC	2577	1320.86	1.951	0		ACTGGC	142	70.485	2.01461	0
CTGGTC	4185	2172.07	1.92673	0		GACCTG	702	365.799	1.91909	0		AGGAGG	2760	1417.59	1.94697	0		CCCAGA	141	70.079	2.01202	0
GGTGTG	5126	2662.47	1.92528	0		AGTGAG	816	425.347	1.91843	0		GGCACA	2094	1075.61	1.94681	0		TGAGTG	171	84.99	2.012	0
TCTGAC	4113	2136.66	1.92497	0		ATGTGG	914	477.066	1.91588	0		TGCCCT	3206	1648.35	1.94498	0		CCTCCT	273	136.068	2.00635	0
CCCACA	4670	2426.13	1.92488	0		GCCAGA	628	327.916	1.91512	0		GTGGTG	3427	1762.22	1.9447	0		TCAGCA	142	70.871	2.00364	0
AGCATG	3442	1788.88	1.92411	0		TCTGTA	962	502.942	1.91275	0		CTGACC	2568	1321.37	1.94344	0		CCTGTC	202	100.822	2.00353	0
CCCCTG	4658	2421.28	1.92378	0		CACTTG	833	435.735	1.91171	0		CCTCCT	4233	2178.37	1.9432	0		TCAGAA	142	71.012	1.99966	0
CCAAGG	3128	1627.22	1.9223	0		ATGGAG	811	424.432	1.91079	0		TCTGTA	3178	1639.49	1.93841	0		AGAGGA	144	72.061	1.99831	0
ATCTCT	5386	2810.03	1.91671	0		CTGGTC	875	458.283	1.9093	0		CATGGT	2628	1356.24	1.9377	0		GGTGAC	141	70.597	1.99725	0
CATGGT	3877	2024.15	1.91538	0		CTGCAC	769	402.971	1.90833	0		GTGGCA	2363	1219.51	1.93767	0		GGCTTC	175	87.641	1.99678	0
CAGGGT	3508	1833.67	1.9131	0		TCAGGA	699	367.048	1.90438	0		GTGTGA	2909	1502.25	1.93643	0		AAAAAA	309	154.767	1.99655	0
AGGTCA	3417	1790	1.90894	0		GCAGGG	759	398.56	1.90436	0		TCCAGC	2549	1317.84	1.93422	0		TTCTGC	213	106.719	1.9959	0
CCTCCT	6356	3336.42	1.90504	0		CTGACC	769	404.628	1.90051	0		ATGTGG	2900	1502.51	1.9301	0		GAAGAG	142	71.323	1.99094	0
AGTGGC	3494	1834.34	1.90477	0		CTTGGA	799	420.578	1.89977	0		TTCTCA	3608	1872.68	1.92665	0		CCAAGC	140	70.449	1.98725	0
AGACAC	3456	1815.48	1.90362	0		TGCCTT	1078	568.288	1.89693	0		GCTGGT	2834	1471.22	1.9263	0		CTTGCT	213	107.301	1.98507	0
CCCTGT	4738	2490.33	1.90256	0		TTGGCT	1028	542.185	1.89603	0		GGTGTG	3398	1764.08	1.92621	0		TCCCCA	212	106.901	1.98314	0
GTGGTG	5060	2659.93	1.9023	0		CTTCCA	995	524.932	1.89548	0		ATGCAG	2303	1195.62	1.92619	0		GAGGCT	140	70.608	1.98278	0
CAGTCT	4065	2137.03	1.90217	0		TGCTTC	1074	566.678	1.89526	0		CATCTC	3336	1732.88	1.92511	0		GGCAGG	137	69.1	1.98263	0
TCTCAC	4996	2628.37	1.90079	0		GCAGCA	620	327.376	1.89385	0		TGCCCA	2541	1320.48	1.9243	0		GACTGC	139	70.143	1.98167	0
ATGGAG	3819	2009.45	1.90052	0		TGCCAT	821	433.741	1.89283	0		AGACAC	2304	1197.79	1.92355	0		TAGCTG	156	78.729	1.98148	0
GTGGCA	3480	1831.48	1.9001	0		CTGGAC	695	367.253	1.89243	0		GTCTGC	2787	1449.9	1.9222	0		AGGAGA	143	72.184	1.98105	0
AAGCCT	3538	1863.9	1.89817	0		TGGTCT	1024	541.497	1.89105	0		GGAGGC	2304	1200.02	1.91996	0		CCTCCA	211	106.829	1.97512	0
GGTCTG	4179	2202.05	1.89777	0		ACAGCC	671	355.091	1.88966	0		TGAGGA	2575	1341.51	1.91947	0		GGAGGC	136	68.893	1.97408	0
TCCCCA	4997	2635.35	1.89614	0		GCTGGT	891	471.87	1.88823	0		TCTGAC	2735	1424.98	1.91933	0		AGCCTC	157	79.63	1.97162	0
GCTCTC	4711	2485.59	1.89533	0		GCTGAC	692	366.555	1.88785	0		TCCTCA	3324	1734.16	1.91678	0		TGTGTA	189	95.895	1.97091	0
CTGGAT	3835	2024.35	1.89444	0		GACAGG	674	357.241	1.88668	0		TCTCAC	3319	1733.29	1.91486	0		CAGTGC	138	70.035	1.97044	0
GTCTGG	4176	2205.14	1.89376	0		CAGTCT	823	436.318	1.88624	0		CATGCA	2369	1238.28	1.91314	0		GGCAGA	125	63.44	1.97037	0
ATGTGG	4234	2238.53	1.89142	0		ACCTGC	760	403.726	1.88246	0		GTGCAG	2337	1221.72	1.91287	0		AGGAAG	142	72.15	1.96812	0
GGCACA	3070	1626.38	1.88763	0		ATGCAG	689	366.383	1.88055	0		TCAGGG	2333	1219.72	1.91273	0		AAAGTG	144	73.201	1.96719	0
TTCTGC	5136	2721.08	1.88749	0		GTGGCA	729	387.957	1.87907	0		GGACTG	2334	1220.28	1.91268	0		TGAATG	157	79.917	1.96454	0
TCAGGG	3457	1832.02	1.88699	0		AGGCTT	794	423.104	1.87661	0		AGTGGC	2332	1219.57	1.91215	0		TTCACA	177	90.13	1.96383	0
AAGGCT	3372	1787.82	1.8861	0		GAGAGC	670	357.032	1.87658	0		TCACAT	2998	1570.05	1.90949	0		AGGACT	133	67.78	1.96223	0
GACAGA	3318	1760.74	1.88444	0		TGACTC	816	434.979	1.87595	0		TGGTCT	3281	1719.18	1.90847	0		TGGGGA	162	82.632	1.9605	0
CCCTGC	4558	2420.92	1.88275	0		GGAGGC	748	398.838	1.87545	0		ACTGGC	2253	1181.03	1.90765	0		GTACTG	155	79.083	1.95997	0
TCCATG	4023	2137.03	1.88252	0		AGCCAT	695	370.712	1.87477	0		TAGCTG	2588	1357.72	1.90613	0		AGAGAA	146	74.521	1.95918	0
CCAGGT	3345	1778.86	1.88042	0		AGGGCA	670	357.456	1.87436	0		CCCCTG	2996	1572.63	1.90509	0		ATGTGG	166	84.752	1.95866	0
AACCTG	3497	1863.56	1.87651	0		CAGCAT	695	370.801	1.87432	0		AGGAGC	2166	1137.22	1.90464	0		TGAGAC	132	67.427	1.95767	0
GCCTTG	4080	2175.68	1.87528	0		TCTCCT	1316	702.358	1.87369	0		TGACTC	2715	1425.68	1.90435	0		TCCATG	164	83.837	1.95618	0
CTCTCC	6243	3334.91	1.87201	0		TCTGAC	815	435.304	1.87225	0		GCTCTC	3134	1646.07	1.90393	0		TCTGAA	153	78.241	1.9555	0
TGCCCT	4655	2487.26	1.87153	0		ATGTGC	791	422.698	1.87131	0		CCAAGG	2042	1074.41	1.90057	0		TCCAAG	139	71.098	1.95505	0
CCATCT	4920	2630.75	1.87019	0		CAGCTT	815	436.12	1.86875	0		ACTCAC	2840	1495.27	1.89933	0		GGGCCT	150	76.783	1.95356	0
AGGAGC	3209	1716.01	1.87004	0		CTGATG	790	422.995	1.86763	0		CTTCCA	3283	1729.66	1.89806	0		GAGCCT	137	70.228	1.95079	0
GTCTGC	4058	2171.46	1.86879	0		TTCTGT	1252	671.383	1.86481	0		GGCCAC	2069	1092.88	1.89317	0		TGAAGA	142	72.89	1.94814	0
TCAGCC	3730	1999.59	1.86538	0		TGGGAT	890	477.324	1.86456	0		TCCATG	2696	1425.63	1.89109	0		TGGCAC	137	70.426	1.9453	0
GAGGCC	3029	1624.35	1.86474	0		CTCTCC	1284	689.177	1.86309	0		GCTGAC	2235	1182.24	1.89049	0		TGGGGT	195	100.272	1.94471	0
AGAGGA	3816	2046.88	1.8643	0		GGGAAG	862	462.745	1.8628	0		CACCAG	2245	1187.76	1.89012	0		CCATGG	137	70.496	1.94337	0
AAGGCA	3278	1760.06	1.86243	0		GTCTGA	785	421.421	1.86275	0		GTCTGG	2779	1470.42	1.88994	0		AACTGG	131	67.434	1.94264	0
TGGACA	3327	1787.27	1.8615	0		TTCTGC	1062	570.61	1.86117	0		AGTCAC	2336	1237.38	1.88786	0		CATGGG	138	71.047	1.94238	0
GTGCAG	3408	1831.88	1.86038	0		TCCCCA	979	526.715	1.85869	0		TGGACA	2250	1193.47	1.88525	0		AAACTG	138	71.059	1.94205	0
GCCATG	3307	1778.67	1.85925	0		CTGTAG	784	421.825	1.85859	0		CAGACT	2334	1238.12	1.88512	0		CACTTG	161	83.006	1.93962	0
CATGCA	3464	1863.43	1.85893	0		CAGGGT	719	386.911	1.85831	0		CTGTTG	3239	1719.12	1.88411	0		GCTCAC	155	79.976	1.93808	0
ACAGAC	3369	1813.61	1.85762	0		TCAGCA	687	369.7	1.85826	0		AACCTG	2328	1236.73	1.88238	0		CAAGGA	123	63.499	1.93704	0
CTGGAC	3303	1778.29	1.8574	0		GAAGCC	608	327.313	1.85755	0		GACCTG	2221	1181.63	1.87961	0		CTGGGT	170	87.895	1.93413	0
TTCACA	4410	2375.45	1.85649	0		ACCACA	795	428.36	1.85592	0		CTCTCC	4094	2182.21	1.87608	0		ACATGG	131	67.761	1.93327	0
GCTGGT	4088	2203	1.85565	0		AAGAGC	652	351.553	1.85463	0		AAGGCA	2195	1171.19	1.87416	0		AGTCAG	131	67.769	1.93304	0
ACCCAG	3351	1806.55	1.85492	0		TGGTGA	890	479.959	1.85433	0		GGCTTC	2717	1449.79	1.87407	0		CCTTCC	262	135.574	1.93252	0
GTGACC	3292	1775.97	1.85364	0		CACTCT	973	525.075	1.85307	0		ACCAGG	2018	1076.87	1.87395	0		ACTCAC	168	87.028	1.93041	0
ACTGGC	3292	1777.33	1.85222	0		AACACA	824	444.902	1.85209	0		CAGTCA	2320	1238.53	1.87318	0		AGATGG	143	74.121	1.92928	0
ACTCAC	4238	2291.88	1.84914	0		AAGCCT	685	369.896	1.85187	0		GCCTGA	2211	1181.35	1.87159	0		GTCTGG	169	87.669	1.92771	0
ACCTGC	3699	2000.74	1.84881	0		GGAAGG	858	463.438	1.85138	0		GGAGCC	1993	1065.01	1.87134	0		AGACAC	128	66.464	1.92585	0
ACCACA	4225	2286.49	1.84781	0		CATCTC	974	527.095	1.84786	0		GCCTTG	2711	1449.65	1.87011	0		TCCACA	169	87.845	1.92384	0
CTTCTC	6304	3411.89	1.84766	0		TGGCAC	677	366.504	1.84718	0		CCCTGC	2939	1572.88	1.86854	0		TCCAGT	162	84.225	1.92342	0
CTTCCA	4854	2630	1.84563	0		GGCTCA	677	366.733	1.84603	0		CAGTCT	2658	1425.68	1.86437	0		CTGGTT	192	100.018	1.91965	0
TGGCAT	3730	2023.94	1.84294	0		GTGACC	675	365.951	1.84451	0		CTTGCT	3401	1827.48	1.86103	0		GAGACA	122	63.808	1.91199	0
CACTCA	4219	2289.87	1.84246	0		AGCAGT	675	366.221	1.84315	0		CCCTGA	2456	1320.12	1.86043	0		TGAGGG	157	82.186	1.9103	0
CCTCCA	4852	2636.64	1.84022	0		CACCAC	861	467.667	1.84105	0		CCTGAC	2456	1320.34	1.86012	0		GCTGTA	151	79.256	1.90522	0
AGTCAC	3434	1866.1	1.8402	0		GGTCTC	844	458.572	1.8405	0		GCTCCT	3061	1646.84	1.85871	0		ACAGGT	128	67.22	1.9042	0
CCCAAG	3329	1809.11	1.84013	0		GCCTCA	742	403.462	1.83908	0		AGGTCA	2223	1197.13	1.85695	0		TGGTGG	192	100.834	1.90412	0
CAAGTG	3289	1788.44	1.83903	0		AAACTG	706	384.024	1.83843	0		TCAGCC	2451	1320.21	1.85652	0		CACTCT	195	102.564	1.90125	0
TGGGAT	4112	2236.76	1.83838	0		GAAGCA	646	351.896	1.83577	0		TTCACA	2910	1567.81	1.85609	0		TCCTCT	254	133.633	1.90073	0
GGACTG	3371	1834.13	1.83793	0		GTGCAC	674	367.279	1.83512	0		TGCTTG	3189	1718.16	1.85605	0		GCTTCT	203	106.878	1.89936	0
TGACTC	3926	2136.39	1.83768	0		GCAGCC	632	344.493	1.83458	0		CTGGAT	2522	1359.08	1.85566	0		GGAAGA	137	72.148	1.89887	0
ATGGTG	4113	2238.94	1.83703	0		CTTGCT	1043	568.526	1.83457	0		CCTCCA	3183	1715.7	1.85522	0		CAGTCC	152	80.111	1.89737	0
CACACC	4452	2426.84	1.83448	0		GCCTTG	842	459.042	1.83425	0		CTGATG	2517	1356.75	1.85517	0		TCTCTC	253	133.346	1.89732	0
ACCAGG	2983	1627.39	1.833	0		TGGAAC	672	366.694	1.83259	0		CCAGGT	2189	1181.21	1.85318	0		TGGAGC	135	71.156	1.89724	0
GCAGGG	3363	1836.26	1.83144	0		GTGCAG	710	387.645	1.83157	0		ACTGCA	2291	1237.65	1.85109	0		CACCTC	203	107.115	1.89516	0
TCCTCA	4814	2628.61	1.83138	0		TGCCAC	741	404.634	1.83128	0		AGAGGA	2507	1354.57	1.85077	0		TGGTCA	149	78.883	1.88887	0
GGAGCC	2972	1623.17	1.83099	0		TCAGGG	710	387.769	1.83099	0		AGCATG	2211	1195.5	1.84943	0		GGCTGC	146	77.308	1.88855	0
ATTCTG	4450	2432.26	1.82958	0		GGTCCT	840	458.83	1.83074	0		CACTCA	2759	1491.97	1.84924	0		TCTCCT	250	132.582	1.88563	0
ACTGCA	3403	1865.76	1.82393	0		TGGTCA	772	422.139	1.82878	0		TGGGAT	2773	1501.31	1.84705	0		CATCCA	165	87.587	1.88384	0
AGGACT	3252	1786.82	1.82	0		TGAGAC	669	366.042	1.82766	0		ACCACA	2714	1472.88	1.84265	0		AGAAGG	136	72.212	1.88334	0
TTCTGA	4424	2434.22	1.81742	0		CCATGT	796	435.991	1.82573	0		CCATCT	3191	1732.23	1.84213	0		CAAGCA	124	65.987	1.87916	0
GGCTCC	3602	1982.32	1.81706	0		GAGACT	668	366.265	1.82382	0		AGCATC	2276	1236.92	1.84006	0		AATGTG	150	79.83	1.87899	0
CTGATG	3676	2023.56	1.8166	0		AACTGG	670	367.506	1.8231	0		TGCCTT	3352	1825.41	1.8363	0		TACTGT	177	94.279	1.87741	0
CCACCA	4399	2423.53	1.81512	0		CCCAGT	736	403.982	1.82186	0		CACACC	2855	1556.82	1.83387	0		GCACAC	133	70.885	1.87628	0
TCTGGT	4634	2554.17	1.81429	0		AGCATG	666	365.859	1.82037	0		TTCTGC	3340	1822.63	1.83251	0		CCCCTG	190	101.652	1.86912	0
CCCTGA	3628	1999.95	1.81404	0		TGAGGC	703	386.919	1.81692	0		AAGCCT	2268	1238.35	1.83146	0		TGAGCA	127	67.947	1.8691	0
GAGGAG	3887	2144.36	1.81266	0		TTCACA	847	466.733	1.81474	0		CCATGT	2605	1423.07	1.83055	0		GTCACT	156	83.52	1.86782	0
GGCCAC	3036	1675.2	1.81232	0		ATCTCT	1027	566.069	1.81427	0		TGCCAC	2414	1320.18	1.82854	0		TCTTGG	187	100.382	1.86288	0
CTTGCT	4919	2723.91	1.80586	0		CTTGGG	858	473.01	1.81392	0		TGTCCA	2601	1423.72	1.82691	0		AGTCCA	133	71.43	1.86196	0
TGCTTG	4610	2554.32	1.80479	0		TTTCCT	1387	765.92	1.81089	0		ATGTGA	2588	1419.78	1.82282	0		AGCTCA	132	70.925	1.86112	0
GTTCTG	4613	2556.38	1.8045	0		CCCACA	847	467.777	1.81069	0		GTGCAC	2157	1183.63	1.82236	0		GAAGCA	118	63.41	1.86091	0
TCACAT	4285	2376.06	1.80341	0		ACAGAC	635	350.993	1.80915	0		ACAGAC	2178	1196.44	1.8204	0		CCCACA	177	95.225	1.85876	0
CTGTTG	4614	2558.64	1.8033	0		CCCATG	732	404.683	1.80882	0		GGAAGG	2580	1418.57	1.81874	0		TGACCT	155	83.467	1.85702	0
GCCTGA	3201	1778.91	1.79941	0		CCATGC	731	404.499	1.80717	0		ATCTGG	2464	1357.18	1.81552	0		CTGTAG	146	78.637	1.85663	0
TCAGGC	3198	1777.92	1.79873	0		TGCTTG	980	542.421	1.80671	0		CTTGGA	2454	1354.99	1.81108	0		GACACT	131	70.569	1.85634	0
TGAGGA	3603	2003.4	1.79845	0		GGAGAC	644	356.517	1.80637	0		GAAGCA	2121	1171.36	1.81071	0		CAGGAA	118	63.695	1.85258	0
CTCCCA	4740	2635.88	1.79826	0		TGGCAT	762	422.188	1.80488	0		CACATA	2642	1459.38	1.81035	0		GCAGGT	131	70.856	1.84882	0
TGCCTT	4892	2720.51	1.79819	0		AGTGAC	658	365.07	1.80239	0		TGCAGT	2461	1359.43	1.81031	0		TGGATG	158	85.465	1.84871	0
AACTCA	4020	2236.38	1.79755	0		CCAAGG	589	327.106	1.80064	0		GACAGA	2114	1168.01	1.80991	0		AGGTGA	137	74.121	1.84833	0
CTTGGG	3961	2204.28	1.79696	0		CCTCCT	1236	687.584	1.7976	0		GGTGCT	2664	1472.15	1.8096	0		CTGATG	146	79.137	1.8449	0
ATGCAG	3214	1789.6	1.79594	0		CACCAG	637	354.618	1.7963	0		CCCATG	2388	1319.77	1.80941	0		GTGAAT	147	79.702	1.84437	0
CTTGGA	3636	2025.04	1.79552	0		ATCTGC	781	435.115	1.79493	0		GCAGGG	2172	1201.83	1.80724	0		AGGCAC	115	62.365	1.84398	0
CAGACT	3343	1863.04	1.79438	0		AGGATG	761	424.386	1.79318	0		GAGGAG	2558	1416.41	1.80597	0		TGGTCC	162	87.906	1.84288	0
CAGTCA	3342	1864.7	1.79225	0		GTTCTG	975	543.887	1.79265	0		CATGGG	2203	1220.23	1.8054	0		CATGAG	124	67.35	1.84113	0
AGGGCA	3074	1716.26	1.79111	0		GGCCTC	753	420.181	1.79208	0		TGTCCC	2968	1646.55	1.80256	0		GCCTGA	130	70.649	1.84008	0
TGTCCA	3825	2137.96	1.78909	0		GCTCCA	724	404.132	1.79149	0		GGGAAG	2550	1415.46	1.80153	0		ACTTGG	145	78.83	1.8394	0
GCTCAC	3578	2000.92	1.78818	0		GCTTCC	926	517.03	1.791	0		TCATGG	2440	1355.4	1.80021	0		CAAGGC	114	61.981	1.83927	0
GGCTTC	3875	2172.55	1.78362	0		TTCTGA	902	503.673	1.79084	0		AGAGTG	2415	1341.89	1.7997	0		CCACCA	177	96.385	1.83639	0
CCTCTC	5945	3335.78	1.78219	0		TCCTCA	941	525.542	1.79053	0		TGGCAT	2443	1357.64	1.79945	0		GTCTCT	196	106.751	1.83605	0
ATCTGG	3606	2023.46	1.7821	0		TCTGAA	750	418.961	1.79014	0		TCTGGT	3088	1719.43	1.79595	0		GTGACC	129	70.262	1.83599	0
GAAGCC	2897	1626.13	1.78153	0		CATGCA	664	371.036	1.78958	0		ACAGGG	2039	1137.61	1.79235	0		CAGGGT	130	70.858	1.83466	0
GGTCCT	3871	2174.48	1.7802	0		ACATGG	655	366.24	1.78844	0		CAAGTG	2140	1194.64	1.79133	0		ACTGTC	153	83.406	1.8344	0
CCACAT	4072	2288.14	1.77961	0		CACTCA	792	442.958	1.78798	0		GTGTCC	2594	1448.98	1.79022	0		GGCTGA	130	70.876	1.83419	0
CATCAG	3321	1867.17	1.77863	0		CCCCTG	907	507.428	1.78745	0		GAGCTC	2111	1180.23	1.78863	0		AGGGCT	130	70.976	1.83161	0
AGGCAT	3181	1790.51	1.77659	0		GCTCCT	924	517.094	1.78691	0		AGAAGC	2091	1169.9	1.78734	0		GTCACC	146	79.851	1.82841	0
TCTGAA	3674	2068.01	1.77658	0		CAAGTG	653	366.239	1.78299	0		AGGCAT	2137	1196.06	1.7867	0		TCAGGG	130	71.142	1.82733	0
GACTCT	3792	2136.56	1.77482	0		TGTGTT	1258	705.638	1.78278	0		CATCAG	2213	1238.65	1.78662	0		ACAGAC	121	66.261	1.82611	0
AGGGAG	3807	2145.52	1.77439	0		CCTCTC	1229	689.744	1.78182	0		TTCTGA	2926	1638.54	1.78573	0		GGAACA	116	63.685	1.82147	0
TGGGTG	4727	2664.35	1.77417	0		ATCTGT	894	502.915	1.77764	0		TGGTCA	2422	1358.34	1.78306	0		ACCACA	152	83.463	1.82117	0
GTGCAC	3152	1776.97	1.7738	0		TGCAGC	652	366.816	1.77746	0		CAAGGC	1919	1076.29	1.78298	0		TTTCCT	257	141.12	1.82115	0
TGCAGT	3592	2025.96	1.77299	0		TCTGGT	963	542.005	1.77674	0		CCACCA	2776	1557.45	1.78239	0		GTGCAC	128	70.375	1.81883	0
TGGTCA	3588	2025.01	1.77185	0		GCCTCC	900	506.878	1.77558	0		GTTCTG	3059	1717.31	1.78128	0		TGGGAC	130	71.504	1.81808	0
TGCTTC	4823	2722.33	1.77164	0		GTGGCC	718	404.423	1.77537	0		CCCAGT	2353	1321.27	1.78086	0		CATGTC	153	84.189	1.81734	0
AAACTG	3425	1934.11	1.77084	0		GCTCTC	920	518.484	1.7744	0		CTTCTC	4023	2261.39	1.77899	0		TCCAGA	129	71.001	1.81688	0
GTGGAG	3908	2207.39	1.77041	0		GGAGCT	686	386.745	1.77378	0		ACTGTC	2534	1424.78	1.77852	0		GAGAAG	130	71.589	1.81592	0
AGCAGT	3165	1789.21	1.76894	0		AGATGG	751	423.779	1.77215	0		CACTCT	3084	1734.03	1.77851	0		CCCATG	145	79.857	1.81575	0
GAGCTC	3147	1780.27	1.76771	0		ACCATG	657	370.81	1.7718	0		AGCCTT	2533	1424.48	1.77819	0		GGGACT	129	71.066	1.81521	0
ACCTCT	4644	2629.38	1.7662	0		TCCATG	772	436.943	1.76682	0		CTCCTC	3876	2180.36	1.77768	0		ACTGAG	122	67.236	1.8145	0
CCTGAC	3522	1998.14	1.76264	0		GGGACA	633	358.292	1.76672	0		GGAGAC	2023	1139.14	1.7759	0		CTTCTC	241	132.828	1.81438	0
GACAGG	3024	1715.93	1.76231	0		GAAGCT	646	365.841	1.76579	0		ATCTGC	2529	1426.56	1.77279	0		GACTTC	152	83.783	1.81421	0
GGAGCA	3021	1714.4	1.76214	0		ATTCTG	889	503.751	1.76476	0		ATGGCA	2118	1194.91	1.77251	0		GAGACT	122	67.266	1.81369	0
TGCCAC	3519	1998.81	1.76055	0		CAGTCA	654	370.762	1.76393	0		GGCTCC	2305	1301.49	1.77105	0		CCTGAA	128	70.599	1.81306	0
GGAAGG	3777	2146.89	1.75928	0		CAGGTC	646	366.489	1.76267	0		TGGCAC	2088	1179.98	1.76952	0		AGGATG	134	73.934	1.81243	0
GGGAAG	3763	2140.99	1.7576	0		AAGGCA	620	352.141	1.76066	0		AACTCA	2580	1458.65	1.76876	0		GCTTCC	182	100.486	1.8112	0
ATCTGT	4279	2435.54	1.7569	0		CCTCCA	929	527.818	1.76008	0		GTGCTC	2565	1451.34	1.76733	0		GGAGCT	128	70.678	1.81103	0
CAGCTT	3754	2138.56	1.75539	0		CTTGTG	955	543.094	1.75844	0		ATGGTG	2651	1500.52	1.76673	0		CCACAT	158	87.287	1.81012	0
GCCTCC	4255	2424.52	1.75499	0		CTCATG	766	435.876	1.75738	0		GGTGGC	2392	1354.23	1.76632	0		ATGTGC	143	79.016	1.80976	0
CACTCT	4613	2629.53	1.7543	0		ACACTC	778	443.393	1.75465	0		CATCCT	3056	1732.28	1.76415	0		GGAATG	134	74.047	1.80966	0
TGAGAC	3131	1789.6	1.74956	0		GGAGCC	600	342.653	1.75104	0		CTCATG	2513	1424.98	1.76353	0		AAGTGA	133	73.503	1.80945	0
AGCCTT	3734	2135.74	1.74834	0		GACTCT	763	435.864	1.75055	0		GGTCCT	2558	1450.79	1.76317	0		TTACTG	171	94.596	1.80769	0
CATGGG	3198	1831.35	1.74625	0		GACAGC	574	328.017	1.74991	0		TCAGGC	2081	1180.42	1.76293	0		CTGGAC	127	70.294	1.8067	0
TCTTCT	6485	3714.79	1.74573	0		AGAGAA	745	426.333	1.74746	0		GAAGCT	2108	1196.52	1.76177	0		GCAGGC	116	64.21	1.80657	0
TGTCCC	4339	2487.13	1.74458	0		ACTGGC	639	365.789	1.74691	0		GACAGC	1898	1077.44	1.76158	0		CTTGGC	158	87.462	1.8065	0
AGTGCC	3102	1778.1	1.74456	0		CAGACT	648	371.314	1.74515	0		AGCTCC	2323	1319.68	1.76027	0		GGCTCC	148	82.124	1.80215	0
GGAGGA	3738	2145.07	1.7426	0		ACTTGG	737	422.592	1.744	0		GCTTCT	3211	1824.92	1.75953	0		ACAGAG	114	63.261	1.80206	0
GGTGCT	3839	2204.99	1.74105	0		CAAGGC	570	326.887	1.74372	0		ATCTGT	2883	1639.2	1.75878	0		GCAGGG	124	68.814	1.80196	0
GTGCTC	3782	2174.01	1.73964	0		ACTCAC	773	443.516	1.74289	0		GCCAGA	1890	1075.46	1.75738	0		ACATAC	148	82.141	1.80178	0
CCATGT	3720	2139.18	1.73898	0		TGGACA	637	366.023	1.74033	0		GCCTCC	2763	1572.65	1.75691	0		GCCTTC	180	99.911	1.8016	0
TGTTCT	5529	3184.14	1.73642	0		CATGCC	702	403.818	1.73841	0		CCTCAC	3016	1719.1	1.75441	0		GTGGAG	148	82.178	1.80097	0
CCCAGT	3470	1998.84	1.73601	0		TGAGGA	739	425.342	1.73743	0		GAGCAC	1891	1077.9	1.75434	0		CAGCTT	150	83.364	1.79934	0
GATGCT	3511	2022.9	1.73563	0		AGGGAG	801	461.062	1.73729	0		AGGACT	2093	1193.31	1.75395	0		ACATGC	128	71.14	1.79927	0
GCTTCT	4721	2721.89	1.73446	0		GCATGG	672	386.926	1.73677	0		GGTGAC	2135	1219.34	1.75095	0		AGACAT	128	71.214	1.7974	0
ATGTGA	3663	2112.63	1.73386	0		GCACAT	644	371.192	1.73495	0		ACCTCT	3030	1731.85	1.74957	0		CCACCT	192	106.93	1.79557	0
AGCTCC	3467	1999.85	1.73363	0		GGAGCA	618	356.635	1.73286	0		AGGTGG	2569	1468.44	1.74947	0		TTGGAA	143	79.701	1.79421	0
GAAGCA	3048	1759.86	1.73196	0		GTGGTG	1008	581.933	1.73216	0		CCTTCC	3803	2180.06	1.74445	0		GAGGCA	115	64.134	1.79312	0
AGGCAC	2817	1627.61	1.73076	0		CTTCTC	1214	701.679	1.73014	0		AGCAGT	2079	1193.75	1.74157	0		TTGCAG	141	78.639	1.793	0
AGAGTG	3473	2007.91	1.72966	0		GGTCAC	632	365.302	1.73008	0		GGAGCA	1982	1138.45	1.74097	0		AGCCCA	126	70.333	1.79148	0
GTGTCC	3758	2174.14	1.7285	0		TCTCAC	907	525.018	1.72756	0		GTGATG	2615	1502.29	1.74068	0		CTACAG	127	70.954	1.78989	0
GGTCTC	3751	2171	1.72777	0		GAGAGG	797	461.449	1.72717	0		ATCACA	2543	1461.27	1.74027	0		ATCCTG	150	83.808	1.78981	0
GTCTGA	3491	2022.96	1.72569	0		CCCTGT	893	517.394	1.72596	0		CCACAT	2601	1495.36	1.73938	0		GTGAGC	127	70.994	1.78888	0
GTGCCA	3066	1777.49	1.72491	0		GAACTG	632	366.319	1.72527	0		CCTCTC	3793	2182	1.73832	0		CCCAGT	143	79.956	1.78848	0
CTCCTC	5749	3333.61	1.72455	0		GAGCAC	565	327.501	1.72519	0		CTTGGG	2556	1471.44	1.73707	0		CATGGT	141	78.908	1.78689	0
CTTGGC	3740	2170.56	1.72306	0		TCAGCC	696	404.118	1.72227	0		TGACAC	2151	1238.44	1.73686	0		AGCTCC	143	80.095	1.78538	0
AGAAGC	3028	1758.35	1.72207	0		CCACCA	807	469.002	1.72067	0		TGGGTG	3064	1764.38	1.73659	0		AGAGCT	120	67.244	1.78455	0
GGTCAG	3150	1832.86	1.71863	0		TGGGTG	998	580.09	1.72042	0		TGGAGT	2607	1501.66	1.73608	0		GACCAC	126	70.708	1.78198	0
AGATGG	3446	2006.04	1.71781	0		CCTGAA	635	370.066	1.71591	0		AGGGAG	2460	1417.52	1.73542	0		AAGTGT	142	79.852	1.77829	0
CAGGTC	3058	1780.38	1.71761	0		GTGTCC	783	456.344	1.71581	0		TGCTTC	3162	1824.65	1.73294	0		TGCATG	140	78.816	1.77629	0
TGACCA	3202	1865.65	1.71629	0		CTTGAG	724	422.751	1.71259	0		ACCTGT	2471	1426.33	1.73242	0		CTGCAC	141	79.387	1.77611	0
GCCAGA	2791	1626.61	1.71584	0		GATGTG	817	477.336	1.71158	0		CCAGAA	2072	1197	1.731	0		AGGCCC	121	68.185	1.77458	0
AGGTGG	3781	2204.9	1.71482	0		GTCCAG	628	367.083	1.71078	0		TGTCTT	3726	2153.75	1.73001	0		GACTCT	148	83.415	1.77426	0
AGCATC	3198	1865.13	1.71462	0		AGTGGC	663	387.654	1.71029	0		TTTCCT	4299	2485.33	1.72975	0		TTCCCA	181	102.077	1.77317	0
AGTCCT	3661	2135.21	1.71458	0		GGAGGA	791	462.51	1.71023	0		CCATGC	2285	1321.2	1.72949	0		GTCTCC	178	100.462	1.77181	0
TGGTGT	4908	2862.76	1.71443	0		ATCTGG	721	422.151	1.70792	0		GTGGAG	2540	1469.02	1.72904	0		CTTGGA	140	79.15	1.76879	0
CACATA	3826	2232.23	1.71398	0		AATCTG	716	419.244	1.70784	0		TGTGTT	3844	2225.79	1.72702	0		CTTCCC	240	135.701	1.76859	0
ACCTGT	3661	2136.6	1.71347	0		TCCAGT	745	436.486	1.70681	0		ATTCTG	2829	1638.96	1.7261	0		TTCAGA	139	78.67	1.76687	0
GGTGGC	3540	2066	1.71346	0		TGGAGT	818	479.526	1.70585	0		GTGGGA	2527	1468.81	1.72045	0		CTTCCA	181	102.455	1.76663	0
CTCATG	3661	2136.65	1.71343	0		GGAACT	624	366.056	1.70466	0		GGCAGT	2099	1221.37	1.71856	0		TACAGT	139	78.701	1.76618	0
GAGATG	3436	2007.34	1.71172	0		ATGCCT	740	434.596	1.70273	0		AAACTG	2210	1286.1	1.71837	0		GCATGT	139	78.723	1.76568	0
ACTGTC	3651	2136.12	1.70917	0		AGGCCT	625	367.186	1.70213	0		GAGATG	2307	1343.09	1.71768	0		CATGCT	147	83.263	1.76549	0
TTTCCT	6347	3715.23	1.70837	0		GGGAGA	786	461.899	1.70167	0		CTCCCA	2950	1717.46	1.71765	0		AGGGTG	145	82.157	1.76491	0
TGGAGT	3822	2238.72	1.70722	0		GAAGAG	721	423.959	1.70064	0		AGTGTC	2331	1358.42	1.71596	0		CCACTC	189	107.125	1.76429	0
TGGATG	3821	2238.39	1.70703	0		ACTGCC	685	403.175	1.69901	0		GAACTG	2046	1195.21	1.71183	0		CCCTGC	179	101.483	1.76384	0
TACCTG	3642	2136.17	1.70492	0		GGGTCT	803	472.923	1.69795	0		TGACCA	2117	1236.73	1.71177	0		AGGTGT	150	85.079	1.76307	0
GTCCAG	3032	1778.75	1.70457	0		ATGTCT	854	503.027	1.69772	0		GTGAGG	2517	1470.43	1.71174	0		TCCACT	180	102.156	1.76201	0
GAAGCT	3042	1788.33	1.70103	0		GGTGGC	771	454.243	1.69733	0		TCTGAA	2371	1385.44	1.71137	0		ATGTGT	168	95.362	1.76171	0
GGTCAC	3027	1779.61	1.70094	0		AGCATC	629	370.707	1.69676	0		CACAAG	2048	1196.83	1.71119	0		TGAGGA	130	73.819	1.76106	0
CTCTTC	5803	3411.84	1.70084	0		TCCTTG	965	569.296	1.69508	0		GAGAAG	2318	1354.94	1.71078	0		GCTCTT	187	106.227	1.76038	0
ATCTGC	3637	2138.96	1.70036	0		GTCTCC	876	516.965	1.69451	0		ACCATG	2117	1237.52	1.71068	0		GCTGCC	145	82.373	1.76029	0
GGGACA	2919	1717.23	1.69983	0		CATGGG	655	386.548	1.69449	0		GTCACT	2439	1426.1	1.71026	0		TGTACT	166	94.315	1.76006	0
GTCTCA	3622	2134.62	1.69679	0		GCCTGA	620	366.762	1.69047	0		GTCCAG	2014	1178.39	1.70911	0		ATCTGG	138	78.425	1.75964	0
TGTCTT	5403	3184.63	1.69659	0		ACAGGG	604	357.544	1.6893	0		GGAAGA	2314	1355.03	1.70771	0		TCTGGT	176	100.049	1.75914	0
CTTGTG	4331	2556.14	1.69435	0		GGAAGA	718	425.152	1.68881	0		GTCTGA	2318	1357.56	1.70748	0		CTCAGT	147	83.605	1.75827	0
GGAGAC	2909	1717.39	1.69384	0		AGGCAC	553	327.5	1.68855	0		ACTGCC	2252	1319.23	1.70705	0		ACTGGA	118	67.129	1.75781	0
AGTGTC	3430	2025.46	1.69344	0		AGAAGC	594	352.099	1.68703	0		TGCCAT	2428	1422.64	1.70668	0		TGTTCT	215	122.45	1.75582	0
GGGAGA	3634	2147.55	1.69216	0		ACCTGT	735	435.9	1.68617	0		AACTGG	2038	1194.8	1.70572	0		ACCAGC	123	70.091	1.75486	0
CCTCAC	4458	2634.6	1.6921	0		AAGGAA	717	425.344	1.68569	0		GACTCT	2429	1425.29	1.70422	0		CACACC	169	96.314	1.75468	0
CACTTG	3615	2136.47	1.69204	0		GAGGCC	577	342.344	1.68544	0		TGAGAC	2033	1193.55	1.70332	0		GTGGGC	143	81.625	1.75191	0
GGTGAC	3094	1831.84	1.68901	0		GTGCTC	772	458.309	1.68445	0		GGTCAC	2015	1183.94	1.70194	0		GGGTGG	174	99.335	1.75165	0
ACAGGG	2900	1717.04	1.68896	0		GAGGAC	603	357.986	1.68442	0		CACCAC	2651	1558.1	1.70143	0		ACATTT	180	102.867	1.74983	0
TGTGTT	5578	3303.68	1.68842	0		CCTGAC	680	403.743	1.68424	0		TGGAAC	2030	1193.63	1.7007	0		GAGGTG	144	82.315	1.74938	0
GAGAAG	3455	2047.9	1.6871	0		GCAGAC	552	327.852	1.68369	0		GAAGCC	1832	1077.96	1.69951	0		TGTGAT	167	95.474	1.74917	0
AACTGG	3011	1786.74	1.68519	0		AACCAG	591	351.213	1.68274	0		GCTCAC	2239	1319.38	1.69701	0		CAACAC	147	84.041	1.74915	0
TGACAC	3141	1864.26	1.68486	0		AGTCCT	732	435.309	1.68156	0		GTCTCA	2415	1427	1.69236	0		CTGCAT	146	83.504	1.74842	0
ATGGCA	3010	1788.69	1.6828	0		GGCCAC	580	344.965	1.68133	0		TGGACT	2295	1356.44	1.69193	0		CAAGCC	123	70.352	1.74835	0
AGCAAG	2957	1757.86	1.68216	0		AGCCCC	686	408.046	1.68118	0		AGCAAG	1980	1170.42	1.6917	0		TTGGCA	137	78.367	1.74818	0
ATCTCA	4002	2379.17	1.6821	0		ATCCAG	624	371.394	1.68016	0		CTTGTG	2902	1716.4	1.69074	0		GAGGAG	133	76.112	1.74742	0
CCCATG	3366	2001.19	1.682	0		CCACCT	882	525.426	1.67864	0		AGGGCA	1924	1138.51	1.68993	0		ATTCCA	157	89.86	1.74716	0
ATCACA	3755	2233.9	1.68092	0		CCAAGT	620	369.526	1.67783	0		CAGGAT	2020	1195.37	1.68985	0		AGGTGG	144	82.426	1.74702	0
GTGAGA	3373	2009.28	1.67871	0		TTCCTC	1179	702.717	1.67777	0		GTGCCA	1993	1179.6	1.68955	0		GCCCCA	148	84.729	1.74675	0
TGGCAC	2983	1777.21	1.67848	0		TGACAC	622	371.067	1.67625	0		GGGAGA	2394	1417.8	1.68854	0		AGGAGC	110	63.013	1.74567	0
ACCATG	3126	1863.07	1.67788	0		GTCACT	730	435.555	1.67602	0		TGTTCT	3636	2153.64	1.68831	0		CTCATG	146	83.665	1.74505	0
GCATGG	3077	1833.89	1.67785	0		GACACT	621	370.781	1.67484	0		GAGACT	2016	1194.12	1.68827	0		TGTGTT	217	124.395	1.74444	0
CACAAG	3041	1812.56	1.67774	0		TTCAGG	708	423.441	1.67202	0		CAGCTT	2408	1426.57	1.68796	0		GAGGCC	112	64.231	1.74371	0
GAGACT	2999	1788.06	1.67724	0		ACCAGA	586	350.811	1.67042	0		CTTTCT	4199	2488.42	1.68742	0		GGTCAG	124	71.168	1.74236	0
AGAGAT	3350	1997.9	1.67676	0		TGCTCC	864	517.352	1.67004	0		ACATGC	2083	1237.44	1.68331	0		TGGGTG	174	100.012	1.73979	0
GGCCTT	3637	2172.22	1.67432	0		CATCCT	878	526.706	1.66696	0		AGATGG	2259	1343.35	1.68162	0		CCTTCT	232	133.394	1.73921	0
GAGAGG	3592	2146.09	1.67375	0		CCCACT	878	526.731	1.66688	0		GATGCT	2282	1357.23	1.68137	0		GACACA	115	66.147	1.73855	0
GTCACT	3574	2136.68	1.67269	0		GAGGAG	771	462.606	1.66665	0		GACAGG	1913	1137.93	1.68113	0		GAGAGG	133	76.589	1.73654	0
TGGAAC	2989	1788.76	1.67099	0		GAGAAG	708	425.067	1.66562	0		GCACAT	2080	1237.42	1.68091	0		CAACTG	123	70.861	1.73579	0
GACAGC	2714	1624.48	1.67069	0		TGACTT	840	504.369	1.66545	0		GTGAGA	2253	1341.5	1.67946	0		CAGGGA	110	63.481	1.7328	0
TCTTCA	4690	2808.23	1.67009	0		GTGGAG	796	479.066	1.66157	0		ATGTCT	2753	1641.7	1.67692	0		AGGGGA	132	76.252	1.7311	0
GGCAGT	3062	1834.05	1.66953	0		TCTTCT	1269	764.883	1.65908	0		AGGCAC	1802	1075.24	1.67591	0		TGCTTC	185	106.988	1.72917	0
TGTGAT	4137	2481.43	1.66718	0		ATGCCA	613	369.915	1.65714	0		TCTTCT	4175	2491.29	1.67584	0		GACCAG	107	61.926	1.72787	0
GCTTCC	4140	2486.68	1.66487	0		TGAGAA	680	410.427	1.65681	0		TTCAGG	2269	1354.66	1.67496	0		CCAGTC	138	79.971	1.72563	0
ACTTGG	3370	2024.53	1.66458	0		AGGTGA	702	423.799	1.65645	0		CATGCC	2211	1320.82	1.67396	0		GATGGC	122	70.737	1.7247	0
TCATGG	3366	2022.48	1.6643	0		AGTGTC	699	422.083	1.65607	0		GGGCTC	2066	1235.95	1.67159	0		GGAGGG	151	87.614	1.72347	0
CCTTCC	5520	3336.92	1.65422	0		GTCTCA	720	434.921	1.65547	0		CAGGTC	1975	1181.52	1.67158	0		TTCCCT	230	133.569	1.72196	0
ATGTCT	4015	2432.18	1.65078	0		AGGCAT	606	366.122	1.65519	0		TGGTGT	3193	1913.16	1.66897	0		ACCTTG	143	83.175	1.71927	0
TCCTTG	4493	2722.82	1.65013	0		TGGGGC	750	453.645	1.65328	0		CCCAAG	1980	1187.64	1.66717	0		GTGCCC	141	82.062	1.71821	0
TTGGCT	4215	2554.49	1.65004	0		ACTGTC	719	435.434	1.65123	0		TGCTCC	2743	1646.25	1.66621	0		ACCCAG	120	70.133	1.71103	0
AGGTCT	3339	2024.52	1.64928	0		CTCCTC	1137	688.706	1.65092	0		ATGCCT	2376	1426.67	1.66542	0		AAGAGG	123	71.887	1.71102	0
TGCTCC	4098	2487.32	1.64756	0		ATGTGA	726	439.796	1.65077	0		TACCTG	2376	1427.69	1.66422	0		GCCTCC	174	101.793	1.70935	0
CAGGAT	2944	1787.56	1.64694	0		CCAGAA	580	351.491	1.65011	0		GCTTCC	2740	1646.47	1.66417	0		CTCCCA	182	106.623	1.70695	0
TGCCAT	3521	2138.57	1.64643	0		TGGAAA	677	410.427	1.6495	0		ACATCT	2608	1569.98	1.66116	0		ACATAG	121	70.928	1.70596	0
CCATGC	3290	1998.4	1.64632	0		TAGCCT	718	435.425	1.64896	0		GTCAGA	1983	1194.06	1.66072	0		CTCCTC	231	135.655	1.70285	0
GAGGTG	3629	2206.12	1.64497	0		CCAGAC	585	354.844	1.64861	0		CTCTTC	3746	2258.31	1.65876	0		ATGCAG	114	66.997	1.70157	0
GTGAGG	3633	2210.41	1.64359	0		ACATGT	692	419.776	1.6485	0		GGCCTT	2400	1448.33	1.65709	0		TTGTGA	162	95.259	1.70063	0
ATGTGC	3326	2024.53	1.64285	0		CATCAG	611	370.967	1.64705	0		ACATGT	2297	1386.36	1.65686	0		ATCTGT	160	94.176	1.69895	0
AGGTGA	3296	2007.77	1.64162	0		TCACAT	768	466.71	1.64556	0		TATGTG	2773	1674.68	1.65584	0		AAAGCT	121	71.257	1.69808	0
CAAGGC	2667	1626.22	1.64	0		ACACCT	732	444.875	1.64541	0		GAGAGG	2343	1415.29	1.65549	0		CCCAAG	119	70.085	1.69794	0
GATCTG	3317	2024.68	1.63829	0		TGTCCC	850	516.757	1.64487	0		GTCAGG	2016	1217.8	1.65544	0		GAGATG	126	74.237	1.69727	0
GAGCAC	2662	1626.15	1.637	0		AGCAAG	579	352.274	1.64361	0		GACTGT	2244	1356.43	1.65435	0		CATACA	138	81.349	1.69639	0
GTGGGA	3617	2209.86	1.63676	0		TATGTG	860	523.352	1.64325	0		GCTCCA	2185	1321.4	1.65355	0		GCAGAC	105	61.912	1.69596	0
AAGGCC	2660	1626.5	1.63541	0		GTCAGA	602	366.366	1.64317	0		AGGATG	2212	1342.03	1.64826	0		AGTCCT	142	83.763	1.69526	0
GACCAG	2663	1628.5	1.63525	0		AGACCT	611	372.131	1.64189	0		ATCTCA	2585	1568.7	1.64786	0		GACTGT	134	79.064	1.69483	0
TCAGAA	3158	1931.24	1.63522	0		GTCACC	662	403.524	1.64055	0		TGACAT	2277	1383.28	1.64609	0		TGATGG	144	84.966	1.6948	0
TTCAGG	3307	2023.57	1.63424	0		AAGCAC	574	350.61	1.63715	0		GGAACT	1963	1193.58	1.64464	0		GATGGA	125	73.798	1.69381	0
AGAGAA	3485	2133.8	1.63323	0		CCCTGA	661	403.937	1.63639	0		TGAGAA	2196	1335.61	1.6442	0		AAGACA	120	70.849	1.69374	0
ACATGT	3380	2069.63	1.63314	0		AGCTTC	712	435.892	1.63343	0		GCCACT	2170	1320.01	1.64392	0		ACAGTT	133	78.659	1.69084	0
ATGCCT	3490	2137.62	1.63265	0		CCTTCC	1125	688.831	1.6332	0		GCAGGT	2005	1219.68	1.64388	0		GGAGCA	107	63.345	1.68916	0
AAGGAG	3343	2047.71	1.63256	0		ATGGCA	597	365.785	1.63211	0		CCACCT	2820	1716.31	1.64306	0		ACAGGA	107	63.38	1.68823	0
GTGATG	3655	2239.31	1.6322	0		CCTCAC	859	526.765	1.63071	0		GCATCT	2345	1427.35	1.6429	0		GACAGC	104	61.814	1.68247	0
CACCAC	3959	2425.94	1.63195	0		AGGTCT	688	422.02	1.63025	0		AAAGCC	1963	1197.08	1.63982	0		TCTGCA	140	83.306	1.68055	0
CCTTCT	5566	3412.07	1.63127	0		CATGGT	688	422.067	1.63007	0		TGGATG	2463	1503.76	1.6379	0		TCTTCC	224	133.344	1.67987	0
GAACTG	2916	1788	1.63087	0		TCATCT	922	565.634	1.63003	0		CTCCAC	2811	1716.47	1.63767	0		TGAAGG	124	73.84	1.67931	0
CTCCAT	4288	2631.89	1.62925	0		AAGTCA	623	382.784	1.62755	0		AGTGCC	1935	1181.59	1.63762	0		TGCCAT	139	82.848	1.67777	0
TATGTG	4041	2480.34	1.62921	0		CACATA	693	426.449	1.62505	0		GGTCTC	2376	1451.08	1.6374	0		TTCCTT	236	140.748	1.67676	0
GCATCT	3478	2135.12	1.62895	0		CATGAG	594	365.556	1.62492	0		ATCCAG	2025	1237.35	1.63656	0		CCCTGT	168	100.273	1.67543	0
GTCTCC	4052	2487.56	1.62891	0		AGTGCC	594	365.575	1.62484	0		TTGCCT	2986	1824.58	1.63654	0		ACCAGA	111	66.253	1.6754	0
GGGAGG	3982	2445.03	1.62861	0		AGCCTT	708	436.16	1.62326	0		AGTCCT	2332	1425.62	1.63578	0		GGTGTG	168	100.338	1.67434	0
CCTGAA	3033	1863.11	1.62793	0		TGCACT	708	436.32	1.62266	0		TCTTCC	3690	2257.27	1.63472	0		CTGTTG	168	100.411	1.67312	0
ACCAGC	2942	1809.23	1.6261	0		GAGATG	688	424.001	1.62264	0		CATACA	2388	1461.16	1.63432	0		AGGGAC	106	63.366	1.67282	0
ACATGC	3030	1864.09	1.62546	0		GACTGT	684	421.86	1.62139	0		TTCAGA	2260	1383.56	1.63347	0		CTCTTC	223	133.45	1.67104	0
TGAAGG	3262	2006.89	1.6254	0		TCTTCC	1140	703.119	1.62135	0		TCCAGT	2327	1424.73	1.63329	0		GTGGTG	168	100.57	1.67048	0
CATCCT	4273	2629.06	1.6253	0		CAGTCC	653	402.936	1.6206	0		GCATGG	1994	1221.16	1.63287	0		AAGCCC	118	70.684	1.6694	0
GGCATG	2977	1832.59	1.62448	0		TCCAAG	598	369.313	1.61922	0		TCAGAA	2099	1285.59	1.63272	0		CATGGC	118	70.818	1.66624	0
TCTTCC	5536	3410.72	1.62312	0		TGAAGC	592	365.653	1.61902	0		TGGAAA	2182	1337.06	1.63194	0		CATGAC	118	70.86	1.66526	0
AGGATG	3254	2004.93	1.623	0		ACTGAC	602	371.879	1.61881	0		AAGGAG	2205	1354.62	1.62776	0		TGGACA	112	67.449	1.66051	0
GACAGT	2902	1789.71	1.62149	0		CAGGAT	592	365.815	1.6183	0		AGGTGA	2183	1341.32	1.62751	0		CAGAGT	111	66.902	1.65914	0
GAGGAC	2780	1715.48	1.62054	0		GGTGCT	765	472.867	1.61779	0		GAGGAC	1851	1137.34	1.62748	0		ACTGTA	130	78.355	1.65912	0
CTGTAA	3345	2066.38	1.61877	0		CACAAG	568	351.32	1.61676	0		AGTCTC	2321	1426.68	1.62686	0		TCTTCT	234	141.093	1.65848	0
GCACAT	3020	1865.64	1.61874	0		TGTGAT	846	524.15	1.61404	0		ACACCT	2428	1492.54	1.62676	0		TGTCTT	203	122.54	1.6566	0
GTCAGG	2963	1832.96	1.61651	0		AGTTCT	811	502.619	1.61355	0		AGGTCT	2209	1358.15	1.62648	0		GCCTCA	132	79.709	1.65602	0
AGTCTC	3454	2136.72	1.6165	0		CATCCA	717	444.77	1.61207	0		GACCAG	1750	1076.37	1.62584	0		GAGCTC	116	70.05	1.65596	0
TGACAT	3344	2069.05	1.6162	0		TCTCAT	910	564.792	1.61121	0		TCCTTG	2963	1823.48	1.62491	0		GGCCTT	146	88.187	1.65557	0
CCAGAA	2931	1813.57	1.61615	0		AGGAGC	575	357.046	1.61044	0		TGGTGC	2387	1469.23	1.62466	0		ACACTT	148	89.399	1.6555	0
GGGCTC	3037	1879.58	1.61579	0		ACAGTC	597	370.755	1.61023	0		CTTGGC	2351	1447.83	1.62381	0		TGGAAA	121	73.172	1.65364	0
GCAGGT	2959	1831.93	1.61523	0		ATCTCA	748	464.996	1.60862	0		AGAGAT	2168	1336.68	1.62193	0		CAGACT	117	70.762	1.65343	0
TTACAG	3337	2067.38	1.61412	0		GTGCCA	588	365.554	1.60852	0		TGTGAT	2713	1674.12	1.62055	0		GGCCTC	136	82.265	1.65319	0
GGAAGA	3304	2047.77	1.61346	0		TGAACT	673	418.427	1.6084	0		CACATC	2425	1497.15	1.61975	0		GGAGGA	125	75.616	1.65309	0
TTCCTC	5504	3412.06	1.6131	0		ATCACA	685	426.144	1.60744	0		AGAGAA	2283	1411.45	1.61748	0		TCTTCA	178	107.706	1.65265	0
TCCAAG	3007	1864.24	1.61299	0		GAGTGC	623	387.603	1.60731	0		ATGTGC	2197	1358.71	1.61697	0		AGCCAA	110	66.571	1.65237	0
CTCTTG	4389	2722.64	1.61204	0		TTCAGA	673	419.047	1.60603	0		AGCTTG	2195	1358.22	1.61609	0		CTCCAC	176	106.665	1.65003	0
GGAACT	2882	1790.38	1.60972	0		GACTGA	587	365.765	1.60486	0		GAGGTG	2374	1469.43	1.6156	0		ATGTGA	131	79.459	1.64865	0
CTTTCT	5977	3714.06	1.60929	0		ACCCCA	749	467.687	1.6015	0		TCTTCA	3026	1873.74	1.61495	0		CCCTGA	131	79.546	1.64685	0
TCACCA	3685	2290.12	1.60908	0		TGGACT	676	422.176	1.60123	0		GCATGC	1904	1182.45	1.61021	0		TGTAGC	130	78.965	1.6463	0
TCATCT	4520	2810.05	1.60851	0		TTGCCT	910	568.411	1.60095	0		TCATCT	3013	1872.09	1.60944	0		TTCAGG	130	79.007	1.64542	0
AGGCTT	3253	2023.75	1.60741	0		CTCCAT	844	527.276	1.60068	0		GCCACC	2095	1302.47	1.60848	0		ATGGTG	140	85.289	1.64148	0
TTCAGA	3317	2064.77	1.60648	0		GACTCA	594	371.31	1.59974	0		CACCTC	2756	1715.62	1.60642	0		CAGGTC	115	70.086	1.64084	0
GGGCCT	3018	1879.21	1.60599	0		GGACAC	522	326.743	1.59759	0		ACACTC	2397	1493.17	1.60531	0		GATGAG	122	74.362	1.64062	0
CATACA	3585	2232.78	1.60562	0		GTCAGC	584	366.174	1.59487	0		CTCCAT	2780	1732.62	1.60451	0		CTCTTG	175	106.698	1.64014	0
ACTGCC	3205	1997.31	1.60466	0		AGGGTC	618	387.911	1.59315	0		AAGGCC	1726	1077.07	1.6025	0		GTCCTT	175	106.713	1.63991	0
GAAGAG	3279	2044.84	1.60355	0		AATGTG	702	440.785	1.59261	0		TTACAG	2216	1383.73	1.60147	0		CTGTAA	129	78.71	1.63893	0
TTGGAG	3581	2234.27	1.60276	0		TGGATG	761	478.067	1.59183	0		GGAGGA	2269	1417	1.60127	0		AAGGCA	104	63.61	1.63496	0
ACATCT	3804	2375.45	1.60138	0		CACCTC	839	527.092	1.59175	0		GATGTG	2402	1500.74	1.60055	0		GCACAT	116	71	1.6338	0
CTTGAG	3237	2022.47	1.60052	0		TGACCA	590	370.893	1.59076	0		CACTTG	2282	1425.8	1.60051	0		GGACAC	101	61.828	1.63356	0
CATGAG	2862	1789.19	1.5996	0		GGGCCT	643	404.216	1.59073	0		GCAGAC	1722	1077.26	1.5985	0		TGAGGT	139	85.132	1.63276	0
GGACAC	2599	1626.09	1.59831	0		TGGGTC	751	472.257	1.59024	0		GGTCAG	1952	1221.83	1.59761	0		GCTGAC	115	70.472	1.63185	0
AGACCT	2979	1863.9	1.59826	0		GCTCAC	642	403.92	1.58942	0		TGCACT	2280	1427.64	1.59704	0		CCAGAC	115	70.513	1.6309	0
TGGAAA	3184	1996.24	1.59499	0		AAACAG	618	388.852	1.58929	0		ACCAGC	1896	1187.51	1.59661	0		GAAGGC	103	63.218	1.62928	0
GATGTG	3568	2237.1	1.59492	0		AGACTC	590	371.502	1.58815	0		AAGAGC	1867	1170.47	1.59509	0		CTCTCC	221	135.727	1.62827	0
CAGCAA	2892	1813.68	1.59455	0		ACACCA	681	428.816	1.58809	0		TCACCT	2764	1733.4	1.59456	0		CAGTCA	116	71.282	1.62734	0
GCTCCA	3189	2000.44	1.59415	0		GCCAAG	519	327.071	1.58681	0		CTTCCC	3479	2182.94	1.59372	0		ACCTGA	115	70.684	1.62696	0
TGAGAA	3186	1999.59	1.59333	0		GCAGGT	614	387.008	1.58653	0		GGGACA	1805	1135.93	1.58901	0		GGGAAA	117	71.942	1.62631	0
TGGGCC	2989	1878.24	1.59138	0		GATGCT	670	422.357	1.58634	0		TGACTT	2608	1642.31	1.58801	0		CTCTCA	167	102.71	1.62594	0
GCATGC	2830	1778.56	1.59118	0		AAAGCA	616	388.324	1.5863	0		ACCTCA	2371	1494.07	1.58694	0		AAGCTC	116	71.363	1.62549	0
CTACTG	3398	2137.89	1.58942	0		ATCTGA	664	419.047	1.58455	0		TTCCTC	3586	2259.73	1.58692	0		TGGCTA	128	78.796	1.62445	0
CAAGCT	2961	1865.94	1.58687	0		AGAGTG	673	424.862	1.58404	0		CCTTCT	3584	2259.24	1.58637	0		GACTCC	129	79.719	1.61818	0
CACATC	3633	2289.89	1.58654	0		TGTTCT	1063	671.188	1.58376	0		CCTGAA	1962	1237.03	1.58605	0		AGGTCA	109	67.449	1.61604	0
TCCAGT	3386	2135.9	1.58528	0		ACCTTG	690	435.777	1.58338	0		GAAGAG	2148	1354.38	1.58597	0		GAGGAC	102	63.212	1.61362	0
GACTGT	3209	2024.53	1.58506	0		GCTGTT	858	542.141	1.58261	0		GAGTCT	2153	1357.59	1.5859	0		CTCCTT	215	133.291	1.61301	0
CATGCC	3168	1998.76	1.58498	0		GGGCCA	541	341.938	1.58216	0		TTCCTT	3943	2486.59	1.5857	0		GCAGAA	103	63.872	1.6126	0
TCTTGG	4049	2556.59	1.58375	0		GAACTC	586	370.617	1.58115	0		TCACCA	2369	1494.65	1.58498	0		ACATTC	144	89.33	1.612	0
CTCCAC	4174	2635.53	1.58375	0		TCTTGG	857	542.746	1.57901	0		TGGTCC	2297	1450.78	1.58329	0		CATCAC	141	87.534	1.6108	0
TGAACT	3272	2066.18	1.5836	0		AAGTGT	695	440.841	1.57653	0		ACTGAC	1959	1238.02	1.58237	0		AAGTGC	108	67.114	1.6092	0
TTGCCT	4307	2721.86	1.58238	0		TGGTGT	971	617.204	1.57322	0		GAGTCA	1884	1192.51	1.57986	0		GTGAGG	132	82.061	1.60856	0
ACACTC	3620	2288.03	1.58215	0		TTGGGA	754	479.377	1.57287	0		AGTGGG	2319	1467.97	1.57973	0		TGCCCT	160	99.566	1.60697	0
ATGGCC	2809	1778.5	1.57942	0		AGCTCA	581	369.62	1.57188	0		ACTTGG	2142	1356.08	1.57955	0		AACTGT	127	79.033	1.60692	0
CCACCT	4164	2637.3	1.57889	0		GAGCAT	575	366.328	1.56963	0		ATGCCA	1949	1237.34	1.57515	0		GGACTC	113	70.402	1.60507	0
ACCTCA	3613	2290.96	1.57707	0		ACATCT	732	466.483	1.56919	0		CTGGTT	2708	1719.49	1.57489	0		AGAGAT	117	72.99	1.60296	0
GTCAGA	2821	1788.82	1.57702	0		ACCTGA	581	370.401	1.56857	0		CAAGCA	1888	1198.82	1.57488	0		CAGCTA	114	71.121	1.6029	0
TGACTT	3843	2438.68	1.57585	0		AGAGAT	645	411.295	1.56822	0		GGACAC	1690	1073.54	1.57423	0		GTGGTC	141	88.017	1.60196	0
TGGCCC	3122	1984.38	1.57329	0		GCTTGG	739	471.614	1.56696	0		CCCACT	2699	1715.85	1.57298	0		CTCAAG	114	71.175	1.60169	0
ATCCAG	2935	1866.25	1.57267	0		GTGGGA	750	479.129	1.56534	0		GGGTCT	2314	1471.34	1.57272	0		CATTCA	144	89.91	1.6016	0
TCACCT	4135	2629.67	1.57244	0		GCATGC	571	365.312	1.56305	0		TGAACT	2177	1384.46	1.57246	0		ACATGT	126	78.688	1.60126	0
ACCTGA	2927	1862.86	1.57124	0		CTCAAG	580	371.112	1.56287	0		GGGCCT	1942	1235.66	1.57163	0		CTGTTC	171	106.805	1.60105	0
TGGTCC	3411	2171.55	1.57076	0		ACAGGT	571	365.483	1.56232	0		CATGAG	1878	1195.26	1.5712	0		GGTCAC	113	70.597	1.60063	0
ATCTGA	3235	2066.67	1.56532	0		ATCCCA	693	443.646	1.56206	0		AGGCTT	2132	1357.2	1.57088	0		GAGCAC	100	62.56	1.59847	0
TGGGGC	3228	2065.35	1.56293	0		CAAAGC	549	351.59	1.56148	0		GACTGG	1914	1218.65	1.57059	0		GGTCCT	140	87.624	1.59774	0
GACACT	2914	1865.43	1.5621	0		TTGTGA	819	524.631	1.5611	0		AGGACC	1693	1078.68	1.56952	0		ACCTGT	133	83.35	1.59568	0
TGAGGT	3496	2238.18	1.56198	0		TGGAAT	688	440.777	1.56088	0		GTGTCA	2127	1356.15	1.56841	0		AAAGAG	118	73.967	1.59531	0
AGGACC	2540	1626.9	1.56125	0		TGTCTT	1049	672.387	1.56011	0		TGAAGG	2105	1342.24	1.56828	0		GGGAGA	121	75.878	1.59467	0
TCTCTT	5787	3712.25	1.55889	0		AGTCTC	678	435.591	1.55651	0		TGGGCC	1936	1234.95	1.56767	0		GTGCCA	112	70.296	1.59326	0
AAGTCA	3009	1932.72	1.55687	0		ACTCTC	818	525.853	1.55557	0		GAAGGC	1784	1139.44	1.56568	0		TGTACA	125	78.459	1.59319	0
CTCAAG	2899	1863.76	1.55546	0		CCAAAG	546	351.031	1.55542	0		TTTCTC	3899	2490.53	1.56553	0		GCTGAA	107	67.182	1.59269	0
AGGGAA	3184	2047.43	1.55512	0		GAGCTC	569	365.841	1.55532	0		TTGGCT	2682	1715.37	1.56351	0		AGAAAG	118	74.161	1.59113	0
GGGTCT	3425	2202.74	1.55489	0		TGTATG	816	524.877	1.55465	0		GTCCCA	2065	1320.9	1.56333	0		TTAAAA	171	107.51	1.59055	0
GAAGGA	3184	2048.54	1.55428	0		AGCTCC	627	403.992	1.55201	0		GGGAGG	2496	1597.91	1.56204	0		GAGGGC	110	69.17	1.59028	0
ACAGGT	2775	1788.94	1.5512	0		CAACTG	575	370.526	1.55185	0		AAAGCA	2083	1334.33	1.56108	0		TATATA	181	113.819	1.59024	0
GCCACC	3118	2010.62	1.55077	0		TCACCT	817	526.482	1.55181	0		CAGTCC	2063	1321.76	1.5608	0		GACAGT	107	67.291	1.59011	0
AGCTTG	3137	2023.13	1.55057	0		CCTTGA	678	436.982	1.55155	0		ACTCCA	2331	1493.94	1.5603	0		AACAGG	100	62.932	1.58902	0
AAGTGT	3274	2113.2	1.54931	0		TTGTGT	1096	706.466	1.55138	0		AGAGGT	2091	1341.12	1.55915	0		ATGTCT	151	95.083	1.58809	0
GGTGAG	3424	2210.66	1.54886	0		GGCCCA	534	344.265	1.55113	0		GTCTCC	2568	1647.59	1.55864	0		ATGGAG	118	74.38	1.58645	0
TCACAA	3459	2233.61	1.54862	0		CTCTTC	1090	702.932	1.55065	0		GACAGT	1866	1197.4	1.55837	0		TGGGGC	130	81.961	1.58612	0
AGCTTC	3311	2138.28	1.54844	0		GAGGAA	657	424.082	1.54923	0		GAGCAT	1863	1196.19	1.55744	0		GGAGCC	101	63.721	1.58503	0
TTCCTT	5750	3714.04	1.54818	0		AGGTGT	743	479.717	1.54883	0		CTACTG	2218	1424.8	1.55671	0		CACCCT	169	106.745	1.58321	0
GAGTCA	2767	1787.62	1.54786	0		AGCTTG	654	422.346	1.54849	0		AGAAGA	2193	1411.56	1.5536	0		ATCCAG	113	71.416	1.58228	0
GTCAGC	2750	1776.72	1.54779	0		CCCACC	901	582.048	1.54798	0		GATCTG	2108	1357.57	1.55277	0		GGCCCA	108	68.27	1.58195	0
CAGTCC	3093	2000.09	1.54643	0		GACCAG	507	327.554	1.54784	0		AGGGAA	2104	1355.31	1.55241	0		GATGTG	135	85.348	1.58176	0
AGAGGT	3096	2004.76	1.54432	0		CTGTTG	838	542.362	1.54509	0		GGCATG	1894	1221.97	1.54995	0		GGCATC	111	70.258	1.57989	0
TGGGAC	2829	1832.09	1.54414	0		TGAAGG	655	424.108	1.54442	0		CCTTCA	2679	1732.56	1.54627	0		CAGGAT	106	67.109	1.57952	0
CTTCCC	5147	3334.31	1.54365	0		AGGACC	505	327.128	1.54374	0		CATCCA	2311	1495.07	1.54575	0		TTGGGA	135	85.507	1.57882	0
GCCAAG	2511	1626.83	1.54349	0		CAAGCA	542	351.11	1.54368	0		CTTGAG	2097	1357.02	1.5453	0		GACTGA	107	67.825	1.57759	0
TGGACT	3126	2025.56	1.54328	0		GCCACT	621	403.371	1.53953	0		CTGTAA	2135	1383.08	1.54366	0		AGAAGA	116	73.604	1.576	0
CAAGCA	2800	1814.9	1.54279	0		TGGGAC	595	386.774	1.53837	0		TGGGTC	2273	1472.92	1.54319	0		TCTGAC	132	83.845	1.57433	0
GTGTCA	3121	2024.06	1.54195	0		TACCTG	670	436.068	1.53646	0		TTGTGA	2583	1674.2	1.54282	0		GATGCT	123	78.37	1.56948	0
AAGGAA	3297	2138.32	1.54186	0		AGGGCC	524	341.107	1.53617	0		ACAGGT	1839	1192.41	1.54226	0		ACTTCT	169	107.718	1.56891	0
ACCTTG	3295	2137.67	1.54139	0		ACTCCA	680	442.711	1.53599	0		TATCTG	2526	1637.92	1.5422	0		CACCAC	151	96.341	1.56735	0
GAACTC	2872	1865.37	1.53964	0		CCTTCT	1079	702.555	1.53582	0		CTCAAG	1907	1236.97	1.54167	0		CCATCT	160	102.194	1.56565	0
ATCCCA	3528	2292.03	1.53924	0		ATGGTG	736	479.224	1.53582	0		CTGCAA	1908	1238.18	1.54098	0		CCTCAC	168	107.31	1.56556	0
AAAGCC	2788	1813.4	1.53744	0		GTGAGA	652	425.002	1.53411	0		GCTTGG	2267	1471.33	1.54078	0		GTCTGC	138	88.171	1.56514	0
TGGGTC	3388	2203.74	1.53738	0		ACTGCA	568	370.326	1.53378	0		GATGGC	1883	1222.27	1.54057	0		GCACTT	130	83.06	1.56513	0
AAGAGC	2701	1757.38	1.53695	0		AAAGCC	538	350.802	1.53363	0		GTGAAG	2069	1343.25	1.5403	0		AGGTGC	111	70.934	1.56483	0
ACAGTC	2865	1865.22	1.53601	0		AGAGGT	648	422.999	1.53192	0		TCTTGG	2646	1718.28	1.53991	0		GGACTT	124	79.246	1.56475	0
ACTGAC	2866	1866.35	1.53562	0		GGTGAC	594	387.776	1.53181	0		TCAGGT	2088	1356.27	1.53952	0		CTTTCT	221	141.248	1.56462	0
TGGTGC	3384	2203.79	1.53554	0		TTACAG	641	418.753	1.53074	0		CAAAGC	1845	1198.71	1.53916	0		GCCCTC	159	101.666	1.56394	0
GAGCCC	2566	1671.67	1.53499	0		CAGTTC	666	435.439	1.52949	0		ACCTGA	1905	1237.89	1.53891	0		TACATA	142	90.816	1.5636	0
CCCTCT	5119	3335.04	1.53491	0		TCAGAC	567	370.814	1.52907	0		AAGAGA	2171	1411.37	1.53822	0		TGGAAC	105	67.155	1.56355	0
GAAGGC	2637	1718.16	1.53478	0		GCCAGT	559	365.647	1.5288	0		GAGCCC	1681	1093.93	1.53666	0		CCATGA	111	70.996	1.56347	0
CAAGGA	2700	1759.24	1.53476	0		TCCCAC	805	526.563	1.52878	0		AAGTCA	1979	1288.11	1.53636	0		CTTGAA	122	78.129	1.56152	0
AGCCCC	3082	2008.49	1.53448	0		GTGGGC	692	452.828	1.52817	0		TGATGG	2306	1501.94	1.53534	0		ATCTGC	130	83.282	1.56096	0
CCCACT	4042	2635.88	1.53345	0		AGGGAC	549	359.344	1.52778	0		CAGCAA	1837	1196.59	1.5352	0		GAGTCA	105	67.281	1.56062	0
CACCTC	4042	2638.18	1.53212	0		AGAACT	585	382.97	1.52753	0		AGGGTG	2255	1469.8	1.53422	0		AAGGAG	112	71.823	1.55939	0
GCCACT	3063	1999.28	1.53205	0		AGGTGG	731	478.757	1.52687	0		CATCAC	2293	1495.11	1.53367	0		TTGAAG	124	79.674	1.55634	0
GCAGAC	2489	1627.22	1.5296	0		CTGGTT	826	540.98	1.52686	0		TCCAAG	1896	1236.37	1.53352	0		AGGTCT	123	79.103	1.55493	0
CATCCA	3502	2292.02	1.52791	0		CTTTCT	1169	765.706	1.5267	0		AGGGTC	1870	1219.52	1.53339	0		TGCTCC	156	100.381	1.55408	0
CTGTTC	4160	2722.72	1.52788	0		ACATGC	566	370.743	1.52666	0		CCAGTC	2022	1321.01	1.53065	0		GGGACA	99	63.727	1.5535	0
CCTTCA	4010	2626.46	1.52677	0		TCCTCC	1051	688.49	1.52653	0		TCACAA	2232	1458.84	1.52998	0		ACCTCT	160	103.029	1.55296	0
TTTCTC	5674	3717.2	1.52642	0		GTGATG	730	478.394	1.52594	0		AGCTTC	2180	1425.77	1.529	0		GAGTGC	109	70.202	1.55266	0
CCTTGA	3262	2138.26	1.52554	0		TGGCTA	645	422.947	1.52501	0		TGGGAC	1865	1220.29	1.52833	0		GTGTTC	155	99.879	1.55188	0
TCTCAT	4290	2812.12	1.52554	0		GTCCTC	788	517.547	1.52257	0		GCTGTA	2073	1356.58	1.52811	0		TGATGA	125	80.566	1.55152	0
AATCTG	3155	2068.29	1.52541	0		ATGGAA	623	409.886	1.51993	0		TTCCCT	3453	2260.39	1.52762	0		ACTTCC	159	102.482	1.55149	0
AGGTCC	2713	1780.5	1.52373	0		TCAGGT	640	421.199	1.51947	0		AGAGTC	1826	1195.37	1.52756	0		ACCACT	136	87.686	1.55099	0
TACAGA	2942	1931.29	1.52333	0		TCATGG	640	421.643	1.51787	0		GACTGC	1802	1180.3	1.52673	0		CAAGGG	98	63.21	1.55039	0
AGGGTC	2786	1833.94	1.51914	0		GCATCT	663	436.846	1.5177	0		ACATCA	2231	1461.84	1.52616	0		CCTTGT	165	106.438	1.5502	0
GTCCTC	3776	2486.98	1.51831	0		CAAGGA	534	351.936	1.51732	0		CTCTTG	2785	1824.89	1.52612	0		AAGGTG	115	74.193	1.55001	0
CAAAGC	2754	1814.69	1.51761	0		TCACAA	645	425.173	1.51703	0		AGGTGT	2290	1502.09	1.52454	0		CATTCT	166	107.158	1.54911	0
GTGAAG	3047	2008.06	1.51739	0		TGTAGC	641	422.709	1.51641	0		GACACT	1888	1238.57	1.52434	0		TGGAGT	131	84.581	1.54881	0
GATGGC	2779	1832.25	1.51672	0		TGGCCC	636	419.969	1.5144	0		TGGGGT	2685	1764.37	1.52179	0		GGACAG	98	63.28	1.54867	0
ACACCT	3468	2290.15	1.51431	0		AACTGA	577	382.904	1.50691	0		CAAGCT	1880	1235.72	1.52138	0		CACATC	136	87.871	1.54772	0
GGGCCA	2458	1624.64	1.51295	0		GGTGAG	723	480.005	1.50623	0		TCTCTT	3782	2487.5	1.5204	0		ATGGCC	109	70.471	1.54674	0
TGATGG	3385	2239.08	1.51178	0		GGGTCA	583	387.137	1.50593	0		GCCTTC	2503	1646.81	1.51991	0		TGACAA	110	71.136	1.54633	0
GCTTGG	3331	2204.61	1.51092	0		ATTCCT	851	565.455	1.50498	0		TGGGGC	2061	1356.63	1.51921	0		AGCTTC	129	83.428	1.54624	0
AAAGGC	2656	1758.92	1.51002	0		GACCTC	610	405.332	1.50494	0		AAGACA	2026	1333.61	1.51918	0		CAGAAA	110	71.141	1.54623	0
GTCCCT	3755	2487.25	1.5097	0		CTCCCT	1036	688.461	1.50481	0		CCCTCT	3310	2179.94	1.51839	0		ATGTCC	130	84.154	1.54479	0
AGACTC	2814	1864.78	1.50903	0		ACAGAA	584	388.132	1.50464	0		AACATG	1956	1288.31	1.51827	0		ATGGGC	110	71.216	1.5446	0
TCCACT	3962	2626.16	1.50866	0		TTGGAG	718	477.483	1.50372	0		GGTGAG	2228	1467.65	1.51807	0		TGGGAT	131	84.855	1.54381	0
AGGTGT	3369	2233.49	1.5084	0		ACCAGC	534	355.218	1.5033	0		TGGCCC	1972	1300.53	1.5163	0		GGAAGG	118	76.44	1.54369	0
TGCACT	3228	2141.24	1.50754	0		GGGAGG	823	547.865	1.50219	0		TGAAGC	1812	1196.31	1.51466	0		ACAGGC	96	62.221	1.54289	0
GCATGT	3051	2023.96	1.50744	0		ATGCAC	556	370.629	1.50015	0		AAAGGC	1772	1170.13	1.51436	0		GGACAA	98	63.557	1.54192	0
TTCCCT	5139	3410.25	1.50693	0		CTTCCC	1032	688.293	1.49936	0		AGCCCC	1972	1302.62	1.51387	0		TTGGGG	156	101.205	1.54143	0
CCTGTA	3224	2139.54	1.50687	0		CCTGTA	653	435.693	1.49876	0		GTCCTC	2492	1646.21	1.51378	0		GGTGGG	153	99.261	1.54139	0
GCTGTT	3852	2556.65	1.50666	0		AACAGC	527	351.649	1.49865	0		TTACTG	2481	1639.62	1.51316	0		CATTGT	146	94.822	1.53973	0
GACTGG	2756	1830.4	1.50568	0		CATTCT	847	565.304	1.49831	0		TCCTTC	3417	2260.87	1.51137	0		GGCAGT	109	70.883	1.53775	0
CATGTC	3217	2137.98	1.50469	0		CATACA	637	425.319	1.4977	0		TTGGCA	2052	1357.89	1.51117	0		GAGAGT	114	74.135	1.53774	0
GAGCAT	2692	1789.16	1.50462	0		GCCATC	604	403.468	1.49702	0		ATGGCC	1783	1180.81	1.50999	0		AGGCAT	104	67.693	1.53635	0
ATTCCT	4223	2808.08	1.50388	0		AGGAAA	638	426.195	1.49697	0		TCAGAC	1867	1236.76	1.50959	0		AATCTG	121	78.777	1.53598	0
AACACT	3358	2233.34	1.50358	0		GGCAAG	534	356.73	1.49693	0		AGGTGC	1843	1221.69	1.50856	0		AGTCCC	123	80.204	1.53359	0
TGGCTA	3046	2025.91	1.50352	0		TGGGCC	605	404.182	1.49685	0		AACACT	2201	1459.29	1.50827	0		GTAGCC	108	70.425	1.53355	0
TGAAGC	2690	1789.81	1.50295	0		TCACCA	664	443.716	1.49645	0		CAAGGA	1761	1169.07	1.50633	0		GAGGAT	113	73.715	1.53293	0
TTTCCA	4221	2809.62	1.50234	0		GCATGT	632	422.358	1.49636	0		TCTGTT	3245	2155.27	1.50561	0		TTGCCA	128	83.523	1.53251	0
TCAGGT	3038	2023.3	1.50151	0		AGTTCC	650	434.7	1.49528	0		AACTCT	2362	1568.98	1.50544	0		GAGTGG	125	81.594	1.53198	0
GTGCAT	3039	2024.37	1.50121	0		AAAGCT	573	383.233	1.49517	0		AAGTGT	2138	1420.67	1.50492	0		CACTTC	156	101.889	1.53108	0
CAAAGG	2640	1760.07	1.49994	0		GTGCCC	626	419.351	1.49278	0		ACCTTG	2144	1424.74	1.50484	0		GGTGAG	127	83.027	1.52962	0
TTGGCA	3035	2023.62	1.49979	0		CCTCCC	1086	728.209	1.49133	0		GCTGTT	2587	1719.14	1.50482	0		ATGAAG	112	73.237	1.52928	0
CTGGTT	3829	2554.16	1.49912	0		CCAGTC	601	403.992	1.48765	0		AGTCCA	1861	1237.35	1.50402	0		CCTTCA	156	102.015	1.52919	0
AAGAGA	3195	2132.28	1.4984	0		GAGGTG	713	479.389	1.48731	0		AACTGT	2082	1384.74	1.50353	0		GTCAGT	121	79.128	1.52917	0
TCCTTC	5113	3413.63	1.49782	0		TCCCAA	659	443.082	1.48731	0		ATCTGA	2073	1381.78	1.50024	0		AAGTCC	109	71.29	1.52897	0
GAGTCT	3027	2023.81	1.49569	0		CACATC	660	443.761	1.48729	0		GTCAGC	1772	1181.3	1.50005	0		GGAGAC	97	63.516	1.52717	0
GCTGTA	3022	2022.32	1.49432	0		GCTTTG	805	541.452	1.48674	0		AAGGAA	2118	1412.1	1.49989	0		GGGGCC	110	72.043	1.52687	0
ACAGAA	3009	2015.16	1.49318	0		TCCTTC	1043	702.279	1.48516	0		AGTGCA	1794	1196.25	1.49968	0		AAAACA	149	97.613	1.52644	0
AGAGTC	2670	1789.21	1.49228	0		TGGGGT	860	579.265	1.48464	0		ACAGTC	1855	1237.35	1.49918	0		ATGGAC	103	67.513	1.52563	0
GTCCCA	2981	1997.86	1.4921	0		AGAGGG	687	462.765	1.48455	0		TTGGAG	2252	1502.62	1.49871	0		TGCCCC	155	101.614	1.52538	0
TGGGGT	3966	2660.64	1.49062	0		GGCAGT	574	386.912	1.48354	0		GTGGGG	2643	1763.68	1.49857	0		ACAAAG	108	70.925	1.52274	0
AGTTCT	3632	2436.76	1.49051	0		TATCTG	747	503.594	1.48334	0		AGTCCC	1979	1321.04	1.49806	0		GAGACC	95	62.388	1.52273	0
CATCAC	3412	2290.53	1.48961	0		AAGGAC	523	352.812	1.48238	0		TGGCTA	2031	1355.83	1.49797	0		CTCACC	163	107.179	1.52082	0
TCAAGG	2667	1790.52	1.48951	0		GGACTC	543	366.389	1.48203	0		CTTGGT	2576	1719.8	1.49785	0		AATGCT	120	78.934	1.52026	0
TTGGGA	3334	2238.51	1.48938	0		CCCCAC	862	582.043	1.48099	0		AAGGTG	2009	1341.44	1.49764	0		CCCCAT	162	106.604	1.51964	0
GGGGCT	3077	2067.34	1.48838	0		CAGCAA	519	350.453	1.48094	0		ACAGAA	1994	1331.86	1.49715	0		AACTGA	108	71.121	1.51854	0
GCCTTC	3700	2485.92	1.48838	0		TGAGGG	711	480.261	1.48045	0		TCCTCC	3263	2180.59	1.49639	0		AAAATG	125	82.32	1.51846	0
GCCAGT	2643	1776.66	1.48762	0		GTCAGG	573	387.288	1.47952	0		AAAGCT	1927	1288.05	1.49606	0		CAGGGG	105	69.244	1.51638	0
AAGGTG	2982	2004.55	1.48761	0		ACTGAA	567	383.357	1.47904	0		AGAAGG	2027	1355.54	1.49535	0		GGGCCA	97	63.97	1.51634	0
CAAGCC	2689	1808.38	1.48697	0		TACAGA	565	382.499	1.47713	0		AGATGC	1784	1194.08	1.49404	0		TGACTT	144	95.015	1.51555	0
GGGAGC	2725	1833.99	1.48583	0		GTGCAT	624	422.848	1.47571	0		AGGTCC	1765	1181.73	1.49357	0		TGCTAA	119	78.529	1.51536	0
AGAAGA	3161	2133.7	1.48146	0		GAGTCA	541	366.816	1.47485	0		ACCACT	2231	1493.76	1.49355	0		AGTGGA	112	73.918	1.51519	0
ACTTCT	4162	2809.79	1.48125	0		CCCTCT	1015	688.293	1.47466	0		GGGCCA	1587	1062.86	1.49314	0		GAACAT	108	71.283	1.51509	0
CTCACC	3899	2634.96	1.47972	0		TGGTCC	674	458.045	1.47147	0		AGACCT	1845	1236.84	1.4917	0		CACAAG	101	66.676	1.51479	0
AGGGAC	2542	1718.21	1.47945	0		CCTAGG	537	365.001	1.47123	0		AATGTG	2118	1420.98	1.49052	0		GGGAAG	116	76.583	1.5147	0
CACCAT	3387	2289.53	1.47934	0		TCAGAA	562	382.188	1.47048	0		GCCATC	1964	1318.77	1.48927	0		CTGAAT	119	78.582	1.51434	0
GACTGC	2628	1777.24	1.47869	0		TCAAGG	537	365.75	1.46822	0		GTGAGT	2235	1500.86	1.48915	0		TGTCAT	143	94.457	1.51392	0
AGGCCC	2471	1672.32	1.47759	0		CTCCAC	773	526.741	1.46751	0		AGGCCC	1629	1094.67	1.48813	0		CTGGTA	119	78.619	1.51363	0
AAGTGC	2643	1789.03	1.47733	0		TTCCCT	1031	702.652	1.4673	0		GAGTGA	1995	1341.4	1.48726	0		AGCCCC	128	84.566	1.51361	0
CTTGGT	3778	2558.45	1.47668	0		CTCTTG	834	568.549	1.46689	0		ACCCAC	2314	1556.16	1.487	0		GCCACC	128	84.608	1.51286	0
CTACAG	2758	1868.3	1.47621	0		GTGAGG	704	480.051	1.46651	0		TCTCTA	2785	1873.14	1.48681	0		AAGAGC	96	63.467	1.5126	0
AGTCCA	2749	1865.28	1.47377	0		AAGGCC	478	326.064	1.46597	0		TGGCAA	1776	1194.64	1.48664	0		GTGAGA	112	74.172	1.51	0
TGTATG	3660	2483.77	1.47357	0		GTCCCT	757	516.426	1.46584	0		GGGAGC	1784	1200.09	1.48655	0		ACTCCT	155	102.728	1.50884	0
CAACTG	2748	1865.72	1.47289	0		AGTCCA	543	370.48	1.46567	0		GGGGCT	2016	1357.34	1.48526	0		TACTCT	162	107.397	1.50842	0
AGAAGG	3017	2048.53	1.47276	0		AGCACC	521	355.56	1.46529	0		GACTGA	1771	1194.03	1.48321	0		ACTCCA	132	87.573	1.50731	0
GACTGA	2635	1789.21	1.47271	0		GTGTCA	620	423.15	1.4652	0		GAAGGA	2011	1355.88	1.48318	0		GCTTGC	132	87.637	1.50621	0
AGTGGG	3249	2206.13	1.47271	0		CATGTC	639	436.22	1.46486	0		CTCACC	2546	1716.92	1.48289	0		AGGACC	94	62.451	1.50518	0
CATTCA	3501	2377.47	1.47258	0		AAAGGA	624	426.289	1.4638	0		GAACTC	1832	1235.78	1.48247	0		GACCTG	106	70.435	1.50493	0
AATGTG	3108	2110.97	1.47231	0		GTCCCA	590	403.48	1.46228	0		AGGGAC	1687	1138.75	1.48145	0		CATGCC	120	79.765	1.50442	0
CCAGTC	2946	2001.13	1.47216	0		TGGCAA	534	365.359	1.46158	0		AAGTGA	1981	1337.82	1.48077	0		TGGTGT	164	109.027	1.50421	0
TGGAAT	3107	2110.95	1.47185	0		GATCTG	615	420.802	1.46149	0		CCTTGA	2111	1425.69	1.48068	0		AACTCT	135	89.752	1.50414	0
CAGGGG	2698	1834.23	1.47092	0		GAGGGA	675	461.981	1.4611	0		ATCCCA	2214	1495.33	1.48061	0		TCACCA	131	87.121	1.50366	0
TCTGTT	4688	3187.33	1.47082	0		GGCCTT	670	458.713	1.46061	0		GCCAAG	1593	1076.76	1.47943	0		GGATGG	123	81.803	1.50361	0
AGTGCA	2628	1788.05	1.46976	0		AACTCT	680	465.679	1.46023	0		TGAGTC	2008	1357.47	1.47922	0		TTTGCT	184	122.376	1.50356	0
CTGCAA	2737	1862.37	1.46963	0		AGGCCC	503	344.704	1.45922	0		TGAGGT	2223	1504.23	1.47783	0		TGAGTC	118	78.484	1.50349	0
AGGGCC	2385	1624.09	1.46851	0		CTGTAA	610	418.107	1.45896	0		AGGGCC	1572	1063.92	1.47755	0		GACTTG	119	79.156	1.50336	0
GGCATC	2607	1776.05	1.46786	0		GGCATG	564	386.945	1.45757	0		AACTGC	1826	1236.65	1.47657	0		AAGTCT	119	79.203	1.50247	0
GGCCCA	2451	1671.76	1.46612	0		TTCCTT	1117	766.879	1.45655	0		GTCCCT	2432	1647.23	1.47642	0		CAAAGC	100	66.565	1.50229	0
TTGTGA	3633	2480.54	1.4646	0		GGACCT	534	366.854	1.45562	0		CACCAT	2205	1493.6	1.4763	0		GTGCTC	132	87.87	1.50222	0
GGAGTG	3233	2207.82	1.46434	0		CCACAT	647	444.546	1.45542	0		ACATAC	2156	1461.07	1.47563	0		CCTTGC	151	100.559	1.50161	0
CATTCT	4113	2810.43	1.46348	0		GGCATC	533	366.454	1.45448	0		TAACTG	2043	1384.79	1.47532	0		GACCTT	125	83.285	1.50087	0
GTGAGT	3272	2236.78	1.46282	0		AGGGAA	619	425.73	1.45397	0		GTGCAT	1998	1355.59	1.4739	0		AAAGGC	95	63.316	1.50041	0
TCCCAC	3857	2636.74	1.46279	0		GAGGTC	562	386.771	1.45306	0		CAACTG	1822	1236.47	1.47355	0		ATGGGA	111	73.983	1.50034	0
AGATGC	2617	1789.25	1.46262	0		TTTCTC	1111	764.754	1.45275	0		CATTCT	2758	1871.88	1.47339	0		TCCCTC	204	136.074	1.49918	0
ACCACT	3348	2289.98	1.46202	0		AACTGT	608	418.751	1.45194	0		TAGCCT	2101	1426.07	1.47328	0		CCATCC	160	106.763	1.49865	0
ACATCA	3262	2232.59	1.46108	0		GCTCTT	826	569.029	1.4516	0		ATACTG	2039	1384.62	1.47261	0		GGGGAG	130	86.776	1.49811	0
TGAAGA	2917	1996.94	1.46074	0		AGACAT	555	382.725	1.45013	0		CCCCAC	2720	1848.85	1.47119	0		TTACAG	119	79.456	1.49768	0
AACTGT	3021	2068.3	1.46062	0		GTGAAG	616	424.832	1.44998	0		GGCCCT	1910	1299.47	1.46983	0		GCCCCT	152	101.564	1.49659	0
ACTGAA	2821	1932.65	1.45965	0		AAGGAG	616	425.148	1.44891	0		ATGCTC	2097	1427.88	1.46861	0		CCATGT	125	83.536	1.49636	0
ACTCCA	3342	2290.02	1.45938	0		CTGCTA	629	434.213	1.4486	0		TCTCAT	2750	1872.74	1.46844	0		AGTTCT	141	94.243	1.49613	0
TCTCTA	4107	2814.44	1.45926	0		CCAAGC	513	354.396	1.44753	0		GAGGTC	1789	1219.7	1.46675	0		AAGCAA	106	70.939	1.49424	0
GCCATC	2915	1997.79	1.45911	0		GAAGGA	614	424.998	1.44471	0		CCTGTA	2092	1426.62	1.46641	0		CAACAG	99	66.275	1.49378	0
TTGGAA	3077	2109.69	1.45851	0		GACTGG	559	387.077	1.44416	0		GCAGAA	1720	1173.17	1.46611	0		TCACAT	134	89.724	1.49347	0
GAGGTC	2673	1832.71	1.45849	0		TCCATC	759	525.655	1.44391	0		CTGTTC	2675	1825.35	1.46547	0		TCTCAC	153	102.535	1.49217	0
TATCTG	3551	2435.52	1.45801	0		AGAAAG	614	425.558	1.44281	0		TTTCCA	2742	1871.49	1.46514	0		CAAAAC	124	83.145	1.49137	0
TTACTG	3548	2433.47	1.458	0		ACAGAT	552	382.661	1.44253	0		AAGCTC	1814	1238.14	1.4651	0		GCATGG	106	71.092	1.49103	0
ATGGGA	2923	2005.28	1.45765	0		AGAGTC	529	366.894	1.44183	0		TTCATG	2399	1639.62	1.46314	0		AAGAGA	111	74.458	1.49077	0
CCAGAC	2634	1808.04	1.45683	0		CTACAG	534	370.611	1.44086	0		ACTCTC	2534	1732.33	1.46277	0		ACCCCA	143	95.976	1.48996	0
GCTCTT	3966	2723.45	1.45624	0		AGTGCA	529	367.321	1.44016	0		ATTCCT	2738	1874.17	1.46091	0		CATCAG	106	71.168	1.48943	0
AAAGCT	2815	1933.25	1.4561	0		AAAATG	638	443.354	1.43903	0		ACTTCT	2736	1873.48	1.46038	0		CCCTCC	226	151.775	1.48905	0
GGGACT	2668	1832.36	1.45605	0		GATGGA	609	423.696	1.43735	0		TCAAGG	1740	1192.47	1.45916	0		ACACTC	131	88.01	1.48847	0
AGGGTG	3209	2208.06	1.45331	0		GACTGC	526	366.486	1.43525	0		TCCCAC	2505	1717.18	1.45879	0		AAGTGG	110	73.919	1.48812	0
TCCTCC	4836	3334.67	1.45022	0		CAACAG	504	351.292	1.4347	0		ACATGA	1877	1287.27	1.45812	0		GACAGA	95	63.841	1.48807	0.001
TGTCAT	3531	2435.42	1.44985	0		AAGTGC	525	365.944	1.43465	0		CCTTTG	2659	1825.36	1.4567	0		TACAGC	105	70.588	1.4875	0.001
GTGGGG	3909	2698.26	1.44871	0		TTTGTG	1009	704.434	1.43236	0		AGACAT	1874	1287.24	1.45583	0		CTAGTG	117	78.722	1.48624	0
CTGAAC	2700	1864.76	1.44791	0		CTGGTA	603	421.28	1.43135	0		TGAAGA	1944	1337.38	1.45359	0		ACCACC	143	96.247	1.48576	0
ATACTG	2996	2069.79	1.44749	0		CAGCTA	530	370.473	1.4306	0		GGAGTC	1773	1220.67	1.45248	0		GAGTGA	110	74.049	1.4855	0
AAAGCA	2917	2016.75	1.44639	0		CCATGA	530	370.484	1.43056	0		ACTGAA	1871	1288.3	1.4523	0		TCCTTC	198	133.32	1.48515	0
TTGTCT	4612	3188.67	1.44637	0		CTGCAA	530	370.509	1.43046	0		AATCTG	2007	1383.26	1.45092	0		ACAAGG	94	63.31	1.48476	0
ATACAG	2791	1932.97	1.44389	0		AAAAAA	992	693.501	1.43042	0		TCATGT	2378	1639.02	1.45086	0		AGTGGT	126	84.888	1.48431	0
CCAAGC	2610	1807.74	1.44379	0		GCTTGC	654	457.219	1.43039	0		ACACCA	2134	1471.14	1.45057	0		CAAGCT	105	70.744	1.48422	0
GGAGAA	2954	2046.87	1.44318	0		TCAGAT	600	419.526	1.43019	0		ATGCAC	1794	1236.87	1.45043	0		AGTGGG	121	81.62	1.48248	0
ATGCCA	2691	1864.86	1.44301	0		TAACTG	598	418.742	1.42809	0		TACTGG	1965	1357.16	1.44787	0		CCAGAA	98	66.109	1.4824	0
AAGACA	2906	2015	1.44219	0		ACTTCT	808	565.794	1.42808	0		CTGAAC	1791	1237.13	1.44771	0		TTGGAG	126	85.015	1.48209	0
GACTCA	2687	1863.44	1.44195	0		GGGCTC	579	405.492	1.4279	0		CACCCA	2254	1557.11	1.44756	0		CAGTTG	117	78.956	1.48184	0
TGTAGC	2916	2022.54	1.44175	0		TTGCAG	604	423.008	1.42787	0		GCATGT	1966	1359.05	1.4466	0		GTCAGG	106	71.557	1.48134	0
AGACCA	2616	1814.48	1.44174	0		GCTTCA	622	435.947	1.42678	0		CTAGAG	1729	1196.09	1.44554	0		AAACAC	122	82.359	1.48132	0
CTTTGG	3677	2554.14	1.43962	0		CTGAAC	528	370.067	1.42677	0		TTGTCT	3114	2154.28	1.4455	0		TCAAGG	100	67.522	1.481	0.001
TGGCAA	2576	1789.63	1.4394	0		TGATGG	683	479.274	1.42507	0		CCAAAG	1730	1197.52	1.44465	0		TGCCAA	105	70.946	1.48	0.001
ACTCTC	3784	2629.02	1.43932	0		TCTTCA	806	565.681	1.42483	0		GACTCA	1787	1238.03	1.44342	0		ATGCCT	124	83.809	1.47955	0
GAGTGA	2887	2006.33	1.43895	0		AGATGC	522	366.455	1.42446	0		ATGACA	1858	1287.47	1.44314	0		TTGGCT	148	100.031	1.47954	0
CTGCTA	3073	2135.61	1.43894	0		GCTGAT	600	421.459	1.42363	0		ACACAA	2237	1550.28	1.44296	0		TGGATC	117	79.097	1.4792	0
TCCATC	3786	2632.19	1.43835	0		TGTCAT	715	502.522	1.42282	0		TGAGAT	2048	1420.02	1.44223	0		GTGTCA	116	78.432	1.47899	0
AAACAG	2899	2015.76	1.43816	0		CAGAAC	498	350.807	1.41958	0		GGGACT	1760	1220.89	1.44157	0		GCATCT	123	83.215	1.4781	0
GCCCCA	2886	2007.77	1.43742	0		GCCTTC	734	517.114	1.41942	0		GTCTTC	2633	1826.79	1.44132	0		CTAAGG	100	67.685	1.47743	0
GGCAAG	2468	1717.44	1.43702	0		CTCTAG	619	436.162	1.4192	0		AATGCT	1992	1382.26	1.44112	0		GACATG	100	67.715	1.47678	0
AGACAT	2777	1932.65	1.43689	0		CACCAT	631	444.923	1.41822	0		GAGGAA	1954	1355.9	1.44111	0		GTGCTT	148	100.241	1.47644	0
GAGGAA	2940	2046.66	1.43649	0		ATGGGA	602	424.571	1.4179	0		GGTGGT	2541	1765.01	1.43966	0		AACTTG	116	78.58	1.4762	0
GGCCCT	2851	1984.95	1.4363	0		CTTTCC	997	703.183	1.41784	0		GTGCCC	1873	1301.06	1.4396	0		GTCAGC	104	70.475	1.4757	0
TGAGTC	2907	2025.01	1.43555	0		GAGTGT	678	478.631	1.41654	0		ATGGAA	1923	1336.43	1.4389	0		CATGAA	106	71.851	1.47528	0
GAGTGT	3210	2236.94	1.43499	0		TTGGGG	821	579.598	1.4165	0		ATGGGA	1930	1341.54	1.43865	0		TAGAGA	108	73.237	1.47466	0
CACATT	3406	2374.32	1.43452	0		TGACAT	594	419.366	1.41642	0		TGGTTG	2751	1913.03	1.43803	0		ATCAGG	99	67.163	1.47403	0
AACTCT	3408	2377.43	1.43348	0		ACCTCA	628	443.693	1.41539	0		CATGTC	2052	1426.97	1.43802	0		AAATGT	125	84.846	1.47326	0
GCAGAA	2520	1759.95	1.43186	0		TCTCCC	975	689.235	1.41461	0		AGTTCT	2355	1639.16	1.43671	0		GGTGAT	125	84.853	1.47314	0
CCAAGT	2672	1866.45	1.4316	0		TGGTTG	870	615.028	1.41457	0		GCTTCA	2048	1426.67	1.43551	0		TTTCTT	241	163.627	1.47286	0
AATGCT	2960	2068.76	1.43081	0		GATGGC	548	387.489	1.41423	0		GAGTCC	1697	1182.4	1.43522	0		AACATG	105	71.428	1.47001	0
CCCCAC	4142	2896.3	1.4301	0		AAAGGC	497	351.43	1.41422	0		TGGAAT	2035	1419.32	1.43379	0		ATCACA	120	81.728	1.46829	0
GCTGAA	2555	1787.04	1.42974	0		CATCAC	627	443.48	1.41382	0		GGCATC	1696	1182.93	1.43373	0		ATCTCT	158	107.85	1.465	0
CACCCA	3466	2425.12	1.42921	0		GACTTG	598	422.974	1.4138	0		GACATG	1710	1193.69	1.43254	0		ATGAGA	107	73.1	1.46375	0
AGGTGC	2620	1833.74	1.42878	0		GACAGT	517	365.697	1.41374	0		ACTTCC	2483	1733.99	1.43196	0		GTGGAC	104	71.065	1.46345	0
ACTTCC	3759	2631.29	1.42858	0		GGAACA	499	353.254	1.41258	0		CCCACC	2645	1848.97	1.43053	0		GCTAGG	104	71.13	1.46211	0
ACTCCT	3756	2629.44	1.42844	0		AGCTAG	517	366.025	1.41247	0		TACTGT	2346	1640.78	1.4298	0		TTTACA	151	103.316	1.46154	0
AGGAAA	3051	2137.66	1.42726	0		CACCCA	661	468.327	1.41141	0		GGAGTG	2098	1468.59	1.42858	0		CCTTGA	122	83.475	1.46152	0
GCTTCA	3050	2137.69	1.42677	0		AACAGG	498	352.849	1.41137	0		CAGGGG	1716	1201.22	1.42854	0		GGCCCC	124	84.873	1.46101	0
AGAGGG	3060	2145.12	1.42649	0		CTTGGT	766	542.793	1.41122	0		ACTCCT	2472	1730.8	1.42824	0		AAACAA	142	97.212	1.46073	0
TAACTG	2945	2064.89	1.42623	0		AGAACA	548	388.419	1.41085	0		ATGTCA	1974	1382.46	1.42789	0		TCTCAT	158	108.194	1.46034	0
GGAACA	2509	1760.29	1.42534	0		CCCCCA	819	580.636	1.41052	0		AGACTC	1763	1237.85	1.42424	0		AGGTTC	115	78.749	1.46034	0
CTAGAG	2548	1790.11	1.42337	0		AATGCT	591	419.076	1.41025	0		TGTCAT	2335	1639.91	1.42386	0		TCTGTT	178	121.943	1.4597	0
AGCACC	2574	1809.59	1.42243	0		CCTTCA	740	525.053	1.40938	0		AGTGAT	2021	1420.64	1.42259	0		TGACAC	103	70.595	1.45903	0
TACTGT	3463	2435.73	1.42175	0		GAGCCC	485	344.175	1.40917	0		TACAGA	1829	1286.18	1.42204	0		CCTTTC	193	132.283	1.45899	0
TCAGAC	2648	1863.01	1.42136	0		GAGTGA	597	423.695	1.40903	0		AAGCAC	1703	1198.17	1.42133	0		CCCACT	156	106.987	1.45812	0
GTGCTT	3634	2556.93	1.42123	0		AAGATG	579	410.961	1.40889	0		GTGCTT	2442	1718.39	1.4211	0		CATGTA	114	78.294	1.45605	0
CCATCA	3254	2289.62	1.4212	0		GCCCAC	573	406.801	1.40855	0		ACAGAT	1828	1286.38	1.42104	0		AGACTT	114	78.296	1.45601	0
ACATGA	2745	1931.77	1.42098	0		ATCAGG	515	365.649	1.40845	0		GCTTTG	2445	1720.97	1.42071	0		GGTGTC	128	87.988	1.45474	0
AAGGAC	2499	1758.72	1.42092	0		GTGGAA	597	423.935	1.40823	0		GCCAGT	1677	1180.79	1.42023	0		AGCTTG	114	78.519	1.45188	0
AACATG	2742	1929.97	1.42075	0		GCCACC	574	407.648	1.40808	0		ATACAG	1830	1288.96	1.41975	0		ATGGAA	106	73.033	1.4514	0
TCCCAA	3253	2290.78	1.42004	0		GGCTTG	664	471.676	1.40775	0		TGAACA	1827	1287.16	1.41941	0		ACCAGG	90	62.073	1.44991	0.002
TGGTTG	4050	2861.07	1.41555	0		CCAAGA	494	350.991	1.40744	0		TTGGAA	2015	1420.29	1.41872	0		AGGGGC	100	68.989	1.44951	0
TCATGT	3447	2437.35	1.41424	0		GCAGAA	495	351.892	1.40668	0		TCCACT	2454	1731.54	1.41723	0		TGCTAG	114	78.667	1.44915	0.001
GGTGGT	3757	2657.35	1.41381	0		TCTGAT	708	503.342	1.4066	0		GCTCTT	2586	1825.89	1.4163	0		GTCCCC	147	101.564	1.44736	0
GTGCCC	2802	1982.68	1.41324	0		TGAGAT	619	440.769	1.40436	0		GTACTG	1921	1357.02	1.4156	0		GTGAGT	123	84.986	1.4473	0
GGACTC	2508	1776.16	1.41203	0		CAGACC	498	355.166	1.40216	0		GTGGGC	1921	1357.99	1.41459	0		AGCAAG	92	63.572	1.44718	0.002
CAGTTC	3016	2136.24	1.41183	0		TGTTGG	864	616.286	1.40195	0		TGTATG	2369	1675.06	1.41428	0		GGGAGG	126	87.087	1.44683	0
AAAGTG	2823	1999.58	1.41179	0		CAAGCT	521	371.662	1.40181	0		AAGTGC	1691	1196	1.41388	0		CTTTGG	145	100.294	1.44575	0
TTCTCC	4819	3414.52	1.41133	0		TCTCTT	1074	766.269	1.4016	0		GCATCC	1867	1320.66	1.41369	0		AGATGT	116	80.327	1.4441	0
ACCCAC	3423	2425.46	1.41128	0		CCCTCA	738	526.549	1.40158	0		CCATCA	2111	1493.93	1.41305	0		AGTCAC	102	70.639	1.44396	0
CTTTCC	4817	3413.64	1.4111	0		GGGACT	542	387.104	1.40014	0		TGTAGC	1917	1357.43	1.41223	0		GGTCTC	126	87.273	1.44375	0
CCCACC	4081	2894.86	1.40974	0		GCATCC	566	404.32	1.39988	0		GCTGAA	1687	1195.01	1.4117	0		AAAGCA	103	71.345	1.44369	0
ATGGAA	2818	1999.12	1.40962	0		TTTCCA	792	565.814	1.39975	0		AGCACC	1676	1187.69	1.41114	0		AAACAG	102	70.691	1.4429	0
TAGCCT	3010	2136.29	1.40899	0		GGGGCT	635	453.721	1.39954	0		GGAGAA	1912	1356.56	1.40945	0		TCCTCC	196	135.855	1.44271	0
ACACCA	3219	2285.84	1.40824	0		TGAGTC	592	423.384	1.39826	0		AAGCAT	1815	1287.87	1.4093	0		GCCCAT	115	79.725	1.44246	0
TGTACA	2908	2066.12	1.40747	0		GGGAGC	559	400.39	1.39614	0		GTGGTC	2072	1472.55	1.40708	0		GCCCAC	122	84.625	1.44165	0
AAAACA	4000	2841.99	1.40746	0		AGGAGT	593	425.003	1.39528	0		GGGACC	1494	1063.05	1.40539	0		AGGAAT	105	72.913	1.44007	0.001
ATGCTC	3009	2138.49	1.40707	0		GTTCTC	793	568.606	1.39464	0		TACAGG	1679	1195.08	1.40493	0		CTGTAT	136	94.452	1.43988	0
TGAGAT	2973	2113.27	1.40682	0		TCCCAT	733	525.646	1.39447	0		GAGTGT	2111	1502.85	1.40466	0		GAAGGT	107	74.312	1.43988	0
ACATAC	3141	2232.83	1.40674	0		AGAAGA	592	424.87	1.39337	0		AGAACA	1874	1334.29	1.40449	0		GTTTCT	176	122.415	1.43773	0
ACAGAT	2717	1932.55	1.40592	0		GGCACT	512	367.742	1.39228	0		CCAGAC	1665	1185.51	1.40446	0		AAGGAA	107	74.429	1.43761	0
CTTCAT	3947	2807.85	1.4057	0		ATACTG	581	417.568	1.39139	0		CAAAGG	1644	1170.85	1.40411	0		ATTCTC	155	107.849	1.43719	0
GTTCCT	3826	2721.9	1.40564	0		TTGTCT	932	670.922	1.38913	0		ATACAC	2046	1458.1	1.40319	0		CCCTTC	195	135.714	1.43685	0
GGTGGG	3795	2701.4	1.40483	0		AGGTCC	510	367.142	1.38911	0		TGTACA	1939	1381.87	1.40317	0		CCTCTT	192	133.671	1.43636	0
GGACCT	2496	1777.59	1.40415	0		CTTTGG	753	542.215	1.38875	0		TGCAAG	1678	1196.15	1.40284	0		GCCATG	101	70.318	1.43633	0
AACTGA	2712	1932.37	1.40346	0		CCTTTG	788	567.879	1.38762	0		TTGTGT	3116	2224.75	1.4006	0		CACTTA	129	89.917	1.43466	0
GAGACC	2282	1625.99	1.40345	0		AATGGC	507	365.405	1.3875	0		CCCTTG	2308	1648.4	1.40014	0		AAAGGA	107	74.589	1.43453	0
AAGGGA	2876	2049.69	1.40314	0		ACCACT	615	443.629	1.38629	0		GGAGGT	2057	1469.3	1.39998	0		ACTTCA	129	89.957	1.43402	0
AGATCT	2899	2067.4	1.40225	0		TACAGT	580	418.755	1.38506	0		CTGGTA	1899	1356.83	1.39959	0		GTCCAC	115	80.205	1.43383	0
AGTCCC	2799	1999.23	1.40004	0		TCTCTA	784	566.942	1.38286	0		TTCAGT	2294	1639.25	1.39942	0		CCACTT	147	102.57	1.43317	0
GTACTG	2836	2026.24	1.39964	0		GAGTCC	507	366.764	1.38236	0		AAACAG	1866	1333.47	1.39935	0		TTTGCA	135	94.255	1.43228	0
GAGTGC	2561	1830.78	1.39886	0		AAGACA	538	389.33	1.38186	0		GGCCAT	1654	1182.24	1.39904	0		TTGCTC	153	106.856	1.43183	0
CTCTAG	2986	2139.07	1.39594	0		TCCACT	726	525.422	1.38175	0		GGCACT	1650	1179.65	1.39871	0		AGTGTT	137	95.687	1.43175	0
GTGGGC	2882	2065.39	1.39538	0		ACTCCT	725	524.834	1.38139	0		AAAGTG	1870	1337.43	1.3982	0		CTTGGT	143	99.902	1.4314	0
TGAGGG	3081	2209.35	1.39453	0		ATCCTC	726	525.561	1.38138	0		TTCTCC	3161	2261.02	1.39804	0		ATACAG	101	70.605	1.43049	0
ATGTCA	2882	2067.03	1.39427	0		GTGAGT	660	478.06	1.38058	0		CTGCTA	1994	1427.28	1.39707	0		GGCACA	89	62.218	1.43045	0.003
AAGCAC	2530	1815.12	1.39384	0		CCATCA	612	444.191	1.37779	0		CTGAAA	1798	1287.51	1.39649	0		CTCCAT	146	102.135	1.42948	0.001
ACTGTA	2880	2069.08	1.39192	0		TCCCCT	949	688.827	1.3777	0		CAGTTG	1897	1358.46	1.39644	0		CTGCAA	102	71.393	1.42871	0
CCAAAG	2520	1812.12	1.39063	0		AAGTCT	576	418.19	1.37736	0		AAAACA	2551	1828.47	1.39516	0		CTAGAG	96	67.202	1.42853	0.002
GGAGGT	3069	2207.02	1.39056	0		TCATGT	692	502.605	1.37683	0		GGGCTT	2050	1470.46	1.39412	0		TTGTCC	152	106.531	1.42681	0
CTGTAT	3389	2438.01	1.39007	0		ATACAC	586	426.013	1.37554	0		CAGAAC	1671	1198.9	1.39377	0		AAGAAG	106	74.34	1.42588	0
ATGACA	2687	1934.13	1.38925	0		AGTCCC	555	403.875	1.37419	0		GTGGAA	1871	1342.54	1.39363	0		CTACTG	118	82.768	1.42567	0
GGCCAT	2467	1775.9	1.38915	0		TTGGCA	579	422.132	1.37161	0		GATGGA	1868	1341.39	1.39258	0		CCAACA	119	83.473	1.42561	0
GTCTTC	3782	2724.24	1.38828	0		GAAGGC	492	358.853	1.37103	0		CATTCA	2184	1569.03	1.39194	0		TGAGAT	114	80.009	1.42484	0
AAGCCC	2511	1808.99	1.38806	0		GACATG	503	367.144	1.37003	0		CTTCAT	2606	1874.69	1.3901	0		GAGGGG	125	87.745	1.42458	0.001
ACACAA	3332	2402.16	1.38708	0		GCAGAT	501	365.692	1.37001	0		TCCCAA	2079	1496	1.38971	0		GGAGTC	101	70.959	1.42336	0
CTGGTA	2804	2022.11	1.38667	0		GGGCTT	647	472.263	1.37	0		GTTCCT	2535	1824.19	1.38965	0		TCAGTC	119	83.616	1.42317	0
AAATGG	2768	1996.17	1.38665	0		TTCCAT	775	565.958	1.36936	0		CTGTAT	2279	1640.21	1.38945	0		AGGAGT	105	73.789	1.42298	0
AAGGTC	2480	1790.31	1.38523	0		CTGTTC	778	568.215	1.3692	0		GTCATG	1884	1356.77	1.38859	0		TGAGAA	104	73.1	1.42271	0
GTCACC	2770	2001.2	1.38417	0		GGAGGG	750	548.105	1.36835	0		GAGTGC	1694	1220.58	1.38787	0		TGGGGG	142	99.828	1.42245	0
ATGCAC	2578	1865.53	1.38191	0		GGGACC	469	342.797	1.36816	0		TTGGGA	2086	1503.52	1.38741	0		TTCCTC	190	133.67	1.42141	0
GACCTC	2760	1998.83	1.38081	0		TGTAGA	602	440.039	1.36806	0		ACCCCA	2162	1558.41	1.38731	0		TGACAT	112	78.795	1.42141	0
AGTGGT	3089	2238.3	1.38007	0		AGGGTG	654	478.368	1.36715	0		GCTGAT	1880	1355.51	1.38693	0		TAGCAG	96	67.632	1.41945	0
AAGCTC	2575	1866.06	1.37991	0		GCACTT	596	436.06	1.36678	0		AAGGGA	1879	1355.01	1.38671	0		TGGTTC	142	100.142	1.41799	0
TTGTGT	4555	3302.37	1.37931	0		GGCTTT	742	543.171	1.36605	0		TTTGTG	3090	2228.34	1.38668	0		TCCTCA	145	102.275	1.41775	0
CTTGCC	3428	2486.17	1.37883	0		GAGTTC	576	421.808	1.36555	0		GTCCCC	2183	1574.57	1.38641	0		TCTCTT	201	141.937	1.41612	0
GGTTCT	3520	2556.56	1.37685	0		TATGCA	571	418.305	1.36503	0		GGTGCC	1710	1235.91	1.38359	0		TGACCC	114	80.547	1.41532	0
GTGGTC	3029	2201.25	1.37604	0		AAACAC	606	444.179	1.36431	0		TCACTC	2396	1732.05	1.38333	0		AGCACC	100	70.67	1.41503	0
GGAGTC	2521	1832.8	1.37549	0		AACACT	581	425.893	1.36419	0		CACATT	2167	1566.71	1.38315	0		ATGAGG	105	74.25	1.41414	0
TTCCAT	3867	2811.86	1.37525	0		AAGAGG	579	424.46	1.36409	0		CTTTGG	2377	1720.32	1.38172	0		CAGTAG	95	67.196	1.41377	0
CTTCAC	3612	2626.8	1.37506	0		GGATCT	576	422.276	1.36404	0		GGGTCA	1687	1221.56	1.38102	0		CCCACC	180	127.358	1.41334	0
TCTCCC	4590	3339.27	1.37455	0		TAGCCA	506	371.295	1.3628	0		TCCCCT	3013	2181.74	1.38101	0		ACATCA	116	82.122	1.41253	0.003
GGATCT	2781	2023.9	1.37408	0		GGTGGG	819	601.251	1.36216	0		GCCCCA	1798	1302.89	1.38001	0		AGTGAA	104	73.653	1.41203	0.002
GGGGAC	2522	1835.48	1.37403	0		AAGAGA	579	425.096	1.36205	0		TTCCAT	2582	1871.28	1.37981	0		GACTCA	100	70.835	1.41173	0.001
CCTTTG	3736	2720.46	1.3733	0		AAGCCC	485	356.365	1.36096	0		TCCATC	2389	1731.54	1.3797	0		TATGTG	134	95.045	1.40986	0.001
AGTTCC	2932	2135.34	1.37309	0		ACAAAG	530	389.525	1.36063	0		GAGACC	1484	1075.91	1.3793	0		ACTGAA	101	71.651	1.40961	0
CAGTTG	2776	2021.75	1.37307	0		TCATTG	683	502.396	1.35949	0		GCAAGC	1485	1077	1.37883	0		ACATGA	100	71.07	1.40706	0.001
TTCATG	3340	2433.45	1.37254	0		TGCTTT	910	669.465	1.35929	0		AGACCA	1647	1196.1	1.37698	0		TGTTCC	150	106.705	1.40574	0
GACATG	2456	1791.5	1.37092	0		AGAAGG	578	425.365	1.35883	0		CTTCAC	2386	1733.5	1.3764	0		ATCAGA	100	71.137	1.40574	0.001
TACAGG	2453	1789.53	1.37075	0		AGATCT	568	418.034	1.35874	0		CCATGA	1706	1239.74	1.3761	0		GCTTGG	123	87.555	1.40483	0
GGCTTG	3020	2204.1	1.37017	0		AGCCAA	478	351.89	1.35838	0		TTGTGG	2633	1915.6	1.3745	0		TCTCAA	126	89.692	1.40481	0
GAGTCC	2433	1777.29	1.36894	0		CAAGCC	482	354.879	1.35821	0		TTTCAG	2253	1639.48	1.37422	0		TGTTGG	153	108.962	1.40416	0
GGCACT	2434	1778.4	1.36864	0		CAAAGG	480	353.503	1.35784	0		GGAACA	1609	1171.25	1.37375	0		CTTACT	152	108.261	1.40401	0
TTGTGG	3916	2861.46	1.36853	0		AGATGT	599	441.179	1.35773	0		ACTGTA	1899	1383.11	1.37299	0		GAACTG	95	67.699	1.40327	0.003
AAACAC	3289	2404.41	1.3679	0		ATGAGC	496	365.365	1.35755	0		ACCAAG	1641	1195.52	1.37262	0		CCCCAC	178	126.983	1.40176	0
ACACTT	3252	2378.05	1.36751	0		GTGGGG	816	601.395	1.35685	0		GGTTCT	2360	1720.29	1.37186	0		ATAGGA	103	73.514	1.40109	0
GTGGAA	2740	2004.95	1.36661	0		GTGGTC	640	471.822	1.35644	0		TGTTGG	2624	1915.46	1.3699	0		GCTTTG	140	100.011	1.39985	0
AAAGGA	2919	2137.02	1.36592	0		CAAGTC	502	370.246	1.35586	0		TCAGTC	1954	1426.4	1.36988	0		AGAGGG	106	75.802	1.39838	0.001
AGGAGT	2737	2005.1	1.36502	0		GGAGAA	575	424.183	1.35555	0		GGCAAG	1562	1140.53	1.36954	0		GGGAGC	96	68.673	1.39793	0.001
AATGGC	2437	1786.76	1.36392	0		AAGGTG	575	424.308	1.35515	0		AACAGC	1639	1196.79	1.3695	0		TAGGAA	102	73.047	1.39636	0.002
GGGTCA	2496	1831.34	1.36294	0		TTACTG	680	501.876	1.35492	0		GAACAC	1641	1198.69	1.369	0		ATTTCT	175	125.328	1.39634	0
CTGAAA	2632	1932.09	1.36226	0		AAATGT	613	453.074	1.35298	0		CTACAG	1690	1235.12	1.36829	0		GAGGGA	106	75.94	1.39584	0.001
CAAGGT	2434	1787.91	1.36137	0		ATGCAT	566	418.391	1.3528	0		TCTCAA	2145	1568.12	1.36788	0		GAAACT	99	70.976	1.39484	0
AACAGG	2392	1758.32	1.36039	0		ATTCAG	567	419.138	1.35278	0		CAGACC	1622	1186.34	1.36723	0		ACAAAA	136	97.542	1.39427	0
ATTCAG	2811	2067.21	1.3598	0		GTTCCT	768	567.738	1.35274	0		AGAGGG	1936	1418.26	1.36505	0		TAACAG	99	71.01	1.39417	0.001
TTCAGT	3306	2435.09	1.35765	0		GGATGC	523	386.83	1.35202	0		CCTCAT	2367	1734.06	1.365	0		CCCATC	149	106.933	1.3934	0
CTCCCT	4526	3336.15	1.35665	0		CATTTG	680	503.132	1.35153	0		CCAAGC	1618	1186.31	1.3639	0		CATGCA	99	71.064	1.39311	0
CCATGA	2528	1863.7	1.35644	0		AAAACA	701	518.678	1.35151	0		CAACAG	1630	1196.15	1.36271	0		CCTCTC	190	136.423	1.39273	0
CAGACC	2451	1807.41	1.35608	0		CATTGG	570	421.841	1.35122	0		CAAGAG	1594	1170.38	1.36195	0		CTTTCC	185	132.973	1.39126	0
CAGAAC	2455	1811.36	1.35534	0		AGGCAA	475	351.773	1.3503	0		CTTTCC	3075	2259.42	1.36097	0		ATACAT	126	90.65	1.38996	0
GAGGGA	2908	2145.92	1.35513	0		ATGTCA	564	417.944	1.34946	0		GGCCCA	1487	1093.03	1.36044	0		AACTCA	114	82.017	1.38996	0
GGATGC	2480	1831.99	1.35372	0		GCCCCA	550	407.605	1.34935	0		CTCTAG	1938	1424.55	1.36043	0		GTCAGA	94	67.651	1.38948	0.002
TCCTAG	2889	2134.68	1.35336	0		TACAGG	493	365.653	1.34827	0		CATGAC	1685	1239.54	1.35938	0		GTGTAC	110	79.186	1.38913	0
CCATCC	3569	2638.92	1.35245	0		TGATGA	594	440.567	1.34826	0		GGACCT	1604	1180.26	1.35902	0		GTGGGA	114	82.131	1.38803	0
TACTGG	2741	2026.79	1.35239	0		CCATCC	711	527.611	1.34758	0		TGAGTT	2272	1671.99	1.35886	0		GTGGGT	139	100.235	1.38674	0.001
TCTGAT	3293	2435.32	1.35219	0		AGGCTA	493	365.873	1.34746	0		AGGAGT	1822	1340.84	1.35885	0		TCATGA	110	79.333	1.38656	0.001
AGTGGA	2710	2005.36	1.35138	0		TGTACA	564	418.67	1.34712	0		AAGGTC	1625	1196.17	1.3585	0		GGGCTC	106	76.496	1.38569	0.002
TGAGTT	3350	2480.72	1.35042	0		CAAACA	599	444.664	1.34708	0		AAAGGA	1920	1413.36	1.35846	0		TGAGGC	99	71.461	1.38537	0.001
TCAGAT	2789	2065.46	1.3503	0		TCTCAA	628	466.413	1.34645	0		GGCTTG	1998	1470.86	1.35839	0		CATGGA	94	67.868	1.38504	0
CATTCC	3547	2627.44	1.34998	0		GGCCAT	492	365.442	1.34631	0		CAGGTT	1843	1357	1.35814	0		GCTGAT	109	78.748	1.38416	0.002
GATGGA	2710	2007.72	1.34979	0		CCCTTG	696	517.125	1.3459	0		AAATGG	1813	1335.03	1.35802	0		CTCCAA	121	87.427	1.38401	0
TCACTC	3549	2629.52	1.34968	0		TGAGGT	645	479.334	1.34562	0		TTGAGA	1924	1417.04	1.35776	0		TGGCAA	94	67.942	1.38353	0.001
ACCCCA	3275	2426.72	1.34956	0		ATGTCC	585	434.753	1.34559	0		GGAAAG	1839	1355.12	1.35708	0		CCTTTG	147	106.346	1.38228	0
TTCAGC	2884	2138.21	1.34879	0		ATGACA	516	383.49	1.34554	0		AACAGG	1585	1168.11	1.35689	0		GGAAAG	99	71.628	1.38214	0.001
CCCTTG	3355	2487.96	1.34849	0		TTTTCT	1212	902.062	1.34359	0		GGACTC	1601	1180.01	1.35677	0		GGTCCA	97	70.21	1.38157	0.001
ACCAGA	2445	1813.57	1.34817	0		TTTCAG	675	502.401	1.34355	0		GGATGG	1996	1471.16	1.35675	0		CTTCAC	141	102.07	1.3814	0.001
AAAAAA	5310	3940.17	1.34766	0		ACATTT	714	531.859	1.34246	0		AAAATG	2019	1488.61	1.3563	0		ATGCAC	98	70.953	1.3812	0
GGAAAG	2761	2049.37	1.34724	0		CAGGTT	565	420.984	1.34209	0		TCAAAG	1745	1286.82	1.35606	0		CCTCCC	209	151.482	1.3797	0
AACAGC	2441	1812.55	1.34672	0		TCTGTT	901	671.827	1.34112	0		GAGTGG	1992	1469.01	1.35601	0		GTGGAA	102	73.942	1.37946	0.001
TCATCA	3203	2381.15	1.34515	0		GGCCCT	564	420.622	1.34087	0		ACTGGT	1838	1356.23	1.35523	0		GCTCAT	115	83.373	1.37934	0.001
GGGACC	2184	1624.98	1.34402	0		CATTGT	675	503.413	1.34085	0		CAAGCC	1609	1187.91	1.35448	0		AGCATG	93	67.433	1.37915	0.003
GTTCTC	3660	2723.45	1.34388	0		ATACAG	512	381.902	1.34066	0		GTCACC	1788	1321.17	1.35335	0		GTGGGG	137	99.404	1.37821	0
GCATCC	2684	1998.46	1.34303	0		CTGTAT	674	502.761	1.3406	0		TGAGGG	1990	1471.17	1.35267	0		GCATGA	93	67.506	1.37766	0.001
ATACAC	2996	2230.84	1.34299	0		CTACTG	585	436.503	1.3402	0		GCCCAC	1763	1303.36	1.35266	0		AGGCTT	108	78.415	1.37729	0
GGAGGG	3284	2445.57	1.34284	0		AACAGT	514	383.566	1.34006	0		CTCCCT	2944	2178.28	1.35152	0		CCAAGT	98	71.155	1.37727	0.003
ATGAGC	2402	1789.33	1.3424	0		CACAAA	595	444.142	1.33966	0		GTGGGT	2383	1763.64	1.35119	0		ATCTCA	124	90.099	1.37626	0
CAGCTA	2505	1866.75	1.3419	0		CTCCAA	593	443.123	1.33823	0		ACAAGG	1580	1169.59	1.3509	0		AACCCA	114	82.934	1.37459	0
CAGGTT	2713	2021.8	1.34187	0		CATTCA	624	466.331	1.33811	0		CTCAAA	1966	1456.84	1.3495	0		CAGGTT	109	79.309	1.37437	0
TCTCAA	3187	2376.46	1.34107	0		TTCAGC	581	434.733	1.33645	0		GAACAG	1576	1168.63	1.34859	0		GGAAAC	87	63.311	1.37417	0.001
AAGCAT	2593	1933.75	1.34092	0		GAGAAC	471	352.476	1.33626	0		ACCAGA	1612	1195.53	1.34836	0		ACTTGT	130	94.755	1.37196	0
GCAGAT	2398	1788.98	1.34043	0		CTACCT	702	525.768	1.33519	0		AAGTCT	1865	1383.5	1.34803	0		GGTGGT	138	100.631	1.37135	0.001
AAGAGG	2743	2047.12	1.33993	0		TAGCAG	488	365.738	1.33429	0		AGATCT	1865	1383.73	1.34781	0		TCAGCC	110	80.261	1.37053	0.002
CTAGGA	2397	1789.59	1.33941	0		TTCATG	670	502.302	1.33386	0		TCCCAT	2337	1734.01	1.34774	0		TACCAC	120	87.572	1.3703	0
GAGTGG	2958	2208.56	1.33933	0		ACACAA	593	444.936	1.33278	0		ATTCAG	1863	1382.8	1.34727	0		GGCTTT	137	100.019	1.36974	0
GTCAGT	2710	2023.97	1.33896	0		ACAACA	592	444.294	1.33245	0		CCCTCA	2312	1717.31	1.34629	0		TCCCTT	183	133.625	1.3695	0
CTCCTT	4571	3414.73	1.33861	0		ACATAG	510	382.849	1.33212	0		AGTGGT	2022	1502.81	1.34548	0		AATGGC	92	67.183	1.36939	0
TGTTGG	3831	2862.8	1.3382	0		AGACCA	467	350.756	1.33141	0		GACCCT	1774	1320.26	1.34367	0		AAGGTC	93	67.937	1.36892	0.001
CTGTAC	2860	2139.49	1.33677	0		AGTGGA	565	424.425	1.33121	0		TGCTTT	2897	2156.4	1.34345	0		TTGTGG	149	108.848	1.36888	0
AGATGT	2818	2109.2	1.33605	0		TGGATC	560	420.76	1.33092	0		AAGAAG	1895	1410.81	1.3432	0		CCCCTC	209	152.691	1.36878	0
AGTGAT	2823	2113.36	1.33579	0		TCATGC	580	435.855	1.33072	0		CAGAAA	1790	1333.18	1.34265	0		TGAACT	107	78.299	1.36656	0.001
GCTGAT	2702	2022.85	1.33574	0		CTCAAA	566	425.479	1.33027	0		TGATGC	1821	1356.28	1.34265	0		TGAAAG	100	73.185	1.3664	0
CTTACA	3172	2375.29	1.33541	0		ACCCAC	622	467.633	1.3301	0		CTGTAC	1914	1425.99	1.34222	0		ATGCCA	97	71.022	1.36577	0.001
TTTCAG	3250	2433.77	1.33538	0		TTCTCC	932	700.775	1.32996	0		TCTGAT	2198	1637.79	1.34205	0		ATGACT	108	79.081	1.36569	0
GCTTTG	3416	2558.61	1.3351	0		TTGGAA	586	440.649	1.32986	0		TCATCA	2102	1567.37	1.3411	0		TCTGAT	129	94.471	1.3655	0
ACAAAG	2691	2015.85	1.33492	0		CACTCC	700	526.462	1.32963	0		GGTGGG	2365	1764.3	1.34047	0		CTCCCT	185	135.495	1.36536	0
GGATGG	2946	2208.3	1.33406	0		ATGAGA	543	408.416	1.32953	0		AAACAC	2075	1549.93	1.33877	0		TACATT	140	102.553	1.36515	0
GAGTTC	2701	2025.65	1.3334	0		CAAGAG	468	352.029	1.32944	0		ATGCAT	1856	1386.53	1.3386	0		ACTGGT	108	79.163	1.36427	0.001
AAGTCT	2754	2066.73	1.33254	0		GGATGG	636	478.638	1.32877	0		CAAGGG	1522	1137.73	1.33776	0		AATGGA	100	73.305	1.36416	0.002
AGGCAA	2343	1758.72	1.33222	0		ACTCAT	617	464.366	1.32869	0		ATGACT	1854	1385.96	1.3377	0		CTTTGC	145	106.321	1.36379	0.001
TTGCAG	2698	2025.19	1.33222	0		GCTGTA	560	421.561	1.3284	0		CCATCC	2294	1715.88	1.33693	0		TTTCTC	193	141.665	1.36237	0
GAGGGC	2443	1833.82	1.33219	0		CATCTT	752	566.114	1.32835	0		ACTTCA	2097	1568.54	1.33691	0		TCCTTA	147	107.973	1.36145	0
GTCCTT	3626	2722.34	1.33194	0		CCACTC	699	526.375	1.32795	0		CAAGGT	1595	1193.18	1.33677	0		AACAAA	132	97.148	1.35875	0
CAACAG	2415	1813.15	1.33193	0		ATGGGC	513	386.317	1.32792	0		AAGATG	1787	1336.94	1.33664	0		ATCACT	122	89.791	1.35871	0.001
TGGATC	2695	2023.43	1.3319	0		ATTCTC	750	565.017	1.32739	0		TGACCC	1767	1321.98	1.33663	0		GGTGCA	96	70.659	1.35864	0.001
CAGAAA	2683	2014.46	1.33187	0		GGTCCC	556	418.935	1.32717	0		GGAGGG	2136	1598.55	1.33621	0		ACAGAA	97	71.478	1.35706	0.001
GGGTCC	2502	1878.75	1.33173	0		TACTGT	668	503.56	1.32655	0		CTTACA	2095	1568.35	1.3358	0		GCCAGA	84	61.943	1.35609	0.003
CCTGTT	3629	2726.41	1.33105	0		ATGGCC	485	365.905	1.32548	0		ACATTT	2379	1781.39	1.33548	0		AACTGC	96	70.813	1.35568	0.002
TTGGTG	3810	2863.83	1.33039	0		TTGTGG	815	615.118	1.32495	0		GCAGAT	1596	1195.33	1.3352	0		AGTGAT	109	80.522	1.35367	0.003
TACATG	2750	2067.82	1.32991	0		GTAGCC	485	366.248	1.32424	0		CTCCTT	3015	2259.44	1.3344	0		AACAGT	96	70.955	1.35297	0.006
AACTGC	2480	1864.82	1.32988	0		GACTCC	534	403.339	1.32395	0		AAGCCC	1586	1188.78	1.33414	0		GAGGAA	97	71.698	1.3529	0.002
CAAGAG	2338	1758.41	1.32961	0		CTGTTT	887	670.707	1.32249	0		CACTTC	2311	1733.25	1.33333	0		AACAAG	96	71.065	1.35088	0.005
TCAAAG	2569	1932.37	1.32945	0		TCCCTC	909	687.867	1.32148	0		GGTCCC	1731	1299.16	1.3324	0		TACAGA	96	71.075	1.35069	0.004
AAGTGA	2659	2000.31	1.3293	0		AGTGGG	635	480.712	1.32096	0		AGGAAA	1880	1411.39	1.33202	0		AAACCA	111	82.279	1.34907	0.002
TGCATA	2746	2066.39	1.32889	0		GGGGAC	528	399.721	1.32092	0		GGATCT	1806	1356.54	1.33133	0		CATTTT	169	125.295	1.34882	0
AAAATG	2964	2231.14	1.32847	0		AAGACT	505	382.445	1.32045	0		GGACCA	1432	1076.56	1.33017	0		CCTAAG	96	71.189	1.34852	0.002
CACTTC	3491	2629.79	1.32748	0		CTTGCA	576	436.498	1.31959	0		ACACTT	2087	1569.17	1.33	0		CAGCAT	96	71.195	1.34841	0.001
ATCAGG	2374	1788.42	1.32743	0		CTGTAC	576	436.504	1.31958	0		AGTTCC	1895	1425.33	1.32952	0		AAGCAC	89	66.055	1.34736	0
ACCAAG	2406	1814.29	1.32614	0		TCACTC	693	525.181	1.31955	0		GACCTC	1755	1320.12	1.32943	0		TGTATA	129	95.769	1.34699	0.001
CATTTC	3727	2810.8	1.32596	0		AAACCA	585	443.458	1.31918	0		CTTGCC	2187	1646.4	1.32835	0		GACAGG	85	63.122	1.3466	0.012
AAGTCC	2471	1864.11	1.32557	0		ATCCAC	585	444.903	1.31489	0		ATGAGC	1588	1195.51	1.32831	0		AGCAAA	96	71.341	1.34565	0.003
CCTTGC	3292	2487.4	1.32347	0		CTCCTT	923	702.186	1.31447	0		AGAACT	1709	1286.92	1.32797	0		AGCATC	96	71.351	1.34546	0.003
AAGTGG	2655	2006.57	1.32315	0		AGACTT	550	418.565	1.31401	0		GTGTTC	2280	1717.27	1.32769	0		TCACTC	137	101.934	1.34401	0
TCCCCT	4412	3336.5	1.32235	0		CACCCT	691	525.914	1.3139	0		ATGAAG	1775	1336.98	1.32762	0		CCTGTT	143	106.513	1.34256	0.001
ACATTT	3535	2673.42	1.32228	0		ACCAAG	460	350.493	1.31244	0		TTCAGC	1891	1424.91	1.3271	0		TCCCCT	182	135.565	1.34253	0
TGCTTT	4211	3186.32	1.32159	0		TCATCA	610	464.918	1.31206	0		CCACTC	2278	1716.92	1.32679	0		TTCTTG	164	122.184	1.34224	0
CTCAAA	2952	2234.9	1.32086	0		TACTGG	553	421.476	1.31206	0		CTAGCT	1891	1425.25	1.32678	0		AGCCAT	96	71.528	1.34213	0.002
CCTAGG	2345	1776.18	1.32025	0		AAATGG	539	410.822	1.312	0		CATTTC	2484	1872.41	1.32663	0		GGATGC	95	70.92	1.33954	0.006
GGGGAG	3227	2446.2	1.31919	0		TGATGT	688	524.606	1.31146	0		AGAAAG	1871	1411.08	1.32593	0		CAGCAA	89	66.466	1.33903	0.007
CCTCTT	4498	3413.28	1.31779	0		CTTGAA	549	418.732	1.3111	0		AGGAAC	1549	1169.75	1.32421	0		CATTCC	137	102.356	1.33847	0.001
GACTTG	2668	2024.8	1.31766	0		GAGACC	429	327.324	1.31063	0		ATGAGA	1767	1335.58	1.32302	0		ACAGGG	85	63.59	1.33669	0.003
GCCCAC	2642	2007.72	1.31592	0		CTTGCC	678	517.314	1.31062	0		CAGCTA	1636	1237.36	1.32217	0		GACCTC	107	80.126	1.3354	0.002
TAGCAG	2352	1788.24	1.31526	0		TTCAGT	658	502.368	1.3098	0		TCCTAG	1881	1425.05	1.31995	0		GCAGAT	90	67.44	1.33452	0.002
GGGCTT	2901	2206.63	1.31468	0		CTCACC	690	527.062	1.30914	0		CTAGGA	1574	1193.95	1.31831	0		GGGGAA	102	76.456	1.3341	0
AGAAAG	2805	2135.43	1.31355	0		GGTTCT	711	543.629	1.30788	0		TCAGAT	1821	1381.99	1.31767	0		CTTGCA	111	83.319	1.33223	0.003
AGGAAC	2310	1758.72	1.31346	0		TTGGTG	806	616.82	1.3067	0		TGTTCC	2402	1823.36	1.31735	0		CCCTCA	143	107.351	1.33208	0.001
TACAGT	2714	2067.72	1.31256	0		TTGGCC	598	457.823	1.30618	0		CCTTGC	2171	1649.28	1.31634	0		AGAAAC	94	70.603	1.33139	0.004
AGAACT	2533	1930.37	1.31218	0		GTCCTT	742	568.211	1.30585	0		AGATGT	1869	1420.25	1.31597	0		GAGTCT	105	78.979	1.32947	0.002
GGTCCC	2599	1980.91	1.31202	0		GGAAAG	555	425.341	1.30484	0		GGAGAT	1764	1340.57	1.31586	0		TTGTGC	133	100.065	1.32914	0.002
ATGAGA	2620	1997.4	1.31171	0		CTTACA	608	466.015	1.30468	0		AACAGA	1755	1333.84	1.31575	0		GTGAAG	98	73.921	1.32574	0.002
CACCCT	3451	2634.72	1.30982	0		ACTCAA	554	424.811	1.30411	0		GGCTTT	2259	1717.37	1.31538	0		CATTTC	144	108.62	1.32572	0
TAGCCA	2445	1866.91	1.30965	0		GAGCTT	549	421.121	1.30366	0		GCTTGC	1904	1448.44	1.31452	0		AATAGC	94	70.92	1.32544	0.008
ATGCAT	2708	2068.66	1.30906	0		GGTGCC	526	403.718	1.30289	0		GAGCTT	1786	1359.16	1.31405	0		GAAGAC	84	63.392	1.32509	0.004
TTTTCT	5698	4352.82	1.30904	0		GGAAGT	551	423.387	1.30141	0		GGGTGG	2318	1764.6	1.31361	0		GTACCT	110	83.054	1.32444	0.004
GTGTTC	3348	2558.11	1.30878	0		CATGAC	484	371.937	1.3013	0		ATGTCC	1871	1426.01	1.31205	0		TTAAAG	112	84.679	1.32264	0.003
CATGTA	2707	2068.52	1.30867	0		GGGCAT	504	387.318	1.30126	0		GTTTCT	2828	2155.97	1.3117	0		ACTGAT	104	78.651	1.3223	0.001
CAAGGG	2247	1718.06	1.30787	0		GGAGTG	624	479.548	1.30123	0		GGGTCC	1621	1236.32	1.31115	0		TCATGT	125	94.534	1.32228	0.001
TCAGTC	2791	2135.56	1.30692	0		GGGTCC	525	403.633	1.30069	0		TAGCCA	1620	1236.65	1.30999	0		GAAGAA	98	74.128	1.32204	0.005
ATGACT	2699	2066.21	1.30626	0		TGACCC	526	404.444	1.30055	0		GAGGGA	1858	1418.43	1.3099	0		GTGCAT	104	78.709	1.32132	0.001
CATCAT	3102	2376.09	1.30551	0		GGGCAC	445	342.378	1.29973	0		CCTGTT	2389	1823.98	1.30978	0		AGGTCC	93	70.403	1.32097	0.001
CCACTC	3441	2636.37	1.3052	0		CCTTGT	740	569.472	1.29945	0		AAGGAC	1533	1170.46	1.30974	0		GTTCCT	141	106.754	1.32079	0
TGCTAG	2642	2024.5	1.30501	0		GTCATG	548	421.768	1.29929	0		TCTACA	2048	1564.52	1.30903	0		GGGTCT	116	87.983	1.31844	0
CCTCAT	3430	2629.32	1.30452	0		ACCTCC	685	527.244	1.29921	0		AGCATT	1810	1383.35	1.30842	0		AGGAAC	84	63.712	1.31843	0.006
CAAACA	3132	2401.11	1.3044	0		GTACTG	549	422.637	1.29899	0		CCAAGT	1620	1238.2	1.30836	0		TTGTCT	161	122.149	1.31806	0
CAGATC	2431	1864.47	1.30385	0		ACTTCA	604	465.036	1.29882	0		TTGCAG	1777	1359.23	1.30735	0		TTCATT	165	125.188	1.31802	0.001
ATGTCC	2791	2141.13	1.30352	0		GTCAGT	549	423.052	1.29771	0		AAGTCC	1619	1238.67	1.30705	0		TTCTTC	186	141.129	1.31794	0
CCCTCC	4543	3486.04	1.3032	0		TCACTT	731	563.89	1.29635	0		CATCTT	2449	1874.95	1.30617	0		TCCTTT	185	140.4	1.31766	0.001
GCTTGC	2832	2173.82	1.30278	0		CCCCAA	606	467.617	1.29593	0		TCCCTC	2845	2178.95	1.30568	0		ATCCCA	115	87.276	1.31766	0.003
CCCTCA	3435	2637.53	1.30235	0		ACACTT	604	466.306	1.29529	0		CATGTA	1805	1382.65	1.30546	0		TGCAAG	89	67.56	1.31735	0.008
AGAACA	2622	2013.48	1.30222	0		GGAGGT	622	480.236	1.2952	0		GGGGAC	1567	1200.48	1.30531	0		TGTACC	110	83.558	1.31645	0.003
TCTACA	3095	2379.04	1.30095	0		GTACAG	474	366.026	1.29499	0		GTCCTT	2384	1826.81	1.30501	0		TTTTCA	165	125.359	1.31622	0
AGAAGT	2598	1997.84	1.3004	0		AGGTGC	500	386.283	1.29439	0		CAGTTC	1863	1427.76	1.30484	0		TCACTT	142	107.933	1.31563	0.001
CATGAC	2423	1863.8	1.30003	0		AAGGGA	551	426.25	1.29267	0		TTGGTG	2499	1915.42	1.30467	0		GCTTCA	110	83.614	1.31557	0.004
TGTTCC	3540	2723.89	1.29961	0		CTCATT	729	564.054	1.29243	0		CATCAT	2045	1568.59	1.30372	0		TGGAAT	105	79.951	1.3133	0.004
TCCCAT	3415	2627.78	1.29958	0		GTGCTT	700	542.056	1.29138	0		AGTGTT	2182	1674.07	1.30341	0		TTTTCT	215	163.78	1.31274	0
AAGATG	2593	1995.69	1.2993	0		TGTTCA	648	502.574	1.28936	0		GACCCA	1550	1189.55	1.30301	0		AAAGAC	93	70.868	1.3123	0.005
GGTGCC	2444	1881.06	1.29927	0		AAAGTG	529	410.305	1.28928	0		GGTCAT	1769	1357.82	1.30283	0		TGCACT	109	83.115	1.31144	0.004
GGACCA	2114	1627.27	1.29911	0		AAGGGC	460	356.797	1.28925	0		CTCCAA	1948	1495.48	1.30259	0		CGTGTG	115	87.711	1.31112	0.001
TGACCC	2596	1998.63	1.29889	0		TGCATT	648	503.044	1.28816	0		GACTTG	1767	1356.54	1.30258	0		AGAAGT	96	73.243	1.31071	0.004
GGGAAA	2656	2048.21	1.29674	0		CTGAAA	492	382.221	1.28721	0		CTGTTT	2807	2155.74	1.30211	0		GTCCTC	131	100.07	1.30908	0.002
ACATTC	3080	2375.64	1.29649	0		GGAATG	545	423.486	1.28694	0		CAGATC	1610	1238.37	1.30009	0		CCACAA	109	83.289	1.3087	0.003
CATCCC	3417	2636.8	1.29589	0		TACATG	539	418.885	1.28675	0		CCTTGT	2369	1822.83	1.29962	0		GGGCCC	95	72.686	1.30699	0.006
TGCATC	2767	2135.91	1.29547	0		TACATA	605	470.214	1.28665	0		TCTCCC	2832	2181.39	1.29825	0		ATGGTC	103	78.824	1.30671	0.006
CTAGCT	2766	2135.6	1.29518	0		TGCTAG	542	421.308	1.28647	0		TACATG	1796	1384.12	1.29757	0		ATGACA	93	71.183	1.30649	0.006
AGCTAG	2318	1790.12	1.29489	0		GGGGAG	705	548.042	1.2864	0		ATTTCT	2819	2173.98	1.2967	0		GCTACA	93	71.229	1.30565	0.009
GGAGAT	2598	2006.88	1.29455	0		AACATG	492	382.533	1.28616	0		TACATA	2077	1602.45	1.29614	0		TTCCAC	134	102.71	1.30464	0.005
ATTCCA	3080	2380.3	1.29395	0		CAAGGT	470	365.616	1.2855	0		AACTGA	1666	1286.05	1.29544	0		TTGTGT	163	124.948	1.30454	0
CCAAGA	2347	1814.14	1.29373	0		CTAGCT	559	434.931	1.28526	0		AAGAGG	1757	1356.57	1.29518	0		AATGAC	93	71.297	1.3044	0.008
GGAATG	2597	2007.53	1.29363	0		GGGATC	497	386.724	1.28515	0		TAGCAG	1546	1193.82	1.295	0		GCTTAC	109	83.615	1.30359	0.003
AGCCAA	2345	1814.76	1.29218	0		TTAAAA	696	541.986	1.28417	0		CCTAGG	1527	1180.17	1.29388	0		TTCCCC	177	135.853	1.30288	0.001
ACAAGG	2271	1759.2	1.29093	0		ACATAC	545	424.68	1.28332	0		GGGAAA	1755	1356.84	1.29345	0		ACACCT	114	87.568	1.30185	0.006
CATCTT	3625	2808.84	1.29057	0		CACCCC	747	582.105	1.28327	0		GGTGTC	1901	1470.02	1.29318	0		TATTCT	163	125.241	1.30149	0
GTGGGT	3435	2662.65	1.29007	0		CAGAAT	491	382.634	1.28321	0		AGAAGT	1728	1336.78	1.29266	0		GGTGGA	107	82.297	1.30017	0.007
ACAGTT	2666	2067	1.28979	0		AACTGC	475	370.171	1.28319	0		GGAATG	1731	1339.84	1.29195	0		CCAAAG	86	66.184	1.29941	0.014
TGCAAG	2305	1787.74	1.28934	0		AGGGGA	594	462.942	1.2831	0		ATTCTC	2416	1870.06	1.29194	0		TCAGGT	103	79.313	1.29865	0.009
GGGTGG	3482	2701.17	1.28907	0		ATTGCT	646	503.522	1.28296	0		GACCTT	1839	1426.12	1.28951	0		GGAACT	88	67.768	1.29855	0.01
CAAGTC	2405	1865.69	1.28907	0		ACAAGG	452	352.559	1.28205	0		GCCCCT	2025	1570.53	1.28937	0		TGTCTA	123	94.753	1.29811	0.006
AAATGT	2880	2234.84	1.28868	0		ACATTC	595	464.321	1.28144	0		AACCAG	1544	1197.48	1.28937	0		GCCATC	104	80.126	1.29796	0.005
GCAAGC	2096	1627.61	1.28777	0		GCTGAA	468	365.228	1.28139	0		TTTTCT	3797	2945.57	1.28905	0		GGAGTG	106	81.698	1.29746	0.004
TTTGTG	4253	3302.72	1.28773	0		CCCTCC	935	729.88	1.28103	0		TGAATG	1831	1420.51	1.28897	0		TGAACA	92	70.928	1.29709	0.007
AACTTG	2661	2068.35	1.28653	0		CATATG	537	419.203	1.281	0		ACAAAG	1726	1339.31	1.28872	0		TACTGC	108	83.278	1.29686	0.003
GGAAGT	2581	2006.38	1.28639	0		CATTCC	671	524.651	1.27895	0		GTCAGT	1751	1359.17	1.28829	0		GGACCA	80	61.697	1.29666	0.011
TGAACA	2486	1933.77	1.28557	0		CTAGAG	468	365.928	1.27894	0		CCCTCC	2889	2242.73	1.28816	0		CACAAC	108	83.392	1.29509	0.003
GTTTCT	4092	3188.46	1.28338	0		GCTCCC	649	507.658	1.27842	0		GTTCTC	2350	1824.44	1.28806	0		TTGCCT	138	106.603	1.29452	0.003
ATGAAG	2560	1996.49	1.28225	0		TGTTTG	901	705.054	1.27792	0		TGCATA	1780	1382.62	1.28741	0		GAACCT	92	71.071	1.29448	0.013
AACCAG	2322	1813.74	1.28023	0		GGGTGG	769	601.769	1.2779	0		AATGGC	1538	1194.87	1.28717	0		TCCCAC	138	106.733	1.29295	0.003
TACACT	3038	2373.31	1.28007	0		GTGTTG	787	616.207	1.27717	0		GCTCAT	1832	1423.88	1.28662	0		GATTCT	122	94.365	1.29285	0.005
ATCCAC	2934	2292.25	1.27996	0		ACTTCC	671	525.608	1.27662	0		CCAAGA	1540	1197.01	1.28654	0		GGGAAC	82	63.443	1.2925	0.016
TTGAGA	2704	2114.73	1.27865	0		ATGCTC	556	436.018	1.27518	0		TGCATC	1834	1426.47	1.28569	0		GACAAC	86	66.574	1.2918	0.01
TCCCTC	4263	3335.32	1.27814	0		CAGGGG	509	399.541	1.27396	0		TGATGT	2154	1675.4	1.28566	0		TGCATT	122	94.444	1.29177	0.003
CCTTGT	3483	2726.19	1.27761	0		ATCAGA	488	383.092	1.27385	0		TGCCCC	2022	1573.53	1.28501	0		ACTCTC	132	102.197	1.29162	0.005
TGCCCC	3090	2419.11	1.27733	0		GGCACC	438	343.906	1.2736	0		GACTTC	1833	1427.26	1.28428	0		TCATCT	139	107.62	1.29158	0.004
GGGCAT	2335	1830.98	1.27527	0		ATTGTG	667	524.011	1.27287	0		AGTCAT	1773	1382.56	1.2824	0		ATGGCA	87	67.37	1.29138	0.013
GTCATG	2583	2025.55	1.27521	0		TTGCTT	852	669.572	1.27245	0		TATATA	2478	1932.53	1.28225	0		GAACTC	92	71.27	1.29087	0.009
GAACAC	2308	1812.35	1.27348	0		CTAGGA	467	367.051	1.2723	0		GGGGAG	2051	1599.9	1.28195	0		TGAAGT	103	79.816	1.29047	0.005
AGTTCA	2630	2069.16	1.27105	0		GAAGTC	465	365.777	1.27127	0		GCTCCC	2016	1573.96	1.28085	0		GACTGG	92	71.329	1.2898	0.01
ATCACT	3020	2377.81	1.27008	0		TGGTGC	602	473.575	1.27118	0		GGTGGA	1879	1468.27	1.27974	0		ACCTGC	103	79.889	1.28929	0.008
ACAAGC	2303	1814.43	1.26927	0		GGAGAT	538	423.298	1.27097	0		GACATC	1582	1236.77	1.27914	0		TCATGG	102	79.138	1.28889	0.01
GCTCAT	2714	2138.31	1.26923	0		AAGGTC	467	367.523	1.27067	0		AGAATG	1711	1338	1.27878	0		GAGTCC	91	70.636	1.28829	0.011
GAACAG	2233	1759.36	1.26921	0		CCACCC	740	582.484	1.27042	0		ATCCTC	2214	1734.67	1.27632	0		AAATGC	92	71.445	1.2877	0.013
CCTCCC	4422	3487.94	1.2678	0		GAACAG	449	353.452	1.27033	0		GGGATG	1875	1469.3	1.27612	0		TTTAAA	146	113.388	1.28761	0
GGTGTC	2794	2204.66	1.26732	0		ATACAT	596	469.662	1.269	0		ACTGTT	2089	1638.96	1.27459	0		ATGTCA	102	79.25	1.28707	0.013
GAGATC	2267	1790.38	1.26621	0		AGTTCA	531	418.607	1.26849	0		GACTCC	1679	1319	1.27293	0		GGTGCT	113	87.867	1.28603	0.005
AATGGA	2526	1996.27	1.26536	0		ATTTCT	831	655.298	1.26813	0		CACCCT	2183	1715.14	1.27278	0		ACACCA	107	83.303	1.28447	0.005
GACCTT	2704	2137.02	1.26531	0		AAATGC	484	381.803	1.26767	0		AAATGC	1636	1285.46	1.2727	0		ATCACC	112	87.223	1.28406	0.009
TGAATG	2671	2110.98	1.26529	0		GAGATC	465	366.856	1.26753	0		TACAGT	1760	1382.99	1.27261	0		AGGAAA	95	74.016	1.28351	0.009
ATTTCT	4087	3230.28	1.26522	0		CACATT	591	466.368	1.26724	0		AGGCAA	1488	1169.7	1.27212	0		GCCTTT	137	106.785	1.28295	0.001
ACTGGT	2561	2024.9	1.26476	0		TTGACT	637	503.143	1.26604	0		AAGTGG	1704	1340.92	1.27077	0		TGGTTG	140	109.145	1.2827	0.003
TGAAGT	2670	2111.28	1.26463	0		GTGTAT	664	524.763	1.26533	0		ATCAGG	1519	1195.51	1.27059	0		AAAACC	106	82.665	1.28228	0.011
CATTGG	2561	2025.1	1.26463	0		GAGGGC	506	399.942	1.26518	0		CATAGC	1570	1236.76	1.26945	0		AAAGTC	91	70.969	1.28225	0.011
TGATGC	2561	2025.3	1.2645	0		TGTACT	634	501.627	1.26389	0		CCATTG	1809	1425.23	1.26927	0		AACATT	116	90.494	1.28185	0.006
TTCCAA	3004	2375.7	1.26447	0		CATCCC	666	526.961	1.26385	0		GTGGAC	1549	1220.77	1.26887	0		GACATT	101	78.812	1.28153	0.012
AAATGC	2442	1931.79	1.26411	0		GACCTT	551	436.034	1.26366	0		CTCATC	2198	1732.5	1.26868	0		CTTCTT	181	141.319	1.28079	0.001
CTCATT	3550	2810.96	1.26291	0		TATACA	593	469.452	1.26317	0		CCACCC	2344	1848.45	1.26809	0		GCAAGT	86	67.175	1.28024	0.016
AGTGTT	3130	2479.12	1.26255	0		GTCCCC	639	506.091	1.26262	0		CACTCC	2175	1716.18	1.26735	0		CCTAGG	90	70.396	1.27848	0.01
GCAGTC	2245	1778.67	1.26218	0		TAGGCT	533	422.227	1.26235	0		TGGATC	1718	1355.61	1.26733	0		CATAGG	86	67.285	1.27815	0.018
GAAGTC	2257	1790.77	1.26035	0		CAGTTG	534	423.075	1.26219	0		AAAGAG	1790	1412.83	1.26696	0		ACAAGT	91	71.212	1.27787	0.013
TAGGCT	2547	2021.73	1.25981	0		CCTAAG	467	370.309	1.26111	0		GTTGCT	2178	1719.96	1.2663	0		AGACCC	90	70.43	1.27786	0.014
TGTAGA	2660	2111.52	1.25976	0		CTACAT	587	465.726	1.2604	0		TGTAGA	1794	1417.96	1.2652	0		ACTTTG	121	94.753	1.277	0.003
GCTACA	2346	1863.55	1.25889	0		CTCCCC	917	728.017	1.25959	0		GGATGC	1544	1221.1	1.26444	0		CATCCT	131	102.661	1.27604	0.003
CTGTTT	4011	3186.4	1.25879	0		AGACCC	447	354.977	1.25924	0		AGTGGA	1695	1340.97	1.26401	0		GCCCTT	128	100.321	1.2759	0.008
ACTTCA	2990	2376.8	1.25799	0		CAGAAA	489	388.337	1.25922	0		ACAGTT	1748	1384.44	1.26261	0		ACTTGA	100	78.378	1.27587	0.008
AAGACT	2431	1932.5	1.25796	0		CACCTT	662	525.85	1.25891	0		GAGAGT	1692	1341.6	1.26118	0		GTCTTC	136	106.608	1.2757	0.003
TTGGGG	3347	2661.05	1.25777	0		TCTACA	585	464.884	1.25838	0		TAGAGA	1682	1334.87	1.26005	0		TAGGCA	86	67.525	1.2736	0.018
GGATCC	2235	1777.38	1.25747	0		GACCCT	509	404.54	1.25822	0		ACATAT	2019	1602.35	1.26003	0		AAGACT	91	71.471	1.27324	0.015
GAAGTG	2520	2008.56	1.25463	0		CACTTC	661	525.389	1.25812	0		CCTCTT	2840	2258.78	1.25732	0		CTGTTT	155	121.739	1.27322	0.002
AGCATT	2590	2065.16	1.25414	0		CTTCAT	711	565.485	1.25733	0		GAAGTG	1688	1342.95	1.25694	0		AGGGAT	94	73.876	1.2724	0.007
GACCAC	2264	1806.67	1.25313	0		AACTTG	526	418.49	1.2569	0		CTTTGT	2710	2156.7	1.25655	0		GTCTCA	106	83.332	1.27202	0.01
TGCCTA	2675	2136.39	1.25211	0		GGAGTC	488	388.498	1.25612	0		CAGAAT	1616	1286.32	1.2563	0		GCATTG	100	78.685	1.27089	0.011
GACCCT	2505	2000.89	1.25194	0		ACTTGA	526	418.794	1.25599	0		AACTTG	1735	1381.45	1.25593	0		GGGATA	95	74.756	1.2708	0.012
ATTCTC	3518	2810.45	1.25176	0		GTCTTC	714	569.527	1.25367	0		ATCACT	1965	1564.74	1.2558	0		GCACTC	102	80.319	1.26994	0.01
GAGCTT	2535	2026.01	1.25123	0		GGGAAA	534	426.138	1.25312	0		TTCAAG	1737	1383.59	1.25543	0		TAAGTG	101	79.553	1.26959	0.016
ACATTG	2586	2067.51	1.25078	0		TCATGA	523	417.778	1.25186	0		GAGGGC	1510	1202.82	1.25538	0		GGCCAA	79	62.227	1.26955	0.022
TGATGA	2642	2112.38	1.25072	0		GCACCT	506	404.419	1.25118	0		CCTCCC	2813	2242.23	1.25455	0		TCAGAC	90	70.967	1.2682	0.015
CTACAC	2858	2287.24	1.24954	0		TTCCAA	582	465.205	1.25106	0		AATGGA	1677	1337.12	1.25419	0		GAGCCC	86	67.85	1.2675	0.016
GTCCCC	3023	2422.15	1.24807	0		TTCTTG	839	670.759	1.25082	0		ATATAT	2423	1932.91	1.25355	0		GCCAGT	89	70.265	1.26663	0.028
TTCACT	3505	2809.23	1.24767	0		CTAAGG	458	366.205	1.25067	0		TGGTTC	2155	1721.89	1.25153	0		TGGGTC	111	87.698	1.26571	0.006
CTGAAT	2578	2066.65	1.24743	0		GAACCT	463	370.531	1.24956	0		AGATGA	1671	1336.33	1.25044	0		AGGGCC	81	64.006	1.26551	0.02
GCCCCT	3019	2421.33	1.24684	0		TGCATC	544	435.412	1.24939	0		AGCTAG	1490	1191.65	1.25037	0		ACCTCC	135	106.679	1.26548	0.006
CTCCAA	2853	2289.26	1.24625	0		TTGCCA	544	435.666	1.24866	0		AGTGAA	1672	1337.87	1.24974	0		CTTTGT	155	122.494	1.26537	0.001
TACATA	3028	2429.75	1.24622	0		AATCCT	579	463.702	1.24865	0		GAGATC	1490	1193.53	1.24839	0		TTGTCA	119	94.069	1.26503	0.01
TGATGT	3087	2481.25	1.24413	0		TGAAGA	512	410.074	1.24856	0		GACCAC	1478	1185.04	1.24722	0		CCATCA	111	87.76	1.26481	0.007
AACAGA	2509	2017.1	1.24387	0		ATGACT	523	419.065	1.24802	0		CATCCC	2142	1717.79	1.24695	0		CAAAGT	90	71.175	1.26449	0.013
CCATTG	2658	2136.92	1.24385	0		AAAATA	711	569.797	1.24781	0		GCAGTC	1474	1182.21	1.24682	0		TCCCAA	110	87.004	1.26431	0.014
GGCTTT	3183	2559.18	1.24376	0		AGAAGT	513	411.242	1.24744	0		TACACT	1950	1564.81	1.24616	0		TATACA	114	90.2	1.26386	0.01
TAGAGA	2485	1998.09	1.24369	0		CCTCTT	876	702.352	1.24724	0		TGCCAA	1540	1237.07	1.24487	0		CTTGAC	106	83.928	1.26299	0.019
TTCCAC	3266	2628.23	1.24266	0		AACCTC	553	443.518	1.24685	0		CTCCCC	2792	2243.18	1.24466	0		TAGTGT	121	95.835	1.26259	0.007
GTGGAC	2274	1832.36	1.24102	0		ATCCAT	579	464.396	1.24678	0		TCCTTT	3099	2490.3	1.24443	0		ATTGTG	121	95.871	1.26211	0.006
GGTCAT	2509	2024.12	1.23955	0		ATCATG	521	417.951	1.24656	0		AAGACT	1601	1287.03	1.24395	0		CCTGTA	105	83.263	1.26106	0.012
TGATCT	3019	2436.62	1.23901	0		CTTCAC	655	525.562	1.24628	0		ATGCTT	2038	1639.9	1.24275	0		ACAGTA	89	70.597	1.26068	0.025
CTCATC	3256	2631.71	1.23722	0		TTTGCT	834	669.337	1.24601	0		GTGTTG	2373	1913.56	1.2401	0		TACTGG	99	78.563	1.26014	0.02
AGTCAT	2555	2066.19	1.23657	0		AGATCC	462	370.946	1.24546	0		GGACAT	1480	1193.96	1.23957	0		ATACTG	99	78.653	1.25869	0.013
GGTGGA	2729	2207.11	1.23646	0		TGAATG	549	441.035	1.2448	0		GAAGAC	1448	1168.66	1.23903	0		GGGGTG	125	99.374	1.25787	0.002
TAGGAG	2478	2004.97	1.23593	0		CATGTA	522	419.547	1.2442	0		ATCCAC	1849	1494.04	1.23758	0		TCATAG	99	78.722	1.25759	0.014
GCCCTC	2991	2420.5	1.2357	0		TGATCT	624	501.865	1.24336	0		GGAAGT	1661	1342.22	1.2375	0		GTAGCT	99	78.726	1.25753	0.014
CCACCC	3582	2898.78	1.23569	0		GAGTCT	526	423.098	1.24321	0		ATCCAT	1939	1567.77	1.23679	0		GGGTGA	103	81.91	1.25748	0.014
AATGAG	2468	1998.26	1.23507	0		TTGAGG	596	479.434	1.24313	0		TGTTCA	2027	1639.78	1.23614	0		AGACAA	89	70.805	1.25697	0.02
GACTCC	2470	2000.11	1.23493	0		TCCTAG	539	434.254	1.24121	0		CACCTT	2137	1730.74	1.23473	0		GCTGTT	126	100.248	1.25688	0.01
AAACCA	2968	2403.4	1.23492	0		GGTGGT	718	578.832	1.24043	0		TGGTTT	2750	2227.49	1.23458	0		TTCCAA	113	89.922	1.25664	0.005
AATCCT	2936	2378.63	1.23432	0		AACTCC	548	442.031	1.23973	0		CATATG	1708	1383.84	1.23424	0		AGCTAC	89	70.869	1.25584	0.021
TTCTTC	4580	3711.13	1.23412	0		GCCCAT	501	404.248	1.23934	0		GAGTTC	1673	1355.53	1.23421	0		ATACAC	102	81.235	1.25562	0.012
CATAGC	2298	1862.79	1.23364	0		AAACTC	526	424.823	1.23816	0		TTCCAA	1935	1568.18	1.23391	0		GCTCCA	100	79.653	1.25545	0.02
AAACAT	3014	2443.49	1.23348	0		ACATCA	526	425.2	1.23706	0		TACAGC	1523	1235.5	1.2327	0		CCCTTG	126	100.364	1.25543	0.011
CCCCCA	3572	2898.71	1.23227	0		ACAGTT	517	418.327	1.23588	0		CAACAC	1812	1470.32	1.23238	0		TGGTGC	110	87.635	1.25521	0.018
GACTTC	2632	2137.41	1.2314	0		AGTGAT	545	441.168	1.23536	0		TGAAGT	1751	1421.7	1.23162	0		TCACCC	134	106.864	1.25393	0.011
AAGAAG	2627	2134.54	1.23071	0		GGGGCC	508	411.516	1.23446	0		GTGAAC	1471	1195.21	1.23074	0		TTCAGC	105	83.749	1.25375	0.02
ACATAG	2380	1933.89	1.23068	0		GGGATG	590	478.038	1.23421	0		CAAACA	1910	1552.14	1.23056	0		GAAAGC	80	63.813	1.25366	0.023
CTTGCA	2632	2139.05	1.23045	0		AAGCTC	457	370.388	1.23384	0		CCTTTC	2778	2259.18	1.22965	0		TAGCCA	89	71.016	1.25324	0.012
CACTCC	3243	2635.62	1.23045	0		GGTGGA	591	479.013	1.23379	0		CATTCC	2134	1735.77	1.22942	0		GATCTG	98	78.205	1.25312	0.02
AGGCTA	2200	1788.96	1.22977	0		GGATCC	451	365.699	1.23325	0		TGATGA	1746	1420.41	1.22923	0		CCAGGT	88	70.236	1.25292	0.019
ACCTCC	3243	2637.18	1.22972	0		ACTGTA	516	419.178	1.23098	0		ACATTC	1929	1569.65	1.22893	0		ACAACT	102	81.41	1.25292	0.016
GTGGTT	3518	2861.48	1.22944	0		TGGGGG	741	602.082	1.23073	0		AGGCTA	1468	1194.65	1.22881	0		GTGGAT	107	85.426	1.25255	0.021
ATCCTC	3233	2630.42	1.22908	0		AGAATG	504	409.68	1.23023	0		TTGCTC	2242	1824.93	1.22854	0		GAATGG	92	73.554	1.25078	0.022
GGGAAC	2111	1717.76	1.22893	0		GTGTTC	666	541.779	1.22928	0		CTAGCC	1620	1319.06	1.22815	0		AGTCTC	105	83.949	1.25076	0.014
TACAGC	2295	1867.64	1.22882	0		AATCCA	522	424.834	1.22872	0		CTTGTC	2238	1822.8	1.22778	0		CAGACC	88	70.358	1.25075	0.027
AACCAC	2813	2289.51	1.22865	0		ATCCCT	646	525.754	1.22871	0		AAACCA	1904	1551.05	1.22756	0		CTTGTC	133	106.509	1.24872	0.005
AGGGGA	2634	2144.68	1.22816	0		TGACAA	472	384.185	1.22857	0		GCATCA	1518	1237.24	1.22693	0		TACCCT	128	102.523	1.2485	0.005
TGGTTC	3137	2554.67	1.22795	0		TATATG	624	508.12	1.22806	0		CCCCCA	2269	1849.98	1.2265	0		ACACAA	103	82.537	1.24793	0.014
TGGGGG	3315	2699.69	1.22792	0		ACATTG	515	419.453	1.22779	0		AGTTCA	1695	1382.52	1.22602	0		CTTGCC	125	100.26	1.24676	0.014
TTGCCA	2622	2135.92	1.22758	0		TACACT	571	465.268	1.22725	0		AGGGGA	1737	1417.11	1.22573	0		CCATTG	104	83.419	1.24672	0.017
GGGATG	2707	2208.7	1.22561	0		AAGTCC	454	370.151	1.22653	0		ACATCC	1832	1494.96	1.22545	0		ACAAGC	83	66.587	1.24649	0.021
CTTGTC	3334	2722.97	1.2244	0		GCACCA	436	355.637	1.22597	0		ATCCCT	2124	1733.38	1.22535	0		CCCCCA	158	126.764	1.24641	0.003
TTTCCC	4178	3413.46	1.22398	0		GGCATT	518	422.549	1.22589	0		GCACTC	1618	1320.56	1.22524	0		GTGTTG	136	109.132	1.2462	0.011
AAAGAG	2612	2137.12	1.2222	0		GAAGGG	566	461.876	1.22544	0		AAACCT	1787	1458.68	1.22508	0		GGTTCT	125	100.351	1.24563	0.012
GTTGCT	3119	2553.61	1.22141	0		GGAAAA	521	425.261	1.22513	0		AGGGGC	1471	1200.83	1.22499	0		GTCATG	98	78.702	1.2452	0.02
GCATCA	2277	1864.3	1.22137	0		GGAAAC	433	353.567	1.22466	0		TCATGA	1694	1384.4	1.22364	0		CACTCC	134	107.617	1.24516	0.006
CCTTTC	4160	3413.83	1.21857	0		CCTGTT	695	567.913	1.22378	0		ACCTCC	2100	1716.53	1.2234	0		CCTTTA	134	107.624	1.24508	0.006
TCACTT	3424	2810.02	1.2185	0		AAAACT	565	461.933	1.22312	0		ATCAGA	1571	1284.45	1.22309	0		CAGTTT	118	94.862	1.24391	0.013
GACCCA	2202	1807.52	1.21824	0		TCAGTT	614	502.361	1.22223	0		GGGTGA	1796	1468.71	1.22285	0		GGAAAT	91	73.216	1.2429	0.032
TGTTCA	2965	2435.78	1.21727	0		GTTGGC	577	472.205	1.22193	0		TTCACT	2285	1870.01	1.22192	0		TTAACT	128	103.051	1.2421	0.008
TGCCAA	2271	1866.33	1.21683	0		GGGGAA	566	463.228	1.22186	0		AACCAC	1798	1473.38	1.22032	0		CTTACA	112	90.256	1.24091	0.015
AGAATG	2430	1997.06	1.21679	0		AGTGGT	586	479.606	1.22184	0		TGTTTG	2716	2226.77	1.2197	0		AAGATG	91	73.352	1.24059	0.025
TTGGCC	2646	2175.29	1.21639	0		ATGCCC	495	405.244	1.22149	0		GCACCT	1610	1320.39	1.21933	0		TTCTCC	165	133.015	1.24046	0.005
GGGTGA	2690	2212.38	1.21589	0		GCCCCT	620	507.926	1.22065	0		AGACCC	1449	1188.46	1.21923	0		GGCAAA	79	63.696	1.24027	0.031
TGACAA	2349	1932.01	1.21583	0		ACCACC	571	467.785	1.22065	0		TTGCCA	1735	1424.12	1.21829	0		AACCAT	101	81.498	1.23929	0.02
GGGCAC	1975	1624.46	1.21579	0		GGACAT	447	366.247	1.22049	0		TGTCTA	1997	1639.43	1.21811	0		ACTCCC	132	106.521	1.23919	0.009
GTTCCA	2594	2135.57	1.21467	0		TGGGTA	583	478.027	1.2196	0		CTTGCA	1739	1427.95	1.21783	0		ATAGCA	88	71.023	1.23904	0.03
GGACAT	2175	1790.69	1.21462	0		TGTATA	621	509.427	1.21902	0		ATTCCA	1908	1566.89	1.2177	0		CTGAAC	88	71.032	1.23888	0.033
ATGAGG	2435	2004.83	1.21457	0		CCCAAA	522	428.269	1.21886	0		CTGAAT	1686	1385.47	1.21691	0		CTGAAA	88	71.072	1.23818	0.032
CATTGT	2956	2435.63	1.21365	0		TTTGAG	641	526.021	1.21858	0		AAATGT	1827	1501.42	1.21685	0		CAAACA	102	82.399	1.23788	0.021
GAGAGT	2435	2007.38	1.21302	0		TCAGTC	531	435.852	1.2183	0		TGGGTT	2325	1914.16	1.21463	0		CTCTTT	175	141.406	1.23757	0
AGATGA	2423	1998.1	1.21265	0		ATTTCC	687	564.213	1.21763	0		TCATGC	1731	1425.24	1.21453	0		CACCCA	119	96.247	1.2364	0.014
CACCTT	3189	2629.83	1.21263	0		CCTTGC	630	517.693	1.21694	0		GAAGTC	1451	1194.86	1.21437	0		TGGTTT	154	124.564	1.23631	0.002
AAACCT	2708	2233.51	1.21244	0		TTCAAG	510	419.108	1.21687	0		CCCTTC	2645	2179.58	1.21354	0		ATCCAT	111	89.807	1.23598	0.014
CTACCT	3186	2629.32	1.21172	0		CCTGAT	530	436.002	1.21559	0		GTTCCA	1731	1426.85	1.21317	0		CTGATA	97	78.482	1.23595	0.027
AACCCT	2775	2290.66	1.21144	0		AATGGG	516	424.504	1.21554	0		CAAATG	1558	1285.3	1.21217	0		AAAAGT	102	82.534	1.23585	0.021
TCCTTT	4501	3715.99	1.21125	0		AGTCAT	509	418.785	1.21542	0		CATTTG	1987	1639.31	1.2121	0		CATCTC	126	102.018	1.23508	0.013
ACCTTC	3183	2628.33	1.21104	0		TTCCTA	686	564.438	1.21537	0		GCCCTC	1908	1575.91	1.21073	0		TGCATA	97	78.566	1.23463	0.03
AACAGT	2342	1934.02	1.21095	0		GGGTGC	551	453.484	1.21504	0		TTCCAC	2096	1732.65	1.20971	0		CTTCAT	133	107.744	1.23441	0.018
TGGTTT	3998	3301.72	1.21089	0		TAGGCA	444	365.714	1.21406	0		AGGATC	1446	1195.33	1.2097	0		CACAAA	102	82.637	1.23431	0.018
GAAATG	2416	1995.35	1.21082	0		CATCAT	565	465.624	1.21343	0		GAGAAC	1415	1169.8	1.20961	0		ACCAAG	82	66.465	1.23373	0.036
ATCTCC	3184	2629.69	1.21079	0		AGAGTT	535	441.505	1.21176	0		TGCTAG	1640	1359	1.20677	0		ACAGTC	88	71.332	1.23367	0.028
TGGACC	2151	1776.99	1.21047	0		AAGTGG	516	426.079	1.21104	0		AGATCC	1494	1238.27	1.20652	0		CTCAAA	101	81.893	1.23332	0.024
ACTGTT	2950	2437.45	1.21028	0		TTTCCC	850	702.37	1.21019	0		TGTTTC	2596	2153.34	1.20557	0		ATGCTC	103	83.557	1.23269	0.019
ATCAGA	2336	1931.82	1.20922	0		TACCAG	448	370.3	1.20983	0		GGACCC	1321	1096.01	1.20529	0		GAGGGT	101	81.964	1.23225	0.019
TTCAAG	2497	2068.22	1.20732	0		AAATCT	570	471.188	1.20971	0		TTGGCC	1746	1449.21	1.20479	0		AGCGTG	88	71.51	1.2306	0.026
ATGCTT	2937	2433.71	1.2068	0		TACAGC	448	370.382	1.20956	0		AGACTT	1667	1384.35	1.20418	0		GGCAAG	78	63.387	1.23054	0.046
CCCTTC	4022	3335.01	1.20599	0		CCCATC	637	526.713	1.20939	0		AAACAA	2202	1830.23	1.20313	0		AAGGGT	91	73.971	1.23021	0.027
ACCACC	2926	2427.08	1.20556	0		ATATGT	616	509.431	1.20919	0		AGCCAA	1440	1196.95	1.20306	0		ATATAT	139	112.996	1.23013	0.017
GTGTAT	2991	2482.31	1.20493	0		CTCTTA	683	564.916	1.20903	0		CAGGTA	1434	1192.71	1.2023	0		CTAACA	100	81.336	1.22947	0.023
AATCCA	2691	2233.5	1.20484	0		CTAGGC	442	365.625	1.20889	0		CTACCT	2084	1733.4	1.20226	0		ATTCAG	97	78.957	1.22852	0.025
AGTGAA	2410	2000.57	1.20466	0		CTAGCC	488	403.772	1.2086	0		GTCCAC	1587	1320.05	1.20222	0		CTGATC	102	83.035	1.2284	0.026
CAGAAT	2329	1933.38	1.20463	0		TACTCT	683	565.337	1.20813	0		GGATCC	1421	1183.13	1.20106	0		ATTTCA	126	102.653	1.22744	0.016
TTCCTA	3384	2809.71	1.20439	0		CCATTG	526	435.753	1.20711	0		TCCAAA	1753	1460.77	1.20005	0		ATAGCT	97	79.041	1.22721	0.028
TGTACT	2931	2434.34	1.20402	0		AAATCC	512	424.298	1.2067	0		GTAGCT	1631	1359.15	1.20001	0		CAAGTC	87	70.981	1.22568	0.032
CCTGAT	2572	2136.51	1.20384	0		CATTTC	682	565.268	1.20651	0		TTCTTC	2985	2487.63	1.19994	0		ACTGTT	116	94.655	1.2255	0.018
CAAATG	2326	1933.52	1.20299	0		GGTCAT	509	421.937	1.20634	0		CACAAA	1862	1551.88	1.19983	0		TTTCCA	132	107.748	1.22508	0.021
TACTGC	2570	2136.86	1.2027	0		CCAGTT	525	435.401	1.20579	0		ACATAG	1543	1286.6	1.19929	0		TATGCA	96	78.428	1.22405	0.031
GGTCCA	2135	1775.27	1.20263	0		GGGATT	577	479.179	1.20414	0		GGGCAC	1274	1062.93	1.19857	0		GAAACA	86	70.266	1.22392	0.044
CACAAA	2892	2405.24	1.20237	0		AAACCT	511	424.39	1.20408	0		TGTACT	1963	1638.27	1.19822	0		TGGACC	86	70.272	1.22382	0.041
CTAGGC	2135	1777.19	1.20134	0		ATTCCA	560	465.436	1.20317	0		CATTGG	1626	1357.22	1.19804	0		TTCACT	132	107.9	1.22335	0.01
TGTCTA	2924	2434.06	1.20129	0		TGTCTA	604	502.071	1.20302	0		ACCTTC	2077	1733.96	1.19784	0		ACAACA	101	82.632	1.22229	0.027
ATTGTG	2976	2477.76	1.20108	0		AATTCT	639	531.226	1.20288	0		TGCCTA	1706	1424.67	1.19747	0		AAGACC	81	66.285	1.222	0.047
GATCCT	2562	2134.91	1.20005	0		AGTGTT	629	523.185	1.20225	0		AATGAG	1597	1334.42	1.19678	0		CTCTAA	110	90.067	1.22131	0.021
TGCATT	2922	2436.61	1.19921	0		TTCACT	678	564.266	1.20156	0		ACCACC	1864	1557.52	1.19677	0		CACCTT	125	102.435	1.22029	0.015
GAAGAC	2109	1759.74	1.19847	0		GGACCA	393	327.134	1.20134	0		CAAGTC	1481	1238.7	1.1956	0		GGTTCC	107	87.711	1.21992	0.022
GGCATT	2429	2027.06	1.19829	0		TAGGAG	510	424.658	1.20097	0		CTCATT	2238	1872.07	1.19547	0		GGGGAC	84	69.021	1.21702	0.049
GTGTTG	3428	2861.18	1.19811	0		TGAAGT	530	441.7	1.19991	0		ATCATG	1653	1382.92	1.1953	0		GAATGT	98	80.526	1.217	0.029
TTTCTT	5212	4350.97	1.19789	0		AGTTGG	574	478.463	1.19967	0		CCAGAT	1477	1236.47	1.19453	0		CCAAAA	101	83.011	1.21671	0.022
TGTTTC	3816	3185.93	1.19777	0		TAGCCC	485	404.389	1.19934	0		GGGCAT	1458	1221.07	1.19404	0		TACCCA	106	87.16	1.21615	0.02
GTCTTG	3058	2553.09	1.19777	0		TGTTCC	682	568.845	1.19892	0		TACCAG	1476	1236.58	1.19362	0		TTTCAT	152	125.153	1.21451	0.008
ACTCTT	3366	2811.81	1.19709	0		TGGTTC	650	542.386	1.19841	0		TGCATT	1959	1641.33	1.19354	0		GGTTCA	96	79.057	1.21431	0.036
CTACAT	2842	2376.37	1.19594	0		GGAGTT	573	478.28	1.19804	0		GACACC	1416	1187.13	1.19279	0		TGTAAA	102	84.084	1.21307	0.025
TAGCTC	2555	2138.57	1.19472	0		ACAAGC	420	350.927	1.19683	0		GATGAG	1601	1342.28	1.19274	0		GAAGGA	87	71.728	1.21292	0.037
ATCCCT	3141	2631.08	1.19381	0		ACCTTC	629	525.925	1.19599	0		GCCTTT	2176	1824.84	1.19243	0		GCAGTT	95	78.345	1.21259	0.038
GCACCT	2388	2000.77	1.19354	0		AAAGAG	510	426.718	1.19517	0		GTTCAG	1615	1354.9	1.19197	0		TTTCCC	161	132.926	1.2112	0.009
GGTGCA	2187	1833.78	1.19262	0		GTGGAC	462	386.616	1.19498	0		ATGAGG	1599	1342.14	1.19138	0		AATTCC	109	90.073	1.21013	0.025
GCCTTT	3243	2720.58	1.19203	0		GGCTAG	464	388.338	1.19484	0		CTACAC	1777	1491.55	1.19138	0		ATCATG	96	79.352	1.2098	0.04
ACATAT	2894	2429.29	1.19129	0		GAGTGG	573	479.69	1.19452	0		ATAGCT	1647	1382.63	1.1912	0		GATGCA	81	66.96	1.20968	0.053
GCTCCC	2882	2419.42	1.1912	0		TTGAGA	528	442.102	1.19429	0		TTCATT	2591	2176.31	1.19055	0		GTTGTG	131	108.33	1.20927	0.015
GGGGCA	2185	1834.71	1.19093	0		ACATGA	459	384.43	1.19398	0.001		CCCATC	2044	1717.42	1.19016	0		GGGCAC	78	64.542	1.20852	0.056
GAGAAC	2091	1757.19	1.18997	0		GTGGGT	691	579.183	1.19306	0		AAGCTT	1644	1381.87	1.18969	0		TGCACC	96	79.494	1.20764	0.04
CTCCCC	4153	3490.3	1.18987	0		TTCTTC	913	765.689	1.19239	0		GAAATG	1592	1338.54	1.18936	0		GGATCT	95	78.676	1.20748	0.038
AGGGGC	2181	1834.74	1.18872	0		TTCCAC	626	525.07	1.19222	0		TGGGTA	1787	1502.56	1.1893	0		GATCTC	101	83.65	1.20741	0.032
CAGGTA	2127	1789.42	1.18865	0		GCAAGC	390	327.176	1.19202	0		ATCAGC	1473	1238.78	1.18908	0		AGAACT	86	71.231	1.20734	0.049
TTCCCC	3960	3334.77	1.18749	0		ACATCC	529	443.861	1.19181	0		ACAACA	1844	1551.66	1.18841	0		GGAAGT	89	73.724	1.20721	0.034
CTTTGT	3782	3186.12	1.18702	0		ATGATG	525	440.609	1.19153	0		TCCACC	2040	1716.99	1.18813	0		AAGGGG	91	75.469	1.20579	0.043
TTGACT	2892	2436.4	1.187	0		ATGCTT	597	501.24	1.19105	0		GATGCA	1419	1195.41	1.18704	0		AAACAT	106	87.915	1.20571	0.031
ACCATC	2720	2291.51	1.18699	0		GTTCCA	517	434.122	1.19091	0		CACAAC	1746	1471.14	1.18683	0		TAAAGG	88	72.988	1.20568	0.041
ATAGCT	2451	2066.59	1.18601	0		CCAGAT	443	372.095	1.19056	0		GAAGGT	1593	1342.34	1.18673	0		CCATGC	96	79.649	1.20529	0.047
TGTTTG	3914	3300.54	1.18587	0		GCAGTC	435	365.609	1.1898	0		ACATTG	1639	1381.45	1.18643	0		GCATCA	85	70.547	1.20487	0.068
TCATTG	2883	2431.35	1.18576	0		GACCCA	422	354.848	1.18924	0		AAAAAA	2927	2467.09	1.18642	0		GAATGA	88	73.062	1.20446	0.045
ATCCAT	2818	2376.68	1.18569	0		GTCCAC	480	403.717	1.18895	0.001		GGGAAC	1351	1139.41	1.1857	0		GTGATT	115	95.504	1.20414	0.038
ATGATG	2505	2112.71	1.18568	0		AAGTGA	487	409.856	1.18822	0		TCCATT	2217	1871.53	1.18459	0		TAAAAA	138	114.666	1.2035	0.011
GACATC	2211	1864.8	1.18565	0		ATATAT	677	570.247	1.1872	0		CCCCAT	2033	1716.37	1.18448	0		TCACAA	99	82.313	1.20273	0.044
CAGTAG	2123	1791.27	1.18519	0		GCTAGC	434	365.568	1.18719	0		TAGGCT	1608	1357.77	1.18429	0		GTTTCC	128	106.519	1.20166	0.027
CCTAAG	2211	1867.22	1.18411	0		TCCAAA	503	423.712	1.18713	0		AAACAT	1893	1598.52	1.18422	0		TGATGT	115	95.737	1.20121	0.036
GCACTC	2369	2001.61	1.18355	0		CAAGGG	425	358.084	1.18687	0		CAGTAG	1414	1194.48	1.18378	0		AACAGC	80	66.625	1.20075	0.063
GGGATC	2166	1830.3	1.18341	0		GAAGTG	503	423.816	1.18684	0		AACAGT	1523	1286.65	1.18369	0		AGGGAG	91	75.794	1.20062	0.041
AGACTT	2444	2065.43	1.18329	0		GGGTGT	687	579.043	1.18644	0		GTGTAT	1984	1676.73	1.18326	0		AGAGGT	89	74.135	1.20051	0.049
TAGGCA	2116	1788.94	1.18282	0		AAGAAG	505	426.278	1.18467	0		GGTGAT	1778	1503	1.18297	0		CTAGGA	81	67.479	1.20037	0.066
TCATTC	3324	2811.15	1.18243	0		GTGAAC	433	365.595	1.18437	0		GCACTT	1686	1426.21	1.18215	0		AAAAAT	138	115.001	1.19999	0.017
CAACAC	2699	2283.76	1.18183	0		TGAGTT	621	524.537	1.1839	0		CTAGGC	1397	1182.17	1.18172	0		ACCCAA	100	83.381	1.19931	0.034
GTGAAC	2117	1791.31	1.18181	0		GCATCA	439	370.938	1.18349	0.001		ATACAT	1894	1603.07	1.18148	0		TAACAC	98	81.812	1.19787	0.042
TTCATT	3812	3229.35	1.18042	0		GGGGTG	712	601.928	1.18287	0		GGGTGT	2087	1766.47	1.18145	0		CATAGC	85	70.989	1.19737	0.058
CTTGAA	2442	2068.81	1.18039	0		AACATT	557	470.985	1.18263	0		TACTGA	1635	1383.97	1.18138	0		AAGGGA	86	71.846	1.197	0.049
GTTCAG	2388	2024.34	1.17965	0		TATATA	676	571.623	1.1826	0		GCCCTT	1945	1646.64	1.1812	0		TTACAC	108	90.269	1.19642	0.031
GATCTC	2520	2136.46	1.17952	0		GTCATC	516	436.481	1.18218	0		TAGCTC	1683	1424.96	1.18109	0		GGTGCC	92	76.9	1.19636	0.048
ACAACA	2832	2401.89	1.17907	0		TGCCTA	515	435.811	1.1817	0		CTACAT	1851	1567.7	1.18071	0		ATGAGC	81	67.707	1.19633	0.072
AGGATC	2110	1790.08	1.17872	0		AGAACC	413	350.188	1.17937	0.001		ATGCCC	1560	1321.35	1.18061	0		CAAAAG	85	71.061	1.19616	0.043
TATATA	3419	2901.86	1.17821	0		GTTCAG	498	422.383	1.17902	0.001		AACATT	1893	1603.48	1.18055	0		CACCAT	104	86.955	1.19602	0.032
TGGTAG	2639	2240.89	1.17766	0		GTTTCT	790	670.249	1.17867	0		TTCCTA	2209	1871.54	1.18031	0		GAAGTC	81	67.739	1.19577	0.066
TTGTCA	2867	2435.11	1.17736	0		CCCTAG	476	404.226	1.17756	0.001		ATGGTC	1603	1358.84	1.17968	0		CACCCC	152	127.147	1.19547	0.016
CTCCTA	3095	2629.9	1.17685	0		GGGAAC	420	356.821	1.17706	0		AGGGAT	1584	1342.8	1.17963	0		GAAAGG	86	71.954	1.19521	0.059
CACAAC	2689	2285.7	1.17644	0		TCTTGA	591	502.154	1.17693	0		GTGGTT	2259	1915.31	1.17945	0		TGGTAC	94	78.692	1.19453	0.055
AAACAA	3342	2841.13	1.17629	0		ATCTCC	620	526.815	1.17688	0		ACAAGC	1412	1197.63	1.179	0		GGGGCT	97	81.307	1.19301	0.047
AAATCT	2856	2428.38	1.1761	0		GAACAC	413	350.968	1.17675	0.001		AATCCT	1848	1568.02	1.17855	0		AACTCC	104	87.34	1.19075	0.045
ATGGTC	2377	2021.97	1.17559	0		GATCCT	513	436.066	1.17643	0		GCAAGG	1343	1139.59	1.17849	0		GTGGTT	130	109.237	1.19007	0.031
TACCAG	2192	1865.87	1.17479	0		CTCATC	617	524.5	1.17636	0		GGCATT	1601	1358.65	1.17838	0		TCATGC	99	83.222	1.18959	0.034
AGTTGG	2628	2237.05	1.17476	0		GCACTC	476	404.967	1.1754	0		TGATCT	1931	1638.81	1.1783	0		TATCTG	112	94.249	1.18834	0.04
GGGTGT	3127	2663.87	1.17386	0		TCTAGG	495	421.418	1.17461	0		AACCCA	1734	1472.22	1.17781	0		TTTAAC	122	102.853	1.18616	0.043
CAAACT	2623	2234.58	1.17382	0		GCCTTT	666	567.324	1.17393	0		GGGATC	1437	1220.47	1.17742	0		GGACCC	81	68.308	1.18581	0.07
ATATAT	3406	2902.62	1.17342	0		AGCATT	490	417.707	1.17307	0		AATCCA	1718	1459.2	1.17736	0		CCTTAG	99	83.509	1.1855	0.042
ATCAGC	2191	1867.43	1.17327	0		GGGAAT	498	424.676	1.17266	0.001		GGTGCA	1437	1220.82	1.17708	0		TTTGGG	129	108.843	1.18519	0.028
GGAAAC	2063	1758.4	1.17322	0		GTGCTA	496	422.976	1.17264	0		TGACAA	1514	1287.05	1.17634	0		ATTGGA	94	79.393	1.18398	0.05
CATATG	2425	2067.47	1.17293	0		CTATCT	663	565.75	1.1719	0		CCTGAT	1677	1426.02	1.176	0		AGGGAA	85	71.83	1.18335	0.074
TGGGTA	2626	2239.06	1.17281	0		TGCAAG	429	366.105	1.17179	0		AAGCAA	1572	1337.03	1.17574	0		TCCATC	121	102.258	1.18328	0.031
AGGTTC	2372	2024.5	1.17165	0		TTCCCC	806	688.27	1.17105	0		TTTCCC	2655	2259.69	1.17494	0		GGATAA	87	73.548	1.1829	0.076
TTGCTT	3730	3185.66	1.17087	0		TTGTCC	665	567.996	1.17078	0		ATCTCC	2033	1732.21	1.17365	0		TTGAGA	95	80.316	1.18283	0.056
AAAGGT	2338	1997.59	1.17041	0		TGGACC	429	366.506	1.17051	0		CTTTCA	2197	1872.87	1.17307	0		ATAACA	104	87.979	1.1821	0.043
ATGGAT	2470	2111.33	1.16988	0		TACTGA	490	418.747	1.17016	0		CTTTGC	2140	1825.92	1.17201	0		TTTCAA	121	102.388	1.18178	0.048
ATTGCT	2849	2436.26	1.16942	0		AAACAA	608	519.631	1.17006	0		TCACTT	2192	1871	1.17157	0		CTCCCC	179	151.522	1.18135	0.012
GCACTT	2497	2137.31	1.16829	0		CTTTGT	783	669.298	1.16988	0		AAATGA	1745	1490.11	1.17105	0		AAGAGT	86	72.822	1.18096	0.069
TTTGGA	2892	2476.75	1.16766	0		CAGGTA	427	365.049	1.16971	0.001		TTTGGA	1961	1674.66	1.17099	0		AGTACC	84	71.231	1.17926	0.074
AAAGGG	2391	2048.59	1.16714	0		AACAGA	454	388.19	1.16953	0.002		GTCTTG	2012	1718.23	1.17097	0		ATGCAT	93	78.866	1.17922	0.069
TAGGAA	2330	1996.65	1.16696	0		TTGTGC	634	542.105	1.16952	0		GTACAG	1395	1192.07	1.17023	0		GGTTTG	128	108.794	1.17654	0.043
ATCATG	2411	2067.23	1.1663	0		CCAACA	501	428.648	1.16879	0		TGGTAG	1754	1500.38	1.16903	0		GCAGTC	83	70.554	1.1764	0.075
AAGCAA	2349	2015.32	1.16557	0		CCACTT	614	525.385	1.16867	0		TCATTT	2541	2174.32	1.16864	0		AAATGG	86	73.147	1.17571	0.079
GCAAGG	1998	1715.02	1.165	0		TCAAAG	448	383.422	1.16843	0		TCTTGC	2134	1826.4	1.16842	0		ACCATG	83	70.635	1.17505	0.084
GTGTTT	3843	3300.31	1.16444	0		CCTCAT	613	524.657	1.16838	0		GATCCT	1665	1426.6	1.16711	0		CAGAAC	78	66.408	1.17456	0.092
TCTTTC	4322	3715.63	1.1632	0		GTTGCT	633	541.781	1.16837	0		TCTTTC	2904	2490.41	1.16607	0		CAAAGG	74	63.062	1.17345	0.086
ACATCC	2664	2291.35	1.16264	0		GAGAAA	496	425.231	1.16642	0.002		TTTCTT	3433	2945.82	1.16538	0		TGTTTC	143	121.938	1.17273	0.032
AACCTC	2660	2289.09	1.16203	0		GTGTAG	557	477.878	1.16557	0		GCTTGT	2000	1716.68	1.16504	0		GATCAG	79	67.366	1.1727	0.097
CAACCT	2664	2292.73	1.16193	0		AGGGAT	495	424.797	1.16526	0		GTGTTT	2594	2226.63	1.16499	0		TTACCT	126	107.582	1.1712	0.036
ATACAT	2820	2427.43	1.16172	0		ATGCTA	487	418.18	1.16457	0		TGTAAG	1657	1422.49	1.16486	0		TGCTAC	98	83.828	1.16906	0.072
TCATGC	2482	2137.08	1.1614	0		GACTTC	508	436.274	1.16441	0.001		AAAGGT	1556	1338.03	1.1629	0		AAAGCC	77	65.889	1.16863	0.094
GTCCAC	2321	2000.14	1.16042	0		AAGCAT	446	383.047	1.16435	0		TGTTGC	1998	1718.38	1.16272	0		ACTCTA	105	89.898	1.16799	0.069
GTAGCC	2062	1777.46	1.16008	0		TTTGGA	610	523.973	1.16418	0		GCTACA	1437	1237.29	1.16141	0		AAAATA	134	114.74	1.16786	0.041
ACTTGC	2482	2139.73	1.15996	0		TACCCA	516	444.023	1.1621	0		TAGGAG	1557	1340.86	1.1612	0		GTCCCA	93	79.734	1.16638	0.087
CCAGAT	2161	1864.29	1.15915	0		TAAAAT	630	542.561	1.16116	0		CAATGG	1385	1192.97	1.16096	0		TACTGA	92	78.957	1.16519	0.096
CAATGG	2072	1787.87	1.15892	0		AAAAAT	662	570.257	1.16088	0		GGGGCA	1394	1200.94	1.16076	0		TCAACA	95	81.56	1.16479	0.067
AAGGGC	1989	1716.29	1.15889	0		CATGTT	584	503.139	1.16071	0.001		ACTCTT	2174	1872.96	1.16073	0		CATACC	102	87.574	1.16473	0.07
CCTCAA	2657	2293.32	1.15858	0		TGCCCC	589	507.534	1.16051	0		AGGTTC	1575	1357.59	1.16014	0		AATGTC	92	79.063	1.16363	0.092
CTAGCC	2315	1998.79	1.1582	0		AATGTC	485	417.931	1.16048	0.001		AACCTC	1730	1492.61	1.15904	0		TTTCAG	110	94.551	1.16339	0.051
TCATGA	2393	2066.92	1.15776	0		ATGTAT	591	509.536	1.15988	0		CATTGC	1653	1426.88	1.15847	0		AGATCA	83	71.35	1.16328	0.104
TGGGTT	3310	2861.32	1.15681	0		AGGAAT	475	409.702	1.15938	0		TAAGCA	1493	1288.81	1.15844	0		GGACCT	82	70.514	1.16289	0.098
CTAGCA	2157	1864.79	1.1567	0		AATGGA	475	409.745	1.15926	0.002		AATGCC	1434	1239.05	1.15734	0		GTTCTC	124	106.777	1.1613	0.048
ACTTGA	2390	2067.44	1.15602	0		GCAAGG	414	357.351	1.15852	0.002		CCACAA	1703	1473.04	1.15611	0		CCAGAT	82	70.635	1.1609	0.111
GTTTCC	3146	2721.49	1.15598	0		AAATCA	534	461.066	1.15819	0		AACCCT	1729	1495.74	1.15595	0		GTCACA	82	70.675	1.16024	0.114
CTAAGG	2068	1789.17	1.15584	0		ACAGTA	444	383.432	1.15796	0.001		CTCTTA	2166	1875.74	1.15475	0		TAGGTG	99	85.331	1.16019	0.079
AGATCC	2153	1865.42	1.15416	0		CAAAGA	451	389.494	1.15791	0.001		AAAGGG	1564	1354.47	1.1547	0		TAGTGA	93	80.25	1.15888	0.097
CCACTT	3032	2627.08	1.15413	0		TTGCTC	658	568.605	1.15722	0		GGTTCC	1673	1450.01	1.15378	0		AAAGGT	85	73.349	1.15884	0.106
AACTCC	2641	2290.29	1.15313	0		AAAGGT	476	412.086	1.1551	0.001		AAAATA	2292	1987.42	1.15326	0		GGGCAT	82	70.768	1.15872	0.1
CATTTG	2807	2434.27	1.15312	0		GTAGCA	423	366.319	1.15473	0.003		CCATAG	1426	1236.71	1.15306	0		TTGGCC	102	88.058	1.15833	0.072
CTTTCA	3240	2809.97	1.15304	0		ACACCC	541	468.53	1.15468	0.002		ATGGAC	1375	1192.91	1.15264	0		TTCCAT	125	108.001	1.1574	0.06
GTAGCT	2331	2023.96	1.1517	0		GGACCC	399	345.577	1.15459	0.004		GCACCA	1368	1187.28	1.15222	0		TCAGAT	91	78.739	1.15572	0.086
GTGCTA	2329	2022.34	1.15164	0		GATCTC	503	436.087	1.15344	0.001		ACTTGC	1643	1426.15	1.15205	0		TAAAGT	98	84.874	1.15465	0.095
TCTTTG	3668	3185.7	1.15139	0		AGGAAC	406	352.015	1.15336	0.005		TAAAGG	1541	1337.7	1.15198	0		AAAAAG	103	89.287	1.15358	0.077
TCCAAA	2572	2234.1	1.15125	0		GACACC	409	354.734	1.15298	0.002		CCAACA	1694	1470.62	1.15189	0		AGGCAA	74	64.158	1.1534	0.122
GGACCC	1926	1673.15	1.15112	0		GTGTTT	813	705.34	1.15264	0		TAAGTG	1634	1420.25	1.1505	0		AATCAG	82	71.171	1.15215	0.107
TTAAAA	3238	2814.4	1.15051	0		CTTCTT	883	766.519	1.15196	0		TTTGAG	1923	1672.92	1.14949	0		GCAAGG	73	63.369	1.15198	0.123
TCATCC	3023	2628.43	1.15011	0		CTGAAT	482	418.753	1.15104	0		GTGGAT	1726	1501.73	1.14934	0		CAGTTC	96	83.377	1.1514	0.103
GTGGAT	2572	2237.22	1.14964	0		AATGAG	472	410.471	1.1499	0.005		GTGTAC	1559	1357.73	1.14824	0		TCATTC	124	107.71	1.15124	0.059
ACCAGT	2144	1865.86	1.14907	0		GGTGTC	543	472.365	1.14953	0		TTAAAA	2134	1858.96	1.14795	0		GGCCAT	81	70.374	1.15099	0.105
GTACAG	2052	1786.75	1.14846	0		GATCCA	426	370.637	1.14937	0.001		GAAGAA	1620	1411.69	1.14756	0		GCTAAG	78	67.892	1.14888	0.122
GGTTCC	2495	2172.76	1.14831	0		TCAAGT	482	419.378	1.14932	0.003		GTTGTG	2194	1912.03	1.14747	0		TCTACA	103	89.683	1.14849	0.084
GAAGGT	2304	2006.86	1.14806	0		CTTTCA	648	564.418	1.14809	0.001		ATTGTG	1922	1675.57	1.14708	0		GTAGTG	98	85.367	1.14798	0.101
TCATAG	2373	2067.08	1.148	0		TGTTTC	769	670.011	1.14774	0		TATGCA	1588	1384.67	1.14684	0		CCACCC	146	127.435	1.14568	0.054
AACATT	2787	2428.84	1.14746	0		AATTCA	540	470.631	1.1474	0.001		TGGGGG	2020	1762.97	1.1458	0		TCTAAA	104	90.792	1.14548	0.086
TACTGA	2371	2067.82	1.14662	0		ACTCTT	647	564.802	1.14553	0		CATTGT	1879	1640.59	1.14532	0		TTTGTG	143	125.006	1.14395	0.068
TTCTTG	3652	3185.29	1.14652	0		TAGCAT	479	418.288	1.14514	0		ATTTCC	2143	1871.58	1.14502	0		TTTTAA	150	131.178	1.14348	0.063
TAAGCA	2217	1934.41	1.14609	0		TCTTGC	651	568.915	1.14428	0		GGGGTG	2020	1764.34	1.1449	0		TGTAGA	91	79.682	1.14204	0.12
TCTTGC	3117	2721.46	1.14534	0		ACTTGC	498	435.274	1.14411	0.002		GGTCTT	1968	1719.18	1.14473	0		CCAGTA	81	70.936	1.14187	0.129
ATTCAT	3051	2670.55	1.14246	0		CCACAA	490	428.592	1.14328	0.002		CAACCT	1710	1494.36	1.1443	0		AGGGGT	94	82.332	1.14172	0.115
ATGGGC	2093	1832.07	1.14242	0		CAACCT	508	444.485	1.1429	0.003		AGGAAT	1529	1337.5	1.14318	0		GCCACG	78	68.46	1.13935	0.127
AGTCTT	2782	2436.36	1.14187	0		ATCTTG	573	501.505	1.14256	0.001		CCTAAG	1415	1238.99	1.14206	0		GAAGAT	83	72.886	1.13876	0.126
CTCTTA	3208	2810.84	1.1413	0		GGACTT	482	422.119	1.14186	0.005		AAATCA	1825	1598.07	1.142	0		GAAGGG	87	76.402	1.13871	0.129
CTTAGG	2305	2022.53	1.13966	0		CAACCA	490	429.396	1.14114	0.002		GGCTAG	1393	1220.04	1.14176	0		ACATCT	103	90.462	1.1386	0.111
CTGATC	2431	2135.83	1.1382	0		ACTGTT	574	503.057	1.14102	0		CCTCAA	1705	1493.4	1.14169	0		CACTTT	123	108.04	1.13847	0.092
GGGTGC	2353	2067.43	1.13813	0		CAACAC	489	428.904	1.14012	0.001		ATGATG	1620	1419.85	1.14097	0		AATCAC	93	81.85	1.13622	0.113
ATGCCC	2276	2000.05	1.13797	0		CCTCTA	599	525.761	1.1393	0.001		AAACTC	1664	1459.45	1.14016	0		TTAACA	103	90.706	1.13554	0.11
GCCATT	2428	2135	1.13723	0		GACAAG	402	353.101	1.13848	0.005		AAATCT	1824	1600.51	1.13964	0		GACACC	80	70.459	1.13541	0.139
CCAACA	2601	2287.26	1.13717	0		CAGATC	423	371.607	1.1383	0.008		TGGACC	1345	1180.41	1.13943	0		GACCCA	80	70.463	1.13535	0.134
GCAAAG	2001	1759.91	1.13699	0		TTGGTC	616	541.381	1.13783	0		AAGGGC	1296	1137.73	1.13911	0		GACCCT	91	80.211	1.13451	0.128
AGACCC	2056	1809.71	1.13609	0		GTTCCC	588	517.205	1.13688	0.002		GGTCCA	1344	1180.83	1.13818	0		GGTTTC	114	100.501	1.13432	0.092
CATTGC	2425	2135.28	1.13568	0		CCCCTC	829	729.198	1.13687	0		TTGACT	1864	1637.98	1.13798	0		TAACAT	103	90.859	1.13362	0.106
GAACCT	2119	1865.89	1.13565	0		GCTATG	481	423.244	1.13646	0.005		CATGAA	1467	1289.17	1.13794	0		AGTTGC	89	78.584	1.13255	0.134
ACAATG	2194	1932.22	1.13548	0		ATTCAT	601	529.391	1.13527	0.001		AATGTC	1572	1382.54	1.13704	0		CATTTG	107	94.48	1.13251	0.104
TTGCTC	3091	2724.62	1.13447	0		GAAATG	466	410.491	1.13523	0.001		TTGGGG	2003	1763.07	1.13608	0		TTCATG	107	94.539	1.13181	0.113
GTGTAC	2293	2021.65	1.13422	0		GCTACA	421	370.902	1.13507	0.006		CTTTGA	1863	1640.12	1.1359	0		GTCCAT	95	83.962	1.13146	0.119
CTTCTT	4210	3712.18	1.1341	0		TGATGC	479	422.111	1.13477	0.004		AGTCTT	1862	1640.31	1.13515	0		GGGATG	93	82.287	1.13019	0.128
TCCATT	3186	2809.57	1.13398	0		CTTTGC	645	568.826	1.13391	0		AAAAGG	1603	1412.29	1.13503	0		ATTTTC	141	124.801	1.1298	0.078
CCCCAT	2988	2635.59	1.13371	0		CAGTAG	415	366.283	1.133	0.004		ATGGGG	1664	1466.24	1.13487	0		CCTAGA	80	70.921	1.12802	0.154
GGGGTG	3063	2702.19	1.13353	0		CTAGGG	438	386.601	1.13295	0.004		AATCAC	1654	1457.83	1.13456	0		TCTCCC	153	135.697	1.12751	0.075
TGTTGC	2895	2554.92	1.13311	0		CTGATC	493	435.328	1.13248	0.003		TGCAAA	1460	1287.36	1.1341	0		TCTTTG	138	122.425	1.12722	0.076
GCCCTT	2818	2488.32	1.13249	0		GCTTTC	644	568.72	1.13237	0.002		TTCCCC	2474	2181.49	1.13409	0		TGAATC	89	79.005	1.12651	0.135
AGGGAT	2271	2005.33	1.13248	0		AGTGTA	499	441.079	1.13132	0.004		GGACTT	1538	1356.15	1.13409	0		ACCCTC	120	106.549	1.12624	0.103
AAACTC	2530	2234.75	1.13212	0		ACAATG	434	383.757	1.13092	0.008		GCCATT	1616	1425.36	1.13375	0		AATAAA	129	114.559	1.12606	0.083
CCTAGA	2110	1864.63	1.13159	0		ACATAT	533	471.451	1.13055	0.005		AGACAA	1512	1334.79	1.13277	0		GAGAAA	84	74.652	1.12522	0.157
AAGCTT	2334	2064.94	1.1303	0		TGCATA	474	419.265	1.13055	0.004		TTGTCC	2064	1822.16	1.13272	0		AGACTC	80	71.112	1.12499	0.166
GCCCAT	2260	2000.87	1.12951	0		AAAGGG	481	425.61	1.13014	0.004		GTAGCC	1337	1180.81	1.13228	0		TCTCTA	121	107.625	1.12427	0.102
AAATGA	2522	2233.32	1.12926	0		CTGATT	568	502.68	1.12994	0.003		ACTTGA	1563	1381.87	1.13108	0		GGGCTT	99	88.058	1.12426	0.129
GGCTAG	2067	1830.8	1.12901	0		ACCATC	502	444.341	1.12976	0.004		GATCTC	1611	1424.31	1.13108	0		CAAGGT	76	67.67	1.1231	0.166
ACACCC	2738	2425.44	1.12887	0		ATCACT	526	466.256	1.12814	0.001		ACTCAT	1773	1567.59	1.13104	0		GTAGCA	76	67.684	1.12287	0.169
CCATTC	2966	2627.64	1.12877	0		ACTGAT	471	417.754	1.12746	0.006		ACAACT	1648	1457.75	1.13051	0		AACCTC	98	87.39	1.12141	0.135
ATCTTC	3170	2808.67	1.12865	0		TTCAAA	531	471.224	1.12685	0.003		CTTAGG	1534	1356.94	1.13049	0		ACAGAT	80	71.353	1.12119	0.162
AACCCA	2583	2289.19	1.12835	0		GTGGAT	538	477.664	1.12631	0		AAAAGC	1507	1334.52	1.12925	0		GAAGTG	83	74.049	1.12088	0.163
ACTCAT	2678	2377.3	1.12649	0		ACCCTC	593	526.846	1.12557	0.001		CCACTT	1954	1731.99	1.12818	0		CCCTAA	98	87.446	1.12069	0.128
GTACAC	2098	1863.45	1.12587	0		TGGGTT	695	617.5	1.12551	0		CACCCC	2085	1848.29	1.12807	0		ACATCC	98	87.471	1.12037	0.142
CCTACA	2581	2292.78	1.12571	0		TGCTAT	566	502.904	1.12546	0.005		AGGTTG	1693	1502.69	1.12665	0		TCATTT	140	125.178	1.11841	0.103
GTCATC	2406	2137.42	1.12566	0		TGAAAG	462	410.766	1.12473	0.006		GCTTTC	2055	1824.4	1.1264	0		TAAATG	95	84.947	1.11834	0.148
TCTAAG	2325	2067.63	1.12448	0		CATAGC	417	370.81	1.12457	0.006		CTTCTT	2803	2488.99	1.12616	0		AAATAG	92	82.266	1.11832	0.145
TTCAAA	2730	2428.2	1.12429	0		CTTGTC	639	568.678	1.12366	0		GGCACC	1230	1092.93	1.12542	0		ACCTTT	120	107.391	1.11741	0.13
TCCACC	2964	2637.78	1.12367	0		GATGCC	411	366.124	1.12257	0.011		TCATCC	1950	1733.52	1.12488	0		CCTCTA	115	103.073	1.11571	0.126
GGGGAA	2409	2144.24	1.12348	0		AAATAT	609	542.816	1.12193	0.002		TCTAAG	1555	1382.38	1.12487	0		TGATCA	88	78.898	1.11536	0.158
AACAAA	3195	2844.26	1.12331	0		TTAGCT	565	503.603	1.12192	0.003		TTCTTG	2421	2153.93	1.12399	0		CATCCC	119	106.706	1.11521	0.136
GCAAGT	2009	1788.74	1.12314	0		GGATCA	410	365.479	1.12182	0.012		TTGTCA	1843	1640.7	1.1233	0		GTCTTG	112	100.533	1.11406	0.143
ACCCTC	2957	2635.27	1.12209	0		CAGATT	468	417.987	1.11965	0.01		ATTTCA	1999	1779.69	1.12323	0		CACCAA	93	83.507	1.11368	0.166
CCCATC	2954	2637.57	1.11997	0		ATGGAT	493	440.877	1.11823	0.004		GCAAAG	1314	1169.85	1.12322	0		CCTTAC	114	102.375	1.11355	0.141
GCATTG	2268	2026.28	1.11929	0		TTTGGG	688	615.604	1.1176	0.003		TTGTGC	1929	1717.89	1.12289	0		ATTCAC	100	89.818	1.11336	0.164
ATTTCC	3144	2810.94	1.11849	0		GGTACA	408	365.319	1.11683	0.016		GCAGTT	1524	1357.39	1.12275	0		AAGCAT	79	70.983	1.11294	0.189
GGTGAT	2504	2239.18	1.11827	0		TGCACC	451	403.822	1.11683	0.01		TAGGCA	1341	1195.59	1.12162	0		ATCAGC	79	70.995	1.11275	0.184
TAAGTG	2362	2112.4	1.11816	0		GAAAGA	476	426.563	1.1159	0.009		TCATTC	2100	1872.44	1.12153	0		TGAACC	79	71.013	1.11247	0.193
ATTCAC	2657	2378.83	1.11694	0		GGATGT	533	477.733	1.11569	0.012		TCTTTG	2417	2155.88	1.12112	0		CAAGAG	71	63.83	1.11233	0.205
TCTTGA	2719	2435.04	1.11661	0		ATAGCT	466	417.805	1.11535	0.008		TACTGC	1597	1425.09	1.12063	0		GTTCCA	93	83.664	1.11159	0.152
AGGTAG	2241	2007.24	1.11646	0		ATTCAC	519	465.848	1.1141	0.009		TTTGCT	2415	2155.13	1.12058	0		GGGAAT	82	73.794	1.1112	0.185
AATGCC	2081	1864.9	1.11588	0		CATTGC	485	435.362	1.11402	0.013		CAAACT	1635	1460.25	1.11967	0		AGGGTC	79	71.124	1.11074	0.196
TTGAGG	2492	2233.75	1.11561	0		TAGAGA	458	411.141	1.11397	0.012		GTCATC	1596	1425.52	1.11959	0		TGAGTT	106	95.452	1.11051	0.148
TCAGTT	2716	2434.73	1.11552	0		GGCTTA	470	422.088	1.11351	0.012		ATGGAT	1590	1420.31	1.11947	0		ACCCCT	119	107.173	1.11035	0.139
GAGCAA	1960	1757.19	1.11542	0		AGGTTG	531	476.998	1.11321	0.007		GGGTGC	1517	1356.08	1.11866	0		TGGTAG	94	84.673	1.11015	0.185
AATGTC	2306	2067.54	1.11534	0		ATGAAG	457	410.576	1.11307	0.015		ACCCTC	1917	1716.69	1.11668	0		TGATGC	87	78.381	1.10996	0.175
AGGAAT	2226	1996.19	1.11513	0		AAGGAT	457	410.833	1.11237	0.013		TAGAGC	1334	1194.79	1.11652	0		TTGGTG	121	109.055	1.10953	0.143
TTTGCT	3553	3187.57	1.11464	0		CAAACT	474	426.131	1.11233	0.01		TCATTG	1831	1640.54	1.11609	0		AATCCT	100	90.163	1.1091	0.158
GCTAGC	1981	1777.35	1.11458	0		TCTTTC	852	766.249	1.11191	0.001		GAGCTA	1332	1194.2	1.11539	0		AAATAA	127	114.527	1.10891	0.121
TATACA	2706	2428.11	1.11445	0		ACTCCC	583	524.711	1.11109	0.006		GTGCTA	1517	1360.54	1.115	0		CCCCTT	150	135.399	1.10784	0.116
ATCCTT	3131	2809.73	1.11434	0		GGGGCA	444	399.668	1.11092	0.006		GCCCAT	1471	1319.38	1.11491	0		TAGTGG	94	84.864	1.10765	0.171
TAAAGG	2223	1996.68	1.11335	0		CTGTTA	559	503.218	1.11085	0.009		AAAACT	1781	1598.29	1.11431	0		AAAAGA	99	89.395	1.10744	0.161
ATTTCA	2975	2672.72	1.1131	0		CACGTG	405	364.631	1.11071	0.022		GACAAG	1304	1170.23	1.11431	0		ACATAA	97	87.684	1.10625	0.162
TCCCTT	3795	3411.08	1.11255	0		ATCAGC	411	370.113	1.11047	0.018		GCATTG	1515	1359.97	1.11399	0		ATAAAG	91	82.32	1.10544	0.18
CCTAGC	2224	1999.16	1.11246	0		ACTTGT	558	502.666	1.11008	0.011		CCCCTC	2498	2242.39	1.11399	0		GACAAG	70	63.324	1.10543	0.217
ATGGGG	2455	2207.85	1.11194	0		AGGTAG	471	424.41	1.10978	0.015		TTGAGG	1671	1501.95	1.11255	0		TCTAAG	87	78.754	1.10471	0.216
CTTTGC	3029	2724.38	1.11181	0		ATGTAG	490	441.702	1.10935	0.007		ACCAGT	1377	1238.54	1.1118	0		TAACCT	99	89.628	1.10457	0.175
GCTTGT	2840	2554.87	1.1116	0		AAAATC	511	460.9	1.1087	0.01		AAATAT	2064	1857.76	1.11102	0		TTGGGC	97	87.932	1.10313	0.169
GCACCA	2008	1807.79	1.11075	0		GTCTTG	602	542.979	1.1087	0.006		GGGAAT	1491	1342.66	1.11049	0		ACCCAC	106	96.113	1.10287	0.162
AGACAA	2239	2016.05	1.11059	0		TGGATT	582	524.952	1.10867	0.005		ATGGGT	1668	1503.71	1.10925	0		GCCATT	92	83.535	1.10133	0.197
GGTCTT	2837	2555.99	1.10994	0		AATGCA	423	382.003	1.10732	0.031		GGAAAC	1295	1168.8	1.10797	0		CTAATG	87	79.003	1.10122	0.194
AGAGTT	2345	2112.93	1.10983	0		GTATGT	580	524.01	1.10685	0.009		ATCCTT	2074	1871.9	1.10796	0		CATCAT	99	89.978	1.10027	0.186
CACCCC	3216	2898.63	1.10949	0		GGATGA	469	424.039	1.10603	0.017		GTTTCC	2018	1822.08	1.10752	0		GCACCC	93	84.557	1.09985	0.188
GACAAG	1953	1760.31	1.10947	0		AAGCAA	430	388.931	1.10559	0.023		GGATCA	1322	1193.82	1.10737	0		CTTCAA	99	90.031	1.09962	0.192
CTTGAC	2372	2138.23	1.10933	0		TCAGTA	463	418.822	1.10548	0.016		TAGGAA	1482	1338.54	1.10718	0		TAAGCA	78	70.973	1.09901	0.224
TCTTAG	2703	2436.98	1.10916	0		CCTACA	491	444.251	1.10523	0.018		ATTCAC	1738	1570.19	1.10687	0		TGTTGT	137	124.889	1.09697	0.144
TTGTGC	2833	2556.32	1.10823	0		TCCTTT	847	766.409	1.10515	0.004		AGAACC	1323	1196.63	1.10561	0.001		CTACCA	96	87.549	1.09653	0.212
CTCTTT	4118	3716.12	1.10815	0		TGTAGG	528	478.369	1.10375	0.013		CCTTAG	1573	1424.14	1.10453	0		TAAAAG	90	82.178	1.09518	0.191
CCACAA	2534	2287.35	1.10783	0		TTTCTT	995	901.718	1.10345	0		CAAAGT	1422	1287.74	1.10426	0		ATTCCT	118	107.769	1.09493	0.168
GGGAAT	2223	2007.15	1.10754	0		CATACT	513	465.046	1.10312	0.018		AGGTAG	1479	1340.08	1.10367	0		GCAAGC	68	62.119	1.09467	0.256
ATGACC	2063	1864.45	1.10649	0		GAAGAC	389	352.706	1.1029	0.02		ACAAGT	1420	1287.44	1.10296	0		TGATAC	86	78.565	1.09464	0.229
TCATTT	3575	3231.2	1.1064	0		GATGCA	405	367.221	1.10288	0.023		AATGCA	1418	1285.83	1.10279	0		ATGAGT	88	80.422	1.09423	0.199
ATGGAC	1978	1787.85	1.10636	0		TATCCT	624	565.832	1.1028	0.009		CCTATG	1572	1425.83	1.10252	0		GAAAGA	81	74.036	1.09406	0.224
GATGAG	2219	2005.71	1.10634	0		CAAATG	422	382.859	1.10223	0.026		ATTCAT	1961	1780.32	1.10148	0		CAAATG	78	71.315	1.09374	0.226
CCCCAA	2684	2426.46	1.10614	0		CTCTAC	579	525.304	1.10222	0.016		GTTGGC	1619	1470.06	1.10131	0.001		CACCTA	96	87.781	1.09363	0.203
TAGCAT	2286	2066.65	1.10614	0		TCCTAA	513	465.74	1.10147	0.01		TCAGTT	1807	1641.2	1.10102	0		GTTGCC	96	87.836	1.09295	0.219
GATGCA	1976	1788.4	1.1049	0		TCTAAG	461	418.558	1.1014	0.018		TACTCT	2058	1871.44	1.09969	0		CCATTC	112	102.509	1.09259	0.173
GGAACC	1796	1626.35	1.10431	0		AACCAT	468	425.494	1.0999	0.023		CAAAGA	1468	1335.19	1.09947	0		ACCAAC	91	83.362	1.09162	0.212
AATCTC	2623	2377.66	1.10319	0		GCATTG	465	422.852	1.09968	0.021		CTTAGC	1567	1425.37	1.09936	0		GTGCTA	86	78.782	1.09162	0.203
GTTGGC	2431	2204.92	1.10254	0		TAGCTC	478	435.126	1.09853	0.023		GGGATT	1650	1501.97	1.09856	0		GTAGAC	74	67.793	1.09156	0.216
TGTAAG	2329	2113.13	1.10216	0		ACAAAC	487	443.377	1.09839	0.016		GAACCT	1359	1237.19	1.09846	0.001		ATTCCC	112	102.626	1.09134	0.206
GGGATT	2465	2236.65	1.10209	0		CTTGAC	479	436.325	1.09781	0.019		TCCCTT	2481	2260.41	1.09759	0		GGGACC	70	64.229	1.08985	0.252
ACTGAT	2277	2069.22	1.10041	0		GAGGGT	526	479.438	1.09712	0.022		GTACAC	1358	1237.82	1.09709	0.001		CCAACT	95	87.227	1.08911	0.203
ACAGTA	2128	1933.89	1.10038	0		AGACAA	426	388.486	1.09656	0.034		GGGGAA	1553	1415.58	1.09708	0		ATTCAT	111	101.918	1.08911	0.196
AATGGG	2210	2008.43	1.10036	0		AGCTAC	406	370.301	1.09641	0.041		TCTTAG	1798	1639.77	1.0965	0		ATGCTT	103	94.622	1.08854	0.207
GCCTAG	1956	1777.78	1.10025	0		TGCTAA	459	418.975	1.09553	0.035		CTGATC	1562	1425.62	1.09567	0		AAAAGG	81	74.423	1.08837	0.238
TGTATA	2718	2470.43	1.10021	0		AACCTT	510	465.721	1.09508	0.021		GAAAGG	1483	1353.77	1.09546	0		CCCAAA	91	83.686	1.0874	0.217
CCTTAG	2342	2134.05	1.09744	0		CTTTGA	551	503.163	1.09507	0.021		TGCACC	1444	1318.72	1.095	0.001		GTGGTA	92	84.629	1.0871	0.226
AAAAGG	2343	2135.35	1.09724	0		TGGTAG	523	477.699	1.09483	0.025		AATGGG	1466	1338.97	1.09487	0		GTACAG	73	67.211	1.08613	0.255
TTGACA	2269	2068.27	1.09705	0		CACTTT	618	564.491	1.09479	0.012		TCAACA	1595	1456.89	1.0948	0.002		CCGCTG	90	82.94	1.08512	0.244
GATGCC	1949	1778.95	1.09559	0		CCTCAA	486	444.018	1.09455	0.024		AGAGTT	1552	1418.82	1.09386	0		ATGCTA	85	78.4	1.08418	0.249
GCTTTC	2983	2722.78	1.09557	0		TCATCC	576	526.54	1.09393	0.011		TTTAAA	2112	1931.6	1.0934	0		TACAAA	95	87.635	1.08404	0.236
ACAACT	2448	2234.9	1.09535	0		TAAAGG	449	410.521	1.09373	0.043		TGGTAC	1485	1358.3	1.09328	0		GCTACT	90	83.041	1.0838	0.229
CAAAGT	2114	1931	1.09477	0		GTGTAC	461	421.606	1.09344	0.036		CATATA	1751	1601.71	1.09321	0		GGATGT	93	85.828	1.08356	0.236
GATGAC	1960	1790.36	1.09475	0		TATGGA	482	440.917	1.09318	0.023		GGGTTC	1608	1470.93	1.09318	0		AAGCTT	85	78.463	1.08331	0.228
AATTCT	2924	2671.62	1.09447	0		ATATGC	457	418.398	1.09226	0.035		AACATC	1597	1460.97	1.09311	0.001		CTTTAC	117	108.082	1.08251	0.202
TCTAGG	2215	2024.23	1.09424	0		ATGAGG	464	424.807	1.09226	0.029		ATCTTG	1792	1639.49	1.09302	0		ACATTG	85	78.564	1.08192	0.235
TATATG	2704	2471.56	1.09404	0		TTCATT	717	656.453	1.09223	0.011		TTGCTT	2358	2157.41	1.09297	0		TCCCAT	111	102.611	1.08176	0.21
AGGTTG	2446	2236.62	1.09361	0		TCTTAG	550	503.574	1.09219	0.019		CCTAGC	1439	1318.2	1.09164	0		TGAGTA	87	80.448	1.08144	0.232
CATTTT	3533	3231.31	1.09336	0		ACTGGT	461	422.259	1.09175	0.037		GAAAGC	1277	1169.92	1.09153	0.001		CTCATT	117	108.231	1.08102	0.209
GAAGGG	2341	2145.13	1.09131	0		CTAAGC	405	371.039	1.09153	0.056		CTTACT	2042	1871.84	1.09091	0		GGATCC	76	70.373	1.07996	0.249
AACTTC	2593	2376.7	1.09101	0		TAAGCA	418	382.972	1.09146	0.054		TTCAAA	1748	1602.82	1.09058	0.001		GTGTAG	92	85.201	1.0798	0.253
CTGATT	2658	2436.82	1.09077	0		AAACAT	505	463.167	1.09032	0.031		CTCATA	1711	1568.99	1.09051	0		CCCTTT	144	133.457	1.079	0.186
AAAACT	2669	2447.54	1.09048	0		GGTGAT	521	478.008	1.08994	0.019		ATTGCT	1789	1640.55	1.09049	0		GAGTGT	92	85.27	1.07893	0.236
GGATGT	2441	2238.99	1.09022	0		TCCACC	574	526.693	1.08982	0.024		GAGCAA	1275	1169.34	1.09036	0.001		TCTAGA	85	78.785	1.07889	0.264
CCATAG	2031	1863.06	1.09014	0		CAGTAA	417	382.643	1.08979	0.038		GAAGGG	1545	1417.5	1.08995	0		CCCCCT	164	152.094	1.07828	0.167
GGACTT	2207	2025.83	1.08943	0		AACTTC	507	465.255	1.08972	0.03		GGAAAT	1456	1336.29	1.08958	0		TTCCTA	116	107.634	1.07773	0.208
CATGAA	2105	1933.19	1.08887	0		GAGCTA	398	365.449	1.08907	0.045		ACAATG	1401	1285.89	1.08952	0		AAGAAA	96	89.111	1.07731	0.245
CCCCTC	3792	3486.4	1.08765	0		GAGGGG	597	548.868	1.08769	0.027		AGATCA	1401	1287.63	1.08804	0.002		TCTTGA	102	94.772	1.07627	0.238
GACACC	1967	1808.81	1.08746	0		CTTCTA	613	563.731	1.0874	0.021		TAGCAT	1503	1382.11	1.08747	0		GTTCAG	85	79.041	1.07539	0.267
CATGTT	2648	2437.22	1.08649	0		GTAGCT	459	422.255	1.08702	0.042		CATAGG	1301	1196.43	1.0874	0		TTTGAG	103	95.807	1.07508	0.244
CTCATA	2580	2376.97	1.08541	0		TCTAGA	455	418.702	1.08669	0.042		AGCTTT	1782	1640.45	1.08629	0		TGTATG	103	95.808	1.07507	0.243
TTTGAG	2692	2480.3	1.08535	0		TGAACC	403	370.889	1.08658	0.048		TTCTAG	1779	1639.71	1.08495	0		CAACCT	94	87.495	1.07435	0.258
GTTGTG	3109	2864.55	1.08534	0		ATGACC	403	371.136	1.08586	0.06		CTCCTA	1879	1732.08	1.08482	0		GCAAAG	68	63.304	1.07418	0.282
TGCTAA	2244	2067.72	1.08525	0		AGGATC	397	365.772	1.08538	0.053		TGACTA	1501	1384	1.08454	0.002		AAGTCA	76	70.759	1.07407	0.27
ACAAGT	2095	1931.44	1.08468	0.001		GTGGTT	668	615.494	1.08531	0.011		AATCTC	1700	1568.21	1.08404	0.002		AAATAC	94	87.522	1.07402	0.272
GTCCAT	2316	2136.09	1.08422	0		TCCATT	614	565.786	1.08522	0.021		GTCCAT	1545	1425.5	1.08383	0.001		AACCAA	89	82.921	1.07331	0.273
GCTAGG	1983	1831.08	1.08297	0		GCATTT	545	502.811	1.08391	0.032		CCCCAA	1689	1558.93	1.08344	0.001		CCGAGG	69	64.298	1.07313	0.301
TTTAAA	3144	2904.22	1.08256	0		CAAGAA	422	389.396	1.08373	0.059		GATGCC	1278	1180.06	1.083	0		TTCAAG	84	78.358	1.072	0.279
GGAAAT	2160	1997.33	1.08145	0		GTTTCC	615	568.25	1.08227	0.027		CATGTT	1774	1639.06	1.08233	0		AGTAAG	79	73.712	1.07174	0.29
TTGAAG	2285	2113.04	1.08138	0		GAAAGG	461	425.977	1.08222	0.042		ATGGTT	1811	1673.44	1.0822	0		GATGGG	88	82.118	1.07163	0.271
TATGCA	2236	2067.99	1.08125	0		GTAGAG	458	423.302	1.08197	0.049		GGAACC	1165	1076.53	1.08218	0.005		CATTGG	85	79.323	1.07157	0.287
CATATA	2626	2429.69	1.0808	0.001		TGGTTT	760	703.566	1.08021	0.013		AAGGGT	1453	1342.67	1.08217	0.001		CAAAAT	94	87.803	1.07058	0.257
CTCTAC	2843	2631.84	1.08023	0		GCCCTT	558	516.611	1.08012	0.033		CATTTT	2351	2173.63	1.0816	0		CACATT	96	89.675	1.07053	0.265
GCAGTT	2187	2024.74	1.08014	0		TTTAAA	617	571.576	1.07947	0.031		CCTAGA	1341	1240.02	1.08143	0.001		TTCAAC	96	89.716	1.07004	0.269
AAAATA	3294	3052.04	1.07928	0		TGCCAA	400	370.571	1.07942	0.082		AATGAC	1392	1287.9	1.08083	0.001		GGGTCA	76	71.04	1.06982	0.313
CCTATG	2304	2135.02	1.07915	0		TAAGTG	477	442.348	1.07834	0.062		CTAAGG	1291	1194.54	1.08075	0.004		GGAGAT	79	73.877	1.06934	0.286
TAGAGC	1930	1789.76	1.07836	0.001		TTTTCC	826	766.523	1.07759	0.016		ATAGCA	1389	1286.05	1.08005	0.002		ACCTAA	87	81.393	1.06889	0.28
CTATGG	2180	2022.08	1.0781	0		AGGGGC	431	400.097	1.07724	0.072		AACAAA	1980	1833.82	1.07971	0.001		CCCCAA	103	96.373	1.06876	0.258
AGCAAC	1955	1813.74	1.07788	0.001		GGAATC	394	365.768	1.07719	0.084		GATGAC	1288	1192.96	1.07967	0.002		TAAACA	94	88.029	1.06783	0.275
ATTACA	2619	2430.71	1.07746	0		GACCAC	381	353.973	1.07635	0.073		TTTCAT	2345	2173.66	1.07883	0		AGTCTT	101	94.657	1.06701	0.279
TTTGGG	3083	2861.59	1.07737	0		GCATTC	469	435.913	1.0759	0.058		TTAAAG	1618	1500.09	1.0786	0.001		GGGGCA	74	69.356	1.06696	0.305
CCTCTA	2832	2629.84	1.07687	0		GGTTCC	492	457.515	1.07537	0.066		GTGTAG	1622	1503.98	1.07847	0.001		TGATCC	89	83.493	1.06596	0.296
AATGCA	2083	1934.39	1.07683	0.001		GGCCAA	351	326.476	1.07512	0.089		GCAAGT	1288	1195.84	1.07707	0.007		GGATGA	79	74.181	1.06496	0.312
GATGGT	2409	2238.07	1.07637	0		TAGACA	410	381.466	1.0748	0.084		ATGACC	1332	1237.39	1.07646	0.009		CTAGGC	75	70.444	1.06468	0.324
GGCACC	1799	1671.76	1.07611	0		CACAAC	460	428.006	1.07475	0.055		TGTAGG	1617	1502.69	1.07607	0.007		CAACTC	93	87.356	1.06461	0.304
TGTAGG	2406	2237.09	1.0755	0.001		GGGGTC	487	453.27	1.07441	0.05		CTTGAA	1486	1381.82	1.0754	0.004		AAACCT	87	81.753	1.06418	0.307
TCAAGT	2221	2065.37	1.07535	0		CCTTTC	754	701.785	1.0744	0.022		CCCAAA	1584	1474.72	1.0741	0.003		ACCCAT	93	87.412	1.06393	0.297
AAATCC	2400	2233.66	1.07447	0		AAGCTT	450	419.084	1.07377	0.065		AAATCC	1567	1459.05	1.07399	0.001		GTTCAC	89	83.717	1.06311	0.296
CCCAAA	2457	2287.32	1.07418	0		GATGAC	393	366.323	1.07282	0.075		CTTGAC	1533	1427.89	1.07361	0.004		ATAAGC	76	71.498	1.06297	0.307
ACAAAC	2578	2403.33	1.07268	0.001		GCTAGG	416	387.912	1.07241	0.083		TACCCA	1602	1492.26	1.07354	0.003		TCCTAC	109	102.564	1.06275	0.272
GAGCTA	1916	1787.86	1.07167	0.003		ATGGGG	515	480.48	1.07184	0.073		AACTCC	1603	1493.52	1.0733	0.003		AATGGT	85	79.988	1.06266	0.312
AGCTAC	1997	1865.5	1.07049	0		GTTGTG	661	616.81	1.07164	0.03		TAACAG	1380	1286.5	1.07268	0.006		CATCTT	115	108.234	1.06251	0.262
GAGAAA	2286	2136.22	1.07011	0		TTCTAG	538	502.239	1.0712	0.059		GGTTCA	1456	1357.49	1.07256	0.002		TTACAT	109	102.667	1.06168	0.287
TGACTA	2213	2068.22	1.07	0.002		AGGTTC	452	422.436	1.06998	0.088		ATCTTC	2008	1872.37	1.07244	0.001		GGCTTA	84	79.122	1.06165	0.298
GAAACA	2156	2015.3	1.06981	0.003		GAGAGT	454	424.319	1.06995	0.068		ACCATC	1601	1493.16	1.07222	0.001		GGACAT	72	67.823	1.06159	0.322
AGAACC	1942	1816.05	1.06935	0.001		GACATT	448	418.859	1.06957	0.072		AGAAAC	1433	1336.49	1.07221	0.006		CTCTAG	89	83.94	1.06028	0.309
ATCATC	2542	2377.21	1.06932	0		AAAGAC	416	389.001	1.06941	0.088		GAACAT	1379	1288.74	1.07004	0.003		TAGCCT	89	83.944	1.06023	0.303
AATCAC	2387	2233.91	1.06853	0		TTACCA	497	464.898	1.06905	0.064		CATGAT	1482	1385.36	1.06976	0.008		GTGTTT	132	124.584	1.05953	0.261
TAGAGG	2144	2007.14	1.06819	0.001		TCCCTA	561	525.086	1.0684	0.06		GCTAGG	1304	1220.39	1.06851	0.008		ACAATG	75	70.832	1.05884	0.325
CTTTGA	2601	2435.26	1.06806	0.001		GAAAGC	376	352.164	1.06768	0.099		TGTTGT	2377	2226.88	1.06741	0		ATTGCT	100	94.522	1.05795	0.294
AAAGTC	2059	1929.43	1.06716	0.003		ATGGAC	390	365.457	1.06716	0.096		CTAGCA	1320	1237.18	1.06694	0.01		AGATGA	78	73.764	1.05743	0.332
GGGGCC	1939	1817.53	1.06683	0.002		CTTAGC	464	435.033	1.06659	0.085		ACTTTG	1751	1641.2	1.0669	0.008		TGCTTT	129	122	1.05738	0.275
GAAAGG	2187	2050.15	1.06675	0.002		GGGTGA	511	479.129	1.06652	0.071		TCTTGA	1748	1640.3	1.06566	0.006		ACCTTC	108	102.245	1.05629	0.304
TTCTAG	2596	2434.24	1.06645	0		AATCCC	472	442.781	1.06599	0.094		GAGGAT	1428	1340.15	1.06555	0.008		TGTTCA	100	94.738	1.05554	0.322
GCATGA	1909	1790.49	1.06619	0		ATTCCC	560	526.15	1.06434	0.083		GGATGA	1428	1340.99	1.06488	0.011		GATCCT	88	83.396	1.05521	0.325
AATCAG	2060	1933.71	1.06531	0		ACTTAG	445	418.117	1.0643	0.091		TGTATA	1776	1668.5	1.06443	0.005		AGGATT	84	79.648	1.05464	0.32
TACTCT	2995	2811.86	1.06513	0		AGTACT	446	419.191	1.06395	0.101		TGGTAA	1514	1423.1	1.06388	0.007		ACTCTT	114	108.125	1.05434	0.3
ATGGGT	2384	2239.18	1.06467	0.001		AAAAGG	453	425.824	1.06382	0.083		GTTCAC	1516	1425.35	1.0636	0.008		AGATGC	71	67.342	1.05432	0.346
GAAGAA	2271	2133.91	1.06424	0.002		CCATTT	601	564.977	1.06376	0.075		AGCTAC	1316	1237.74	1.06323	0.015		TGTAGG	90	85.397	1.0539	0.318
TTTGCA	2590	2435.27	1.06354	0.001		AACCCA	455	427.924	1.06327	0.098		ACACCC	1651	1555.42	1.06145	0.005		AGACCA	70	66.501	1.05262	0.363
TAGACA	2055	1933.34	1.06293	0.007		CCCCAT	559	525.837	1.06307	0.078		ATATCT	1889	1781.71	1.06022	0.004		CATAAC	86	81.706	1.05255	0.321
GATGTC	2151	2024.71	1.06237	0.003		TCATTT	696	655.065	1.06249	0.046		CTCTAA	1662	1567.85	1.06005	0.006		TAGAAG	77	73.162	1.05246	0.368
CTACCA	2436	2293.07	1.06233	0.001		CTACAC	472	444.303	1.06234	0.109		ACAGTA	1363	1285.8	1.06004	0.017		GCACCA	74	70.318	1.05236	0.346
GAGGAT	2132	2006.92	1.06233	0.003		AGTGAA	435	409.664	1.06185	0.125		CCATTC	1836	1732.07	1.06	0.005		CTCAAC	92	87.459	1.05192	0.332
TTGGTC	2713	2555.73	1.06153	0		ATTCTT	694	654.196	1.06084	0.077		TATATG	1768	1668.09	1.0599	0.009		GGGGTT	106	100.828	1.0513	0.306
AAACCC	2429	2288.32	1.06148	0.001		CATAGA	406	382.726	1.06081	0.122		GATGGT	1593	1503.13	1.05979	0.011		ATGTAG	84	80.001	1.04999	0.342
AAGAGT	2119	1997.64	1.06075	0.005		CCATTC	557	525.161	1.06063	0.085		AGTTGG	1590	1501.3	1.05908	0.02		GTGAAA	77	73.367	1.04952	0.344
TGTTGA	2631	2480.99	1.06046	0.003		CCTTAG	462	435.793	1.06014	0.104		GATGTC	1439	1359.24	1.05868	0.01		CCTCAA	92	87.665	1.04945	0.323
TAGCCC	2118	1997.35	1.06041	0.007		GCTCAT	462	435.976	1.05969	0.127		GATCAG	1267	1196.82	1.05864	0.02		CCCATT	107	102.081	1.04819	0.322
ATGTAT	2618	2470.41	1.05974	0.003		ACAAGA	413	389.749	1.05966	0.119		CCTCTA	1832	1730.65	1.05856	0.009		GGGGGA	91	86.916	1.04699	0.339
GCTATG	2148	2027.22	1.05958	0.001		CCCTTC	729	688.484	1.05885	0.066		AAAGTC	1363	1287.61	1.05855	0.017		TTCTAG	99	94.602	1.04649	0.353
GTTCCC	2636	2488.15	1.05942	0		TAGACT	443	418.446	1.05868	0.132		GTGGTA	1589	1502	1.05793	0.01		TCAAGC	74	70.741	1.04607	0.356
AAATAT	2981	2815.23	1.05888	0		GTACAC	393	371.472	1.05795	0.138		ATCATC	1660	1569.41	1.05772	0.006		TTCTTA	131	125.246	1.04594	0.299
TGTTGT	3499	3304.88	1.05874	0.001		AATGCC	392	370.681	1.05751	0.145		GGTTTC	1814	1716.42	1.05685	0.009		ATTTAT	137	131.046	1.04543	0.314
ATGTAG	2233	2109.95	1.05832	0.006		TTGAGT	555	524.935	1.05727	0.112		GAAACA	1410	1334.65	1.05646	0.02		GGTCCC	86	82.273	1.0453	0.36
TGGTAC	2142	2024.35	1.05812	0.007		GAAACA	412	389.73	1.05714	0.141		AAATAA	2100	1988.14	1.05626	0.004		AGGGTT	89	85.339	1.0429	0.361
ATAGCA	2043	1932.16	1.05736	0.005		CATAGG	387	366.085	1.05713	0.145		GAGAAA	1491	1412.07	1.05589	0.014		CAATGG	70	67.164	1.04223	0.393
TTGTCC	2873	2718.91	1.05668	0.001		GAGCAA	371	351.74	1.05476	0.162		CTAACA	1543	1461.72	1.05561	0.024		TTTGTC	127	121.891	1.04191	0.352
TGAACC	1971	1866.33	1.05608	0.004		GCCATT	458	434.328	1.0545	0.135		GCTAGC	1247	1181.32	1.0556	0.027		TCAAAG	74	71.033	1.04177	0.376
GGACAA	1857	1758.51	1.05601	0.009		GATGTC	445	422.101	1.05425	0.136		TTGAAG	1499	1421.26	1.0547	0.024		GCAAAA	74	71.121	1.04048	0.397
ACTTGT	2572	2435.61	1.056	0.003		TATGTA	536	508.7	1.05367	0.122		CAAGAC	1263	1197.67	1.05455	0.031		GGAGGT	85	81.73	1.04001	0.366
GGAGTT	2362	2237.06	1.05585	0.005		GAATCT	442	419.531	1.05356	0.147		TCAAGT	1459	1383.77	1.05436	0.03		GACATC	74	71.155	1.03998	0.388
TACCCA	2416	2289	1.05548	0.003		AGCTTT	529	502.404	1.05294	0.135		TGTTGA	1765	1675.26	1.05357	0.014		TTGACA	82	78.856	1.03987	0.381
ACTTTG	2566	2433.69	1.05437	0.002		ACAAGT	404	383.85	1.05249	0.147		CTATGG	1430	1357.86	1.05313	0.02		CAGATC	74	71.181	1.0396	0.393
CAAAGA	2124	2014.55	1.05433	0.005		TAGAGC	384	365.196	1.05149	0.169		TATCCA	1649	1565.87	1.05309	0.016		GAGCAT	70	67.335	1.03958	0.391
CTATCT	2964	2811.39	1.05428	0.001		TCTTTG	705	670.784	1.05101	0.089		CTCTTT	2618	2486.52	1.05288	0.005		ATACCT	93	89.523	1.03884	0.373
TCTAGA	2180	2068.6	1.05385	0.004		GCTTGT	570	542.492	1.05071	0.131		AATACA	1684	1599.81	1.05262	0.014		AAGGGC	66	63.56	1.03839	0.399
TAGTGA	2226	2112.27	1.05384	0.007		GAAGGT	446	424.543	1.05054	0.151		ATGTAG	1491	1417.37	1.05195	0.029		TAGAGG	77	74.157	1.03834	0.39
AGCTTT	2566	2435.5	1.05358	0.004		ACTTTC	593	564.941	1.04967	0.127		CTGATT	1720	1635.75	1.05151	0.017		GTTGCT	104	100.198	1.03794	0.371
CTTACT	2955	2808.19	1.05228	0.005		AAAAGC	409	389.903	1.04898	0.171		TGCTAA	1455	1384.04	1.05127	0.03		CAATGT	81	78.06	1.03766	0.383
CCAGTT	2247	2135.46	1.05223	0.02		TGAACA	401	382.478	1.04843	0.185		AACTTC	1647	1568.39	1.05012	0.026		CTAAAG	74	71.318	1.03761	0.394
TGCACC	2101	1996.96	1.0521	0.009		GGTCTT	569	542.854	1.04816	0.13		TGAAAG	1402	1335.41	1.04986	0.042		GGGTGT	104	100.282	1.03708	0.376
GACATT	2173	2067.03	1.05127	0.008		CTAGAA	402	383.621	1.04791	0.186		ACTGAT	1451	1382.09	1.04986	0.045		TCCACC	111	107.035	1.03704	0.352
AAGGGT	2111	2008.26	1.05116	0.012		ACAACT	445	424.755	1.04766	0.149		TATGCT	1722	1641.95	1.04876	0.024		CTTTGA	98	94.504	1.03699	0.368
GTATGT	2606	2480.4	1.05064	0.004		GCTAAG	384	366.604	1.04745	0.178		TAGCCC	1384	1320.16	1.04835	0.045		CAGAAT	74	71.365	1.03692	0.394
TTTCAT	3392	3228.93	1.0505	0.005		GATGGG	501	478.561	1.04689	0.152		GTTCCC	1726	1646.75	1.04812	0.012		CAAGAC	69	66.614	1.03582	0.412
AACAAG	2113	2012.61	1.04988	0.015		ACTACA	446	426.351	1.04609	0.186		CTATGT	1717	1638.44	1.04795	0.025		AATGCC	74	71.497	1.03501	0.407
CATAGG	1877	1789.17	1.04909	0.018		GATCAG	382	365.267	1.04581	0.206		TGAACC	1294	1235.44	1.0474	0.05		AGATCT	81	78.33	1.03409	0.393
GGATTC	2121	2023.7	1.04808	0.005		TAAGGA	430	411.189	1.04575	0.199		CATACT	1645	1570.9	1.04717	0.026		CTTTAA	106	102.508	1.03407	0.388
TCCTAT	2948	2813.1	1.04795	0.008		AGTCTT	527	503.978	1.04568	0.153		TTGACA	1450	1385.69	1.04641	0.048		GTAACT	81	78.375	1.03349	0.394
TTCATC	2944	2810.12	1.04764	0.007		GGTGCA	404	386.888	1.04423	0.209		GGGGTC	1420	1357.1	1.04635	0.047		CTACAT	93	90.146	1.03166	0.405
TTAAAG	2341	2236.77	1.0466	0.01		TGTAAG	460	440.758	1.04366	0.189		ATATGT	1745	1668.54	1.04583	0.038		AAACTT	94	91.168	1.03106	0.397
CATACT	2487	2376.53	1.04648	0.021		TCATTC	590	565.325	1.04365	0.156		TAGACA	1346	1287.52	1.04542	0.046		CCTGAT	86	83.429	1.03082	0.401
AAAAGC	2109	2015.45	1.04642	0.016		CACTAG	387	370.84	1.04358	0.196		CTCTAC	1809	1731.85	1.04455	0.027		ATCCTT	111	107.735	1.03031	0.383
GGTGAA	2103	2010.12	1.04621	0.019		AGATGA	429	411.248	1.04317	0.198		TTTGCA	1712	1639.16	1.04444	0.036		GCTTTC	110	106.769	1.03026	0.395
AACCAT	2336	2233.3	1.04598	0.017		GCAAGA	368	352.844	1.04295	0.217		TCTAGC	1488	1425.86	1.04358	0.059		GCCTTA	86	83.512	1.02979	0.405
GTGTAG	2340	2238.26	1.04546	0.021		ATGGTT	547	524.588	1.04272	0.166		GGATTC	1416	1357.57	1.04304	0.06		AAAGAA	92	89.393	1.02916	0.414
GGCCAA	1700	1626.99	1.04488	0.035		TGGATA	460	441.201	1.04261	0.207		TCATAG	1440	1382.7	1.04144	0.073		GGCTTG	90	87.487	1.02872	0.4
AAGGAT	2087	1997.5	1.0448	0.032		ATAGCC	387	371.234	1.04247	0.209		TGTACC	1484	1425.9	1.04074	0.053		TAGTGC	81	78.803	1.02788	0.446
GGTTCA	2114	2023.98	1.04448	0.019		ATTTCA	553	530.573	1.04227	0.166		GGATGT	1561	1501.88	1.03936	0.073		TCAACT	92	89.608	1.02669	0.417
TGGATT	2585	2475.61	1.04419	0.017		AACAAA	540	518.346	1.04178	0.184		TCAAAC	1514	1458.71	1.0379	0.07		AGAAAT	85	82.793	1.02666	0.417
AACATC	2332	2233.6	1.04405	0.025		AATCAG	400	384.253	1.04098	0.205		TGGATT	1737	1673.62	1.03787	0.054		GTGAAC	69	67.214	1.02657	0.432
AGCCTA	1946	1864.36	1.04379	0.022		AAATTC	490	471.267	1.03975	0.206		TATACA	1663	1602.97	1.03745	0.057		TAACTC	92	89.68	1.02587	0.419
TAAAAT	2937	2815.29	1.04323	0.011		ACAAAA	540	519.381	1.0397	0.177		ACCCCT	1780	1716.1	1.03723	0.058		AGCAAC	68	66.32	1.02533	0.433
AGGGTT	2336	2239.58	1.04305	0.015		CAGATA	398	383.235	1.03853	0.224		TCAGTA	1437	1385.68	1.03704	0.076		GAGAAC	65	63.429	1.02477	0.457
AATTCA	2527	2427.7	1.0409	0.026		TACTCA	482	464.437	1.03782	0.23		AACCAT	1511	1457.96	1.03638	0.098		AAAAAC	100	97.613	1.02445	0.41
GGTACA	1861	1788.68	1.04043	0.05		GACATC	384	370.277	1.03706	0.248		GCTAGA	1238	1195.04	1.03595	0.102		TCTTAG	97	94.71	1.02418	0.417
CCCTAG	2081	2000.26	1.04036	0.038		CATTTT	680	655.714	1.03704	0.182		CCTACA	1546	1493.76	1.03497	0.086		TAGGCT	81	79.096	1.02407	0.424
GGGTTC	2295	2206.48	1.04012	0.03		CATTGA	435	419.607	1.03668	0.23		AGGGTT	1557	1504.9	1.03462	0.086		ATGTAT	98	95.768	1.02331	0.406
ATGCTA	2150	2068.05	1.03963	0.036		GAACTT	434	418.713	1.03651	0.244		TATCCT	1937	1872.69	1.03434	0.07		ACCATT	92	89.937	1.02294	0.418
TCACTA	2470	2376.08	1.03953	0.022		CTTAGG	437	421.674	1.03635	0.229		ACTTGT	1693	1637.06	1.03417	0.083		GTTTGG	111	108.57	1.02238	0.421
TCAACA	2320	2232.93	1.03899	0.038		GGTGAA	440	424.628	1.0362	0.232		TATCTC	1935	1872.14	1.03358	0.084		AGCTAA	73	71.404	1.02235	0.429
ATTCCC	2730	2628.59	1.03858	0.026		TTGACA	435	419.875	1.03602	0.23		AAAAAT	2050	1984.12	1.0332	0.068		AATGCA	73	71.407	1.02231	0.432
AAATAA	3170	3052.65	1.03844	0.016		TTCATC	586	565.642	1.03599	0.204		ACAAAA	1891	1830.9	1.03282	0.062		GCCTAG	72	70.474	1.02165	0.441
AGATCA	2006	1932.07	1.03826	0.048		ATATAC	486	469.186	1.03584	0.215		TACTCA	1617	1565.66	1.03279	0.111		GGCTAG	73	71.453	1.02165	0.449
AAATCA	2538	2446.05	1.03759	0.025		AAGGGT	440	424.811	1.03575	0.231		ATAGCC	1276	1236.01	1.03235	0.131		CTTTCA	110	107.729	1.02108	0.416
ATATGT	2558	2466.26	1.0372	0.028		AAATGA	459	443.559	1.03481	0.242		ATGGGC	1259	1219.92	1.03203	0.126		AGAACC	68	66.602	1.02099	0.445
TCAAAC	2316	2233.76	1.03682	0.043		CATATA	486	469.657	1.0348	0.231		GATCCA	1276	1236.75	1.03174	0.137		TAAAGA	84	82.31	1.02053	0.454
CAACTC	2376	2291.66	1.0368	0.038		TCACCC	545	526.893	1.03437	0.229		AACAAG	1378	1335.91	1.03151	0.13		TTCTTT	167	163.74	1.01991	0.394
TGGTAA	2189	2112.9	1.03602	0.048		GCAGTT	437	422.849	1.03347	0.24		GCCTAG	1218	1182.35	1.03016	0.152		GAAATA	84	82.376	1.01971	0.451
GGATCA	1853	1788.87	1.03585	0.061		CTAGCA	383	370.618	1.03341	0.264		GAAGAT	1376	1336.32	1.02969	0.139		AATAGG	75	73.556	1.01963	0.442
AATGAC	2001	1931.85	1.03579	0.049		TAGAGG	438	423.889	1.03329	0.268		AAAGAA	1712	1663.02	1.02946	0.101		AGGTTT	98	96.16	1.01913	0.428
CTTAGC	2212	2135.81	1.03567	0.046		TTTGCA	519	502.824	1.03217	0.243		CTAAGC	1273	1237.66	1.02856	0.179		ACCATC	89	87.346	1.01894	0.45
ACCCCT	2729	2637.02	1.03488	0.034		AAATAC	476	461.724	1.03092	0.261		ACTTTC	1924	1873.16	1.02714	0.135		TCTTGT	124	121.729	1.01866	0.423
AAAAAT	3157	3050.71	1.03484	0.023		AAGACC	362	351.237	1.03064	0.296		GAGTTG	1541	1500.58	1.02693	0.151		ACTTGC	85	83.444	1.01865	0.45
GTTCAC	2211	2137.62	1.03433	0.065		TTGGGC	487	472.718	1.03021	0.267		TCCTAA	1609	1567.59	1.02642	0.143		CTTAAC	92	90.36	1.01815	0.448
TGCTAC	2208	2134.81	1.03428	0.061		AAGGGG	478	464.019	1.03013	0.266		AGCAAC	1230	1198.73	1.02608	0.19		CTTCTA	110	108.147	1.01713	0.45
TCTTGT	3291	3182.89	1.03397	0.032		AGGGGT	494	479.776	1.02965	0.259		GGGGCC	1179	1149.14	1.02599	0.195		GACCCC	86	84.581	1.01678	0.466
AAAACC	2487	2406.36	1.03351	0.046		GATGAG	437	424.54	1.02935	0.296		CTGTTA	1679	1636.56	1.02593	0.141		TCCCTA	104	102.333	1.01629	0.443
GAGTTG	2311	2237.29	1.03294	0.067		AAGTAG	422	410.026	1.0292	0.295		AAGGAT	1373	1338.35	1.02589	0.184		CATAGA	72	70.852	1.0162	0.476
GGAAAA	2200	2135.59	1.03016	0.094		ACTTTG	518	503.727	1.02833	0.27		GAGGGT	1508	1470.47	1.02552	0.152		CTCATC	104	102.364	1.01598	0.47
ATAGCC	1920	1864.87	1.02956	0.096		GTCATT	517	502.915	1.02801	0.284		CTTCAA	1608	1568.22	1.02537	0.168		ACACTA	83	81.708	1.01581	0.478
ATCTTG	2507	2435.44	1.02938	0.073		ACCCAT	457	444.802	1.02742	0.287		AAGAGT	1371	1338.28	1.02445	0.185		ATAACT	92	90.587	1.0156	0.47
CTTCTA	2891	2808.59	1.02934	0.063		GATTCT	514	500.611	1.02675	0.283		AGCATA	1318	1286.57	1.02443	0.188		AATCCA	83	81.738	1.01544	0.457
GGGAGT	2272	2207.86	1.02905	0.083		GCCCAA	365	355.783	1.02591	0.317		GGTACA	1222	1194.98	1.02261	0.219		TTTTCC	144	141.828	1.01531	0.429
ATGGTT	2550	2478.55	1.02883	0.073		CCGTGG	414	403.596	1.02578	0.308		CTATCT	1913	1872.24	1.02177	0.188		AGTGCA	68	66.975	1.0153	0.488
GAGGGG	2515	2445.75	1.02832	0.073		ACCAGT	380	370.468	1.02573	0.327		TAGTGA	1452	1421.99	1.0211	0.213		GTACTC	85	83.719	1.0153	0.456
AATCCC	2356	2291.25	1.02826	0.079		TGCTAC	447	435.942	1.02537	0.304		AATTCA	1637	1603.52	1.02088	0.203		TAAAAT	109	107.389	1.015	0.438
TGTACC	2197	2136.8	1.02817	0.111		AATCAC	436	425.263	1.02525	0.321		CTCTAT	1910	1871.51	1.02057	0.194		TTACAA	92	90.668	1.01469	0.464
CACGTG	1827	1778.07	1.02752	0.121		ATCTTC	580	565.743	1.0252	0.274		TCTATG	1673	1640.77	1.01964	0.209		TTCAGT	96	94.634	1.01443	0.48
TATCCT	2888	2811.83	1.02709	0.077		GATGGT	490	477.97	1.02517	0.294		CAACAT	1489	1460.51	1.01951	0.218		CAATAG	72	70.996	1.01414	0.462
GGGGTC	2120	2065.21	1.02653	0.115		ATTACA	482	470.745	1.02391	0.31		TCTTGT	2193	2151.07	1.01949	0.183		GTAGGC	72	70.996	1.01414	0.473
ACTCAA	2290	2232.99	1.02553	0.122		ATTTTC	671	655.874	1.02306	0.294		GGAATC	1217	1195.18	1.01826	0.249		CATACT	91	89.764	1.01377	0.47
TTTACA	2740	2672.01	1.02544	0.09		TTGTCA	512	500.911	1.02214	0.314		TCCTTA	1905	1871.07	1.01813	0.205		ACAATC	83	81.908	1.01333	0.469
TCCTTA	2879	2808.97	1.02493	0.092		CACCTA	454	444.174	1.02212	0.318		GAATGT	1446	1420.25	1.01813	0.246		CCCTAG	81	79.941	1.01325	0.473
GAAAGC	1804	1760.52	1.0247	0.173		GAGTTG	489	478.55	1.02184	0.311		TCTAGA	1407	1382.34	1.01784	0.252		AACAGA	72	71.12	1.01237	0.484
ACAAAA	2913	2843.33	1.0245	0.085		CTTAAC	476	465.924	1.02163	0.323		CCCTAG	1344	1320.51	1.01779	0.267		ATGAAC	72	71.172	1.01163	0.488
CTGTTA	2500	2440.23	1.02449	0.112		TAACAG	391	382.988	1.02092	0.355		TAAAAT	1886	1855.6	1.01638	0.242		ATAGTG	81	80.093	1.01132	0.478
ATTTTC	3307	3228.35	1.02436	0.075		TAAAAA	581	569.253	1.02064	0.302		GCTATG	1381	1358.78	1.01635	0.277		TTTATT	163	161.221	1.01103	0.447
TTCATA	2735	2669.97	1.02435	0.097		TGAAAT	462	452.681	1.02059	0.332		TTAGAG	1439	1417.8	1.01495	0.291		AGAGTA	74	73.273	1.00992	0.485
CAAAAG	2064	2015.45	1.02409	0.142		CTGATA	426	417.532	1.02028	0.354		TCTAGG	1379	1358.83	1.01485	0.305		TGATAA	86	85.162	1.00984	0.465
GTCATT	2490	2432.72	1.02355	0.119		GACCCC	417	408.831	1.01998	0.349		TTTTCC	2521	2487.16	1.01361	0.237		ATATGC	79	78.246	1.00964	0.482
CATGAT	2115	2066.36	1.02354	0.148		GCCCTC	519	509.112	1.01942	0.327		TAGAGG	1360	1342.11	1.01333	0.31		TACACT	91	90.132	1.00963	0.505
CTATGT	2493	2435.87	1.02345	0.138		TCTTAA	541	530.787	1.01924	0.339		ATGCTA	1400	1382.95	1.01233	0.33		AAGGTT	81	80.235	1.00953	0.478
TGCTTA	2492	2435.73	1.0231	0.139		AAAACC	452	443.9	1.01825	0.354		CAGTAC	1254	1238.78	1.01229	0.343		TCATTG	96	95.095	1.00952	0.459
CTAAGC	1908	1865.32	1.02288	0.157		AACAAG	397	390.049	1.01782	0.363		TCACCC	1737	1716.03	1.01222	0.319		ACAACC	84	83.312	1.00826	0.473
ATATCT	2732	2671.65	1.02259	0.122		CAATGG	372	365.709	1.0172	0.388		AATCAG	1303	1287.43	1.01209	0.332		ACAAAC	83	82.326	1.00819	0.47
TATGTA	2522	2470.22	1.02096	0.147		CCTAGC	411	404.065	1.01716	0.382		GGCCAA	1091	1078.19	1.01188	0.341		TGGGTA	86	85.39	1.00714	0.488
ACTTTC	2868	2810.66	1.0204	0.14		ACCCCT	536	527.052	1.01698	0.365		GCATGA	1211	1197.36	1.01139	0.361		CAGATT	79	78.473	1.00672	0.482
GATGGG	2252	2208.47	1.01971	0.192		AATACA	470	462.239	1.01679	0.346		TAACAC	1475	1458.97	1.01098	0.354		ATTGTC	95	94.404	1.00631	0.491
GGTTTC	2602	2552.96	1.01921	0.181		GGAACC	333	327.61	1.01645	0.37		AAGGTT	1435	1419.47	1.01094	0.347		CATAGT	79	78.534	1.00593	0.512
TAACAG	1971	1934.02	1.01912	0.195		AGGTTT	532	523.42	1.01639	0.361		ATGAGT	1436	1420.48	1.01093	0.338		TTGAAC	79	78.547	1.00577	0.492
TAAGAG	2032	1995.14	1.01847	0.206		TCCCTT	714	703.004	1.01564	0.336		TTTGCC	1844	1824.25	1.01083	0.315		TTATAT	132	131.248	1.00573	0.478
CACTAG	1897	1862.87	1.01832	0.211		CTTTTC	777	765.126	1.01552	0.33		TTTGGG	1937	1916.46	1.01072	0.331		CAAAAA	98	97.475	1.00539	0.49
TGAAAG	2035	1999.58	1.01771	0.227		ATCCTT	575	566.244	1.01546	0.352		TTTACA	1801	1782.3	1.01049	0.315		CTCTTA	109	108.418	1.00537	0.474
TTTTCC	3780	3714.54	1.01762	0.137		GCATGA	371	365.41	1.0153	0.374		CTTCTA	1891	1871.89	1.01021	0.342		TACTTG	95	94.51	1.00518	0.501
TAAGGA	2032	1999.08	1.01647	0.226		GCAAGT	371	365.487	1.01508	0.387		GAACCA	1209	1197.09	1.00995	0.362		TCAAAA	88	87.581	1.00478	0.494
TGCAAA	1962	1930.49	1.01632	0.239		TACCAC	451	444.351	1.01496	0.375		ATGTAT	1682	1666.16	1.00951	0.356		ACAAAT	88	87.612	1.00443	0.503
GCTAAG	1817	1788.69	1.01583	0.26		AATCTC	473	466.254	1.01447	0.368		CACTTA	1581	1566.12	1.0095	0.362		GAGCAA	64	63.722	1.00436	0.509
GGATGA	2034	2005.09	1.01442	0.247		AACCCT	448	441.802	1.01403	0.381		CACAAT	1473	1459.83	1.00902	0.395		GTCCTA	84	83.653	1.00415	0.512
CCATTT	2851	2810.56	1.01439	0.242		GTGATC	428	422.175	1.0138	0.376		TTGGGC	1484	1470.81	1.00897	0.38		AGGCTA	68	67.726	1.00405	0.499
CAAGAC	1839	1812.92	1.01438	0.266		TGTTGC	550	542.57	1.01369	0.375		TGGATA	1431	1420.32	1.00752	0.396		TGCTAT	95	94.647	1.00373	0.502
GTAGCA	1814	1788.61	1.0142	0.277		GAATGT	447	441.001	1.0136	0.38		GTATGT	1689	1676.63	1.00738	0.372		AGTTGT	96	95.653	1.00363	0.493
GATCCA	1891	1867.08	1.01281	0.277		CTCTTT	777	766.616	1.01355	0.333		GACATT	1392	1382.8	1.00665	0.383		GGAATT	80	79.744	1.00321	0.501
TGTAAC	2089	2064.03	1.0121	0.282		ATTAAA	550	542.843	1.01318	0.392		CACGTG	1188	1180.45	1.0064	0.432		TCCATA	90	89.923	1.00086	0.508
GCATTT	2463	2434.64	1.01165	0.285		ATGTTG	532	525.196	1.01296	0.405		AGCCTA	1245	1237.51	1.00605	0.409		TCTTGC	107	106.997	1.00003	0.521
ACTACA	2257	2232.27	1.01108	0.309		CATGAT	423	417.598	1.01294	0.411		AATTCT	1789	1778.51	1.0059	0.405		TCTTTC	141	141.061	0.999568	0.517
GAATGG	2029	2008.1	1.01041	0.303		CATTTA	537	530.168	1.01289	0.405		TTGAGC	1363	1355.74	1.00536	0.436		GTACCC	80	80.157	0.998041	0.513
TTAGAG	2134	2113.06	1.00991	0.323		AACCAC	435	429.603	1.01256	0.383		CCATTT	1883	1873.44	1.0051	0.415		AGTGTA	80	80.205	0.997444	0.517
ATGTTG	2505	2480.66	1.00981	0.324		TTTACA	536	529.526	1.01223	0.393		TAACAT	1613	1605.41	1.00472	0.421		GGGCAA	63	63.192	0.996962	0.536
AGAAAC	2032	2013.6	1.00914	0.329		GGATTC	427	422.111	1.01158	0.437		ATTCCC	1741	1732.94	1.00465	0.433		GGTCTT	100	100.383	0.996185	0.523
TCCTAA	2398	2377.03	1.00882	0.331		TACATT	536	530.148	1.01104	0.401		TATGGA	1424	1418.87	1.00361	0.444		ATGGGG	82	82.318	0.996137	0.516
GATTCT	2455	2434.99	1.00822	0.339		TTTCTA	662	654.932	1.01079	0.392		ATACCT	1572	1566.92	1.00324	0.453		GATGTC	79	79.376	0.995263	0.533
GAGAAT	2015	1998.93	1.00804	0.364		CAAGAC	355	351.234	1.01072	0.433		ACCCAT	1499	1495.06	1.00264	0.454		GTCATT	94	94.456	0.995172	0.521
GGCTAC	1791	1776.94	1.00791	0.349		GGTCCA	370	366.142	1.01054	0.427		TTCATA	1787	1782.34	1.00262	0.455		GCATGC	70	70.518	0.992654	0.543
AAGACC	1829	1815.2	1.0076	0.372		GGGCCC	393	389.017	1.01024	0.432		GCATTC	1430	1426.44	1.00249	0.458		GGGGTC	81	81.614	0.992477	0.54
GGAATC	1800	1786.62	1.00749	0.369		AGTAAG	413	409.152	1.0094	0.426		GTCATT	1645	1640.97	1.00246	0.473		CTTAGC	83	83.642	0.992324	0.538
CTAGAA	1946	1931.66	1.00742	0.377		TTAGAG	445	441.093	1.00886	0.44		AATTCC	1572	1568.45	1.00226	0.474		TTTCTA	124	124.968	0.992254	0.528
TCTACT	2832	2812.81	1.00682	0.37		GGACAA	356	353.034	1.0084	0.457		AAATAC	1603	1600.66	1.00146	0.473		TTAGTG	95	95.798	0.99167	0.559
AGCATA	1946	1933.44	1.0065	0.386		TTCTTT	909	901.699	1.0081	0.392		GGAGTT	1501	1500.49	1.00034	0.506		TACCAG	70	70.597	0.991544	0.522
TCACCC	2645	2633.69	1.0043	0.406		CAGTTA	422	418.661	1.00798	0.437		ACTACA	1460	1459.83	1.00011	0.509		GGGTGC	81	81.692	0.991529	0.533
AGCAAA	2020	2014.21	1.00288	0.445		AGAATC	386	383.076	1.00763	0.438		GCTAAG	1196	1195.96	1.00003	0.5		AGAGTC	67	67.582	0.991388	0.549
CAACCA	2293	2287.27	1.0025	0.46		CCTAGA	373	370.279	1.00735	0.459		CACCAA	1471	1471.39	0.999732	0.5		GTTACA	78	78.712	0.990954	0.57
TACTCA	2382	2376.2	1.00244	0.436		AAGAAA	487	484.329	1.00551	0.445		TTCATC	1871	1872.2	0.99936	0.501		GACAAT	70	70.679	0.990393	0.541
AATTCC	2384	2378.79	1.00219	0.482		CTTAGA	421	418.857	1.00512	0.467		TAGGTG	1501	1502.54	0.998978	0.516		AACATC	81	81.803	0.990184	0.547
TTGGGC	2208	2203.91	1.00186	0.473		TCAACA	428	425.887	1.00496	0.473		ATTACA	1602	1604.01	0.998745	0.512		CATCTA	89	89.972	0.989197	0.559
GAGGGT	2211	2208.63	1.00107	0.476		TCAAAC	427	425.33	1.00393	0.479		AGTACA	1284	1286.7	0.997903	0.533		TACCTC	101	102.11	0.989129	0.558
TAAATG	2238	2236.3	1.00076	0.486		GGCTAC	367	365.656	1.00368	0.479		CTACCA	1490	1493.69	0.99753	0.541		GTCTAC	83	83.921	0.989025	0.548
TCTTAA	2672	2670.67	1.0005	0.474		AAAGAA	485	483.28	1.00356	0.456		AATGGT	1416	1420.36	0.996932	0.552		ACTCAA	81	81.903	0.988975	0.556
GTGGTA	2237	2238.61	0.999279	0.517		GTAGAC	366	365.229	1.00211	0.488		AAAACC	1546	1551.16	0.996675	0.559		GCATAA	70	70.796	0.988756	0.568
AATACA	2442	2444.11	0.999136	0.527		CAAGTT	420	419.52	1.00114	0.522		TAAACA	1592	1597.82	0.996357	0.563		TGTAAC	78	78.965	0.987779	0.544
GAACAT	1931	1932.8	0.999067	0.515		GAAGAA	425	424.599	1.00094	0.491		TTTTCA	2165	2173.12	0.996263	0.579		AGAACA	70	71.048	0.985249	0.588
CACCAA	2281	2283.83	0.99876	0.514		AAATAA	570	569.872	1.00022	0.508		GTAGAG	1334	1339.74	0.995713	0.561		CCTATG	82	83.366	0.983614	0.568
GTAGAG	2002	2005.72	0.998144	0.537		TAAGAG	410	410.248	0.999395	0.525		TCCATA	1560	1567.41	0.995272	0.588		TGCTTA	93	94.582	0.983274	0.586
CTTCAA	2372	2377.1	0.997853	0.545		AGGGTT	479	479.707	0.998526	0.532		TGCTAC	1419	1427.03	0.994374	0.594		CCATAC	86	87.497	0.982891	0.58
CAACAT	2228	2234.07	0.997283	0.562		TTAAAG	452	452.809	0.998213	0.528		GAGGGG	1590	1599.82	0.993864	0.61		AAAGGG	70	71.269	0.982194	0.581
GATCAG	1783	1788.12	0.997134	0.553		TCAAAA	461	461.828	0.998207	0.54		CAGATA	1277	1285.58	0.993328	0.608		ACTTAC	88	89.705	0.980993	0.59
TACCAC	2283	2289.82	0.997021	0.565		TGTTGT	705	706.349	0.99809	0.545		CACTAG	1228	1236.38	0.993219	0.604		GAAATG	72	73.398	0.980953	0.577
TATGCT	2427	2435.24	0.996616	0.582		TTACAT	529	530.066	0.997989	0.526		TGATCA	1374	1383.45	0.993172	0.601		GGATCA	66	67.3	0.980684	0.587
GGTGTT	2850	2860.21	0.996429	0.575		CAGTAC	370	370.936	0.997477	0.53		TTGGTC	1706	1719.29	0.992272	0.626		AGTAGC	66	67.347	0.979999	0.589
CACTTA	2366	2374.65	0.996357	0.571		TATTCT	654	655.918	0.997076	0.521		AGCAAA	1323	1333.66	0.992004	0.625		CCTCAT	100	102.069	0.979729	0.605
TTGCAT	2427	2436.53	0.996089	0.584		GAGAAT	408	409.652	0.995967	0.532		ATGTTG	1659	1675.04	0.990422	0.669		TCCTAG	82	83.749	0.979116	0.594
TGCTAT	2426	2435.77	0.995991	0.587		AGGTAC	364	365.65	0.995487	0.529		ATCACC	1479	1493.84	0.990066	0.642		CCCAAC	94	96.146	0.97768	0.606
TAGAAG	1988	1996.56	0.995714	0.584		CAGTTT	500	502.274	0.995473	0.531		GACCAT	1223	1237.19	0.988529	0.658		TCCTAA	88	90.045	0.977289	0.575
ACCCAT	2282	2292.14	0.995576	0.596		GAATGG	421	424.088	0.992718	0.566		GGCCCC	1228	1242.35	0.988448	0.664		CAAAGA	69	70.63	0.976922	0.58
AATGGT	2103	2112.58	0.995467	0.569		GTGAAA	407	410.199	0.992201	0.582		TCTACC	1711	1731.78	0.988001	0.696		ATGGGT	83	84.982	0.976677	0.594
TATCCA	2359	2375.24	0.993164	0.63		TATGCT	498	501.948	0.992135	0.574		GTTACA	1365	1381.72	0.987896	0.672		CAGGTA	66	67.605	0.976259	0.588
GTGAAT	2096	2113.1	0.99191	0.651		CACCAA	426	429.394	0.992096	0.573		TTAGGA	1403	1420.85	0.987436	0.682		GCATCC	78	79.917	0.976013	0.606
CAAACC	2268	2286.74	0.991805	0.67		CATGAA	380	383.068	0.991991	0.569		AGTACT	1365	1383.35	0.986736	0.692		CCATAG	69	70.71	0.975817	0.604
TGATTG	2463	2484.8	0.991225	0.678		GTATAT	505	509.405	0.991353	0.587		GTGAAT	1402	1421.16	0.986521	0.689		AACCTT	88	90.192	0.975696	0.597
GCTAGA	1775	1790.95	0.991096	0.635		AGCAAC	347	350.111	0.991114	0.561		TTGGTT	2198	2228.32	0.986392	0.755		GCTAAT	77	78.937	0.975461	0.6
CCAACT	2268	2288.71	0.99095	0.665		TGTACC	432	435.939	0.990964	0.567		TTACCT	1846	1872.07	0.986073	0.733		CTAAGA	70	71.765	0.975406	0.596
CACTTT	2786	2811.56	0.99091	0.695		AAGGTT	437	441.12	0.99066	0.571		CAAACC	1452	1472.79	0.985882	0.713		GATCAC	69	70.74	0.975403	0.598
TTACAC	2354	2376.34	0.9906	0.691		TAGAAG	406	410.073	0.990068	0.594		ACAAGA	1314	1332.94	0.98579	0.695		TGTTTT	150	153.802	0.97528	0.638
AAAGAC	1995	2014.15	0.99049	0.668		GGTTTG	610	616.141	0.990033	0.61		TAGAAG	1319	1338.09	0.985736	0.715		GCACCT	78	80.088	0.973929	0.601
TATCTC	2785	2812.37	0.990268	0.706		GGTTCA	418	422.255	0.989923	0.586		TAGGGA	1322	1341.4	0.985538	0.702		ATCCAC	85	87.303	0.973621	0.602
GACCAT	1846	1864.89	0.989869	0.677		CACTTA	461	465.718	0.989869	0.601		GTGATT	1650	1674.3	0.985486	0.748		GCTTGA	77	79.091	0.973562	0.61
TGGATA	2093	2114.55	0.98981	0.678		GGGAGT	474	479.26	0.989025	0.614		AGTAGC	1177	1195.66	0.98439	0.695		GAATCA	69	70.928	0.972818	0.612
CAGATT	2044	2065.18	0.989742	0.675		TTTGCC	561	568.878	0.986152	0.643		TGTAAA	1479	1502.47	0.984378	0.739		AGATAC	69	70.949	0.97253	0.608
TTACCT	2783	2812.23	0.989606	0.715		ATGGTC	415	420.832	0.986142	0.61		AATAAA	1953	1985.16	0.983798	0.758		ATAGCC	69	70.949	0.97253	0.602
TTAGGA	2090	2112.47	0.989361	0.714		ACTTAA	461	469.451	0.981998	0.667		GGGCCC	1094	1112.1	0.983724	0.701		GAGGTC	69	70.993	0.971927	0.61
ACACTA	2208	2232.42	0.989059	0.704		ATTTGG	514	523.73	0.981422	0.659		ATCAGT	1364	1386.97	0.983436	0.736		ATCTTC	105	108.064	0.971646	0.626
CTAGTG	2000	2024.22	0.988036	0.712		GGAATT	433	441.213	0.981385	0.654		CCAACT	1471	1495.83	0.983401	0.75		CAGTAC	69	71.063	0.970969	0.598
TTCTTT	4298	4352.59	0.987459	0.816		TACCCT	515	525.005	0.980943	0.679		GGTTGG	1731	1761.1	0.982909	0.781		ATTCTT	121	124.936	0.968496	0.647
TCAGTA	2043	2069.23	0.987324	0.718		TAGGAA	402	409.838	0.980875	0.644		TCAAGA	1263	1286.71	0.981572	0.756		TTTATA	127	131.232	0.967752	0.647
AAAATC	2410	2441.84	0.98696	0.749		GCAAAG	346	352.749	0.980867	0.655		TCTTAA	1748	1781.69	0.981092	0.784		TCTTTA	121	125.06	0.967536	0.647
GCATTC	2107	2136.13	0.986365	0.746		GCTACT	427	435.778	0.979857	0.659		GGGAGT	1442	1471.07	0.980236	0.795		TCATCC	99	102.354	0.967231	0.647
CCCATT	2588	2629.55	0.984198	0.783		ATAGCA	375	382.773	0.979693	0.648		GCATAG	1171	1194.96	0.97995	0.777		ATCAAG	69	71.343	0.967159	0.619
TCTAGC	2102	2135.99	0.984086	0.757		ATAACA	452	461.76	0.978863	0.709		GAATGG	1314	1341.23	0.979697	0.768		CAGCCG	66	68.29	0.966467	0.613
AATAAA	3003	3052.45	0.983801	0.82		GCACCC	398	407.006	0.977873	0.678		GAGAAT	1308	1336.1	0.97897	0.789		TTGCTT	118	122.195	0.96567	0.672
GAACCA	1783	1813.69	0.983077	0.761		CCCATT	513	525.11	0.976938	0.713		TTCTTT	2885	2947.09	0.978933	0.884		TAAGAG	71	73.529	0.965605	0.637
TAAACA	2405	2446.49	0.983043	0.792		TTCTAA	517	529.411	0.976557	0.725		ACAAAC	1519	1551.75	0.978893	0.79		AAGTTG	77	79.776	0.965203	0.645
TCTTAC	2758	2808.29	0.982094	0.826		ATATCT	517	529.487	0.976417	0.703		TAAGAG	1309	1337.66	0.978575	0.794		CACTAA	79	81.867	0.96498	0.637
CTCTAA	2333	2377.45	0.981305	0.817		GAGGAT	414	424.095	0.976196	0.699		GATTCT	1603	1638.96	0.978059	0.808		CTATCC	99	102.594	0.964969	0.662
GCAAGA	1726	1759.78	0.980803	0.789		TCATAT	517	529.701	0.976022	0.704		CATTGA	1352	1382.97	0.977609	0.816		TGGGTT	105	108.828	0.964825	0.663
TAACAC	2191	2233.94	0.980777	0.817		GGGTTC	462	473.422	0.975874	0.716		TGTCAA	1350	1381.89	0.976925	0.808		TCCAAA	79	81.897	0.964626	0.647
AAGGTT	2071	2111.87	0.980646	0.839		CTATGG	412	422.239	0.975751	0.684		AAGTTC	1351	1383.5	0.97651	0.809		CTACCT	98	101.979	0.960982	0.662
TTTTCA	3167	3229.92	0.980519	0.858		TCTTAC	551	564.849	0.975482	0.729		GTGATA	1387	1420.97	0.976097	0.82		AGGGTA	71	73.898	0.960784	0.644
TTTGCC	2667	2720	0.980514	0.861		CAAGAT	374	383.42	0.975432	0.704		GAGGTT	1467	1503.35	0.975823	0.83		GGTGAA	71	73.906	0.96068	0.64
CAGTAA	1896	1933.83	0.980438	0.833		TAAACA	451	462.675	0.974766	0.723		GCATTT	1597	1637.96	0.974992	0.844		AAATCC	79	82.31	0.959786	0.643
TTGGTT	3234	3300.26	0.979924	0.876		GTTCAC	425	436.07	0.974614	0.705		GGAAAA	1378	1413.64	0.974791	0.843		AGCTAG	65	67.752	0.959381	0.645
TACCTC	2578	2631.39	0.97971	0.849		TGATCA	408	418.835	0.974131	0.708		AAGAAA	1621	1664.05	0.974129	0.871		ACCTAG	68	70.968	0.958178	0.655
CTAACA	2188	2235.73	0.978651	0.842		TCATAG	407	417.966	0.973763	0.712		ATTTTC	2115	2173.69	0.973	0.903		AGTACT	76	79.374	0.957492	0.653
TGTCAA	2023	2067.27	0.978586	0.845		TTACAC	453	465.253	0.973664	0.708		AAGAAC	1299	1335.15	0.972927	0.844		CATTGA	75	78.361	0.957109	0.65
ACTCCC	2579	2635.73	0.978477	0.861		TAGAGT	429	440.721	0.973405	0.71		CCAGTT	1388	1426.97	0.972693	0.851		TTGGTC	96	100.363	0.956528	0.674
GGTTGG	2605	2662.84	0.978279	0.874		CTCATA	453	465.464	0.973222	0.728		TAAGGA	1300	1336.53	0.97267	0.838		CTCCTA	98	102.466	0.956415	0.686
AGTTTC	2380	2434.47	0.977625	0.87		TCTTGT	652	669.97	0.973178	0.774		GGTGTT	1862	1915.28	0.972181	0.898		GTCATC	80	83.682	0.956	0.677
CCAGTA	1821	1864.8	0.976511	0.847		CTCCTA	511	525.179	0.973002	0.729		GCAAGA	1138	1170.73	0.972041	0.834		CTAGAA	68	71.155	0.95566	0.67
ACAAGA	1964	2011.57	0.97635	0.851		CACAAT	414	425.557	0.972843	0.71		ACCCTT	1684	1734.43	0.970922	0.887		CCACGC	81	84.78	0.955414	0.673
AGTGTA	2060	2110.42	0.976108	0.869		AGTAGC	357	366.992	0.972773	0.703		TTACAC	1521	1567.79	0.970156	0.882		GATGAA	70	73.282	0.955214	0.654
TTGAGC	1974	2022.96	0.975795	0.869		AACATC	414	425.631	0.972674	0.73		GGACAA	1132	1167.39	0.969685	0.842		GTAGAG	71	74.359	0.954827	0.66
ATCCCC	2571	2635.37	0.975575	0.903		ATCATC	453	465.737	0.972652	0.727		GGCTTA	1316	1357.22	0.969632	0.881		TGTTGC	96	100.609	0.954189	0.679
ATGAGT	2059	2111.01	0.975362	0.871		CCTACC	512	526.626	0.972227	0.769		AAACTT	1555	1604.14	0.969368	0.898		ATAGTC	75	78.663	0.953434	0.678
TCAAGC	1819	1866.37	0.974619	0.86		AAAGTC	372	382.631	0.972216	0.713		CAACCA	1423	1470.35	0.967794	0.891		ACACCC	92	96.535	0.953022	0.691
GTGATT	2416	2479.25	0.97449	0.897		GCCTAG	355	365.645	0.970887	0.721		ACTCTA	1515	1566.14	0.967348	0.896		AGTTTG	91	95.557	0.952311	0.699
CTAGGG	1784	1831.03	0.974316	0.878		GTGAAT	428	440.964	0.970601	0.748		TGTAAC	1336	1381.49	0.967068	0.894		CTGATT	90	94.525	0.952129	0.704
GCATAG	1742	1788.99	0.973736	0.867		TAGTCA	406	418.303	0.970588	0.757		CATTTA	1723	1781.81	0.966995	0.922		ATGACC	68	71.423	0.952074	0.678
TTAGCT	2373	2437.34	0.973604	0.924		TTACCT	549	565.73	0.970428	0.767		GTAGCA	1154	1193.98	0.966518	0.87		CATGTT	90	94.555	0.951827	0.707
GCTTGA	1970	2023.52	0.973552	0.893		AGATCA	372	383.364	0.970357	0.72		TGATTG	1617	1673.39	0.966301	0.929		CAAACT	78	81.96	0.951684	0.687
AACCTT	2313	2377.49	0.972873	0.918		CAAACC	415	427.843	0.969982	0.716		CAAAAG	1287	1334.09	0.964702	0.903		TAGCTT	90	94.585	0.951525	0.708
GAATGT	2053	2110.91	0.972568	0.904		GAAAAC	377	388.696	0.96991	0.744		ACTCAA	1405	1456.69	0.964517	0.905		TATAAG	81	85.155	0.951207	0.684
TCTACC	2557	2631.78	0.971584	0.935		TATCCA	452	466.172	0.969599	0.751		ACATAA	1543	1599.9	0.964433	0.919		GTGTAT	91	95.674	0.951147	0.687
GAATCT	2007	2065.75	0.971561	0.907		GTTACA	406	418.827	0.969374	0.737		TCTTAC	1806	1872.75	0.964357	0.934		TACATG	75	78.858	0.951077	0.687
CATTTA	2597	2674.15	0.971149	0.932		GGTGTT	597	616.568	0.968263	0.778		GATGGG	1417	1469.64	0.964184	0.911		GTACAT	75	78.862	0.951028	0.681
CAGTTT	2363	2435.19	0.970356	0.94		TAACCT	451	465.817	0.968191	0.77		TGCTAT	1582	1640.81	0.964158	0.932		TTTGGC	95	99.897	0.95098	0.705
TCTATG	2358	2432.93	0.969204	0.933		GGAAAT	398	411.31	0.96764	0.754		GGTACT	1308	1357.04	0.963863	0.914		TAGCAT	75	78.907	0.950486	0.706
ATACCT	2302	2376.22	0.968765	0.941		AGTTTC	487	503.423	0.967377	0.77		CTTTTC	2394	2486.03	0.962981	0.963		GAATCC	67	70.492	0.950462	0.66
GGCTTA	1960	2023.51	0.968615	0.92		CAAAGT	370	382.579	0.967121	0.76		TGCTTA	1578	1639.44	0.962521	0.948		CTTGAG	75	78.913	0.950414	0.664
GAATGC	1734	1790.2	0.968604	0.903		CCAAAC	415	429.285	0.966724	0.756		TTTCTA	2093	2174.83	0.962373	0.97		TTGAGC	75	78.941	0.950077	0.691
GGGCCC	1700	1755.41	0.968433	0.907		GCTTAG	407	421.125	0.966459	0.754		TCATAT	1713	1780.34	0.962177	0.942		GCAGTA	64	67.372	0.94995	0.691
GTGATA	2048	2115.07	0.968289	0.943		AAGGTA	396	410.308	0.965129	0.763		TATTCT	2088	2173.32	0.96074	0.964		AATTCA	86	90.602	0.949206	0.696
TATTCT	3126	3228.47	0.968261	0.971		GACCAT	358	370.943	0.965108	0.745		TAAGCT	1328	1382.36	0.960677	0.924		TTCTAA	97	102.192	0.949194	0.731
AAACTT	2350	2427.05	0.968252	0.947		CCATAG	357	370.15	0.964474	0.77		ATCCCC	1649	1716.74	0.960539	0.956		GCCAAC	67	70.589	0.949156	0.68
ATCACC	2215	2288.9	0.967715	0.939		CTTACT	545	565.399	0.963921	0.808		GGTGAA	1288	1341.18	0.96035	0.93		AATGTA	80	84.402	0.947845	0.705
CAGTAC	1804	1866.39	0.966571	0.927		GTCCTA	419	435.34	0.962466	0.793		AAACCC	1414	1474.08	0.959241	0.948		TTGGTT	118	124.614	0.946924	0.73
AAAGAA	2446	2531.69	0.966153	0.964		TCTAGC	419	435.366	0.962409	0.789		ATAGTG	1362	1419.9	0.959219	0.936		GAACAC	63	66.537	0.946842	0.681
GAGGTT	2161	2237.86	0.965657	0.942		TCTATA	509	528.908	0.96236	0.821		TTAGCA	1325	1381.44	0.959143	0.944		ATTTAC	97	102.446	0.94684	0.723
TAGCAC	1798	1863.07	0.965076	0.928		TTGGGT	593	616.379	0.96207	0.846		CAACTC	1434	1495.66	0.958771	0.943		TTTACC	102	107.742	0.946706	0.716
GTACCT	2064	2138.99	0.964944	0.95		ATTTGT	602	626.047	0.961589	0.843		GCTTAG	1300	1357.23	0.957833	0.948		TTCATA	97	102.533	0.946037	0.738
TAGGTG	2154	2236.66	0.963044	0.961		TCTACC	506	526.217	0.96158	0.825		TACCAC	1429	1492.32	0.957573	0.948		AAAGTA	78	82.453	0.945993	0.699
CTCTAT	2706	2811.41	0.962505	0.982		AATTCC	448	466.045	0.961281	0.806		GAATGA	1280	1336.72	0.957571	0.953		TGTTTG	118	124.841	0.945202	0.755
CATAGT	1990	2067.55	0.962491	0.962		CTAAAA	443	461.584	0.959739	0.82		ACTCCC	1642	1714.99	0.957437	0.957		GACAAA	67	70.885	0.945193	0.699
AGTACT	1989	2066.77	0.96237	0.955		TTCTTA	629	655.468	0.95962	0.859		GTATCT	1567	1637.27	0.957079	0.954		TAAGGC	64	67.72	0.945068	0.704
GTTGGA	2151	2236.79	0.961648	0.965		TCCTAT	541	564.099	0.959052	0.843		AGTGTA	1360	1421.2	0.95694	0.953		GGGGAT	78	82.579	0.94455	0.725
GCTACT	2053	2137.2	0.960604	0.968		TACCTC	505	526.569	0.959039	0.827		TATGTA	1593	1665.16	0.956665	0.974		CATATG	74	78.399	0.94389	0.699
TCCATA	2285	2379.44	0.96031	0.976		CCCAAC	448	467.157	0.958992	0.825		TAGTGT	1602	1675.2	0.956304	0.969		GCCAAA	63	66.754	0.943764	0.7
TGTAAA	2148	2237.18	0.960135	0.973		GTATGC	404	421.349	0.958825	0.813		GAATCT	1323	1383.73	0.95611	0.951		GATGGT	80	84.768	0.943752	0.713
CATAGA	1855	1933.26	0.959519	0.96		GGTTGT	590	615.38	0.958757	0.852		CTAGAA	1229	1285.45	0.956088	0.944		ATGTAA	80	84.798	0.943418	0.708
AGAATC	1854	1933.87	0.958698	0.974		ATGGGT	458	478.102	0.957955	0.825		CAGATT	1322	1382.73	0.956081	0.954		AATTCT	97	102.82	0.943396	0.742
CACAAT	2139	2232.02	0.958325	0.976		TGACTA	401	418.745	0.957623	0.823		TTGGGT	1830	1914.58	0.955823	0.972		TTTGGA	90	95.402	0.943376	0.695
GCAGTA	1715	1790.3	0.957942	0.963		AAGTTG	422	440.763	0.957431	0.829		GCAGTA	1142	1194.84	0.955781	0.936		CTAACT	85	90.12	0.943187	0.701
GGCCCC	1884	1967.17	0.957721	0.978		GCACAA	335	350.03	0.957061	0.785		ATAACA	1528	1599.07	0.955557	0.982		GAACCA	63	66.807	0.943015	0.686
GCTCTA	2045	2137	0.95695	0.977		GCTAGA	350	365.8	0.956807	0.809		GGCTAT	1294	1356.88	0.953659	0.961		CCATTT	102	108.28	0.942002	0.735
ACATAA	2338	2446.04	0.955832	0.987		AATAAA	547	571.749	0.956714	0.877		TTACAT	1698	1783.38	0.952127	0.986		GGCTAC	66	70.114	0.941324	0.714
CTTTTC	3547	3715.73	0.954591	1		TGATCC	416	435.117	0.956065	0.839		TGAAAT	1429	1501.37	0.951795	0.968		GGTCAT	74	78.629	0.941129	0.713
TAAGCT	1972	2066.2	0.954411	0.987		TTGAAG	421	440.678	0.955346	0.824		TTGATG	1595	1676.26	0.951521	0.973		GGGTCC	72	76.564	0.94039	0.726
ACTTAG	1970	2065.64	0.9537	0.988		TATCAG	399	418.107	0.954301	0.822		AGGGGT	1396	1470.25	0.949496	0.969		GCTATA	74	78.71	0.94016	0.724
AGTACA	1843	1933.11	0.953386	0.976		TCCATA	444	465.297	0.954229	0.832		ACTTAG	1314	1384.04	0.949395	0.966		ATCCCT	96	102.14	0.939886	0.741
AGGATT	2016	2114.59	0.953378	0.987		GGCAAA	336	352.12	0.95422	0.817		GAATGC	1133	1194.22	0.94874	0.965		TGAATT	90	95.774	0.939712	0.746
TTTGAA	2356	2471.28	0.953353	0.986		GTAACT	398	417.873	0.952442	0.845		AATCCC	1417	1494.49	0.948151	0.981		GAGTTC	74	78.779	0.939337	0.721
TTCTTA	3075	3228.45	0.952468	0.999		TTAGCA	398	418.004	0.952144	0.846		AGGTTT	1588	1674.84	0.948151	0.986		GATAAG	69	73.492	0.938878	0.707
AGGTTT	2359	2476.95	0.952379	0.99		CTTCAA	443	465.456	0.951755	0.864		ACTTAC	1485	1566.58	0.947928	0.98		TAGCCC	75	79.916	0.938485	0.732
TGATCA	1968	2068.29	0.951511	0.993		TAAAGC	363	381.58	0.951308	0.839		CCAGTA	1172	1236.72	0.947665	0.975		CTACCC	100	106.58	0.938262	0.753
CATTGA	1966	2067.06	0.951108	0.991		TGATTG	500	525.713	0.951089	0.866		GTGATC	1286	1357.95	0.947016	0.977		CCAAGA	62	66.11	0.937831	0.711
AAATAC	2324	2443.83	0.950966	0.998		TTGCAT	477	502.069	0.950069	0.871		TCTACT	1771	1871.45	0.946323	0.988		AAGTAC	67	71.458	0.937614	0.736
CAAGAA	1914	2013.5	0.950585	0.991		GAATGC	347	365.801	0.948603	0.837		ACAAAT	1512	1597.87	0.946263	0.991		ATATTC	96	102.425	0.937271	0.757
ATTAAA	2672	2811.67	0.950324	0.997		AGATTC	397	418.794	0.94796	0.862		GCTCTA	1349	1426.35	0.945769	0.984		TCTACC	96	102.494	0.93664	0.756
CAGATA	1836	1932.67	0.94998	0.986		CTCAAC	422	445.34	0.947591	0.892		ATAAAA	1877	1984.93	0.945625	0.992		TGCATC	78	83.301	0.936363	0.731
ACCTAG	1769	1865.77	0.948134	0.987		TGATTC	476	502.472	0.947316	0.875		TATCAG	1308	1383.62	0.945348	0.976		ACATAT	85	90.802	0.936103	0.744
TATGGA	2001	2112.84	0.947066	0.992		TATCTC	534	564.148	0.94656	0.901		AAGACC	1132	1197.63	0.945202	0.967		ACCCCC	119	127.148	0.935917	0.779
AAGTTG	2001	2113.15	0.946928	0.998		AGCCTA	350	369.822	0.946401	0.858		TAGCAC	1168	1235.72	0.945197	0.975		GGGAGT	77	82.282	0.935806	0.739
ATAAAA	2891	3053.51	0.946781	1		TCAACT	441	466.12	0.946108	0.871		AAAATC	1508	1595.64	0.945077	0.986		AAAACT	82	87.637	0.935678	0.755
GAAGAT	1892	1998.4	0.946759	0.988		GCAGTA	346	365.827	0.945802	0.863		ACCTTT	1768	1872.67	0.944108	0.998		CTCATA	84	89.84	0.934996	0.75
CATCAA	2115	2234.45	0.946543	0.993		AATCAT	444	469.542	0.945602	0.901		CATTAG	1306	1383.77	0.943798	0.985		TATTCA	96	102.724	0.934543	0.765
TAAGCC	1766	1866.35	0.946233	0.99		GTCCAT	411	435.257	0.94427	0.879		CAAGAA	1259	1334.06	0.943734	0.978		TTGCAT	88	94.164	0.93454	0.749
TTGAGT	2346	2481.67	0.94533	0.998		AAGAAC	365	386.71	0.94386	0.88		GCTCAA	1167	1237.13	0.943311	0.981		TTTGAA	89	95.25	0.934383	0.752
CCGTGG	1774	1877.21	0.945019	0.992		TACCAT	438	464.246	0.943465	0.897		TTGCAC	1344	1425.93	0.942541	0.988		AAAAGC	66	70.667	0.933958	0.732
CTTAGA	1956	2070.08	0.944891	0.997		TTTGGT	665	704.886	0.943415	0.952		ATATGC	1305	1386	0.941558	0.984		TGGTTA	89	95.511	0.93183	0.751
ACCCTT	2484	2628.93	0.94487	0.999		TTAGCC	411	435.866	0.94295	0.898		TTCTAA	1677	1781.83	0.941168	0.998		CTTTTC	132	141.699	0.931552	0.816
GAGGTA	1894	2006.28	0.944036	0.993		TACTGC	410	435.046	0.942429	0.883		CATCAA	1373	1459.05	0.941022	0.989		AAGCTA	66	70.866	0.931335	0.731
TTACAT	2526	2675.85	0.944	0.997		CTCTAA	439	466.091	0.941876	0.9		GGTTGT	1800	1913.26	0.940802	0.998		CTTGAT	88	94.58	0.930429	0.767
GTGATC	1910	2023.76	0.94379	0.998		CAGTAT	394	418.339	0.94182	0.896		ATAGAG	1257	1336.92	0.940224	0.987		AGATTT	89	95.864	0.928399	0.785
ATCAGT	1951	2067.87	0.943482	0.998		TAAATG	426	452.366	0.941715	0.907		AACCTT	1476	1570.09	0.940076	0.991		GAACAG	59	63.631	0.927221	0.737
CCTTTA	2652	2810.88	0.943475	0.998		GGGGAT	452	479.991	0.941684	0.918		CAGTTT	1540	1639.95	0.939055	0.991		GCTTGT	92	99.269	0.926775	0.78
CAAAAC	2265	2405.6	0.941553	1		CAACTC	417	442.886	0.941552	0.897		GTACCA	1161	1237.34	0.938304	0.979		TCTTAA	95	102.52	0.926648	0.792
GGCAAA	1656	1759.95	0.940937	0.991		GTAGGA	400	424.834	0.941544	0.904		TGTATC	1537	1639.25	0.937622	0.993		TAGGAG	68	73.481	0.925409	0.756
AAGAAA	2380	2530.44	0.940547	1		TGCTTA	473	502.381	0.941516	0.905		CAAAAC	1453	1550.27	0.937257	0.998		CCTACA	81	87.543	0.92526	0.773
ATAGAG	1879	1998.84	0.940044	0.999		AACAAC	418	444.485	0.940414	0.91		CACTTT	1755	1873.8	0.936602	0.997		TAACTT	95	102.835	0.92381	0.772
CTGATA	1942	2067.16	0.939455	0.999		AGCATA	361	383.931	0.940273	0.879		TCAAGC	1158	1237.39	0.935844	0.986		CAACAA	76	82.284	0.92363	0.765
ACAAAT	2298	2446.61	0.93926	0.998		TCACTA	438	466.262	0.939386	0.923		CTAGGG	1142	1222.14	0.934424	0.99		ATGATG	74	80.136	0.92343	0.762
ACAACC	2147	2286.22	0.939103	0.997		AACACC	403	429.346	0.938637	0.891		AACACC	1372	1469.92	0.933387	0.997		GATCAT	73	79.1	0.922882	0.761
TTGGGT	2686	2861.01	0.938828	1		AAACCC	401	427.229	0.938607	0.909		CCTTTA	1746	1871.77	0.932805	1		AGTCAT	72	78.049	0.922497	0.758
ATACCA	2097	2233.93	0.938706	0.999		GCGCTG	379	404.081	0.937931	0.891		GACTTT	1529	1641.05	0.931721	1		AAAATT	99	107.337	0.922329	0.8
GAATCC	1748	1863.5	0.938019	0.999		GGTAGA	397	423.644	0.937108	0.914		TACCTC	1615	1733.97	0.931387	0.996		TAAGAC	66	71.655	0.92108	0.771
TTGGAT	2324	2479.53	0.937274	0.999		AGTACA	358	382.861	0.935065	0.894		TACATT	1658	1782.41	0.930203	0.998		AAATAT	99	107.484	0.921067	0.816
GTCAAG	1675	1787.69	0.936963	0.996		AACCCC	436	466.445	0.93473	0.93		CATAGA	1196	1285.83	0.930136	0.991		CTATGG	73	79.264	0.920973	0.77
AGTAGC	1676	1789.96	0.936336	0.998		ATGAGT	413	441.967	0.934459	0.913		AGTAAG	1244	1337.77	0.929908	0.998		GGCACC	63	68.416	0.920837	0.759
GGGGAT	2064	2208.13	0.934728	1		ATCCCC	492	526.672	0.934168	0.946		AAAGAC	1240	1333.68	0.929758	0.997		AGTTCC	77	83.655	0.920447	0.776
GCATAT	1931	2066.35	0.934498	0.999		AAAATT	506	541.767	0.933981	0.949		TGTAGT	1557	1674.81	0.92966	0.998		ACTACC	80	87.048	0.919033	0.8
ATTGGC	1891	2023.69	0.934432	0.995		GGCCCC	401	429.43	0.933796	0.932		TCACTA	1455	1566.02	0.929109	0.996		CCATTA	82	89.238	0.918891	0.794
TGATTC	2275	2435.44	0.934123	0.999		TAGTCT	470	503.432	0.933592	0.927		CTGATA	1285	1383.32	0.928928	0.995		GTACAC	65	70.766	0.91852	0.787
GTCCTA	1994	2136	0.933521	0.999		CATCTA	435	466.022	0.933432	0.936		CAGTAA	1196	1287.7	0.928786	0.996		TCCATT	99	107.91	0.917431	0.818
ATATAC	2265	2427.27	0.933148	0.999		TTTGTA	585	626.912	0.933145	0.951		TGAGTA	1318	1419.45	0.928529	0.994		ATAAGG	67	73.084	0.916753	0.778
CATCTA	2218	2377.21	0.933028	1		CTACCA	415	444.777	0.933052	0.929		CTTAAG	1285	1384.88	0.927878	0.997		GCAACA	61	66.571	0.916315	0.782
AGCAAT	1803	1932.56	0.932959	0.998		AAGAGT	384	411.566	0.933022	0.91		AAGGGG	1314	1416.48	0.927654	0.997		TGTTGA	88	96.047	0.916218	0.81
TCCCTA	2452	2630.26	0.932227	1		AGACTA	356	382.109	0.931671	0.913		TAACCT	1455	1568.48	0.927651	0.998		CCATAT	82	89.546	0.91573	0.801
CCCCTT	3109	3335.29	0.932152	1		ATTGTC	468	502.343	0.931634	0.957		CCCCTT	2022	2180.22	0.927431	1		GGGATC	65	70.982	0.915725	0.791
AAGTTC	1928	2068.63	0.932017	1		TTGGTT	656	704.215	0.931534	0.969		TTTCAA	1650	1779.16	0.927401	0.998		GGTAGC	65	71.013	0.915325	0.762
TTACCA	2213	2377.5	0.930811	1		TGGTAC	393	422.028	0.931218	0.915		AGAATC	1192	1286.38	0.926633	0.997		AGCATT	72	78.676	0.915146	0.784
AAAAAC	2646	2843.61	0.930508	1		GCTTGA	394	423.352	0.930668	0.943		TGGTAT	1554	1677.27	0.926507	0.999		TGGATA	73	79.917	0.913448	0.803
TAGGGA	1864	2003.4	0.930418	0.999		TTGGAT	489	525.498	0.930546	0.944		CCATAT	1454	1570.54	0.925799	0.998		CATTTA	94	103.027	0.912382	0.831
GGAATT	1962	2111.34	0.929269	0.998		TATGCC	405	435.285	0.930425	0.923		CAGTAT	1276	1382.22	0.923155	0.997		ATATAC	83	90.973	0.912359	0.799
TTTCTA	3002	3230.97	0.929134	1		TCAAGA	356	382.718	0.930189	0.916		ATTGGC	1252	1356.85	0.922727	1		TTGAGG	78	85.499	0.912291	0.815
GAACTT	1920	2066.51	0.929104	0.999		TCCAAC	413	443.997	0.930186	0.93		ACATTA	1479	1603.29	0.922476	1		AATACA	80	87.733	0.911858	0.806
GAAAGA	1982	2134.41	0.928592	1		AGCTAT	389	418.546	0.929408	0.913		GTTGGA	1385	1502.3	0.921922	0.999		AAGAAC	65	71.295	0.911705	0.784
TTGATG	2304	2482.52	0.928088	1		TAGGTG	444	478.178	0.928525	0.949		GAACTT	1275	1383.45	0.921611	1		TATGCT	86	94.353	0.911471	0.816
TTCACC	2439	2628.2	0.92801	1		GTTGGG	538	579.523	0.92835	0.963		ACCTAG	1138	1235.91	0.920776	0.996		TTGACT	86	94.375	0.911258	0.821
GTTACA	1918	2069	0.927018	1		GGTTTC	503	541.992	0.928058	0.951		TTCTTA	2000	2172.18	0.920734	1		CTTAGG	72	79.017	0.911196	0.798
TACCAT	2205	2379.21	0.926777	1		CTTTTG	622	670.744	0.927328	0.968		TAAAAA	1829	1986.62	0.920657	1		CTTAGA	72	79.023	0.911127	0.812
GTTCTT	2951	3185.61	0.926353	1		TTAGGA	408	440.024	0.927222	0.939		TCAAAT	1475	1602.39	0.920499	0.999		GAGATC	61	66.957	0.911032	0.767
GAAACT	1790	1932.6	0.926216	0.999		TCTTTA	608	656.733	0.925795	0.973		AGTTGT	1541	1674.2	0.92044	1		GGGTTC	80	87.826	0.910892	0.819
TACATT	2478	2675.42	0.92621	1		ATAGAG	379	410.011	0.924365	0.937		CTAGTG	1248	1356.06	0.920313	0.999		AACATA	80	87.963	0.909473	0.833
TTCTAA	2472	2670.48	0.925676	1		GTGATA	407	440.317	0.924334	0.946		CCCATT	1595	1733.29	0.920215	1		CACACG	64	70.419	0.908846	0.799
CCAATG	1724	1863.28	0.925252	1		GATCAC	343	371.131	0.924202	0.93		GTCCTA	1311	1424.95	0.920031	1		TGATCT	86	94.679	0.908332	0.827
TCATAT	2472	2672.06	0.925129	1		ATGTTC	465	503.613	0.923328	0.966		TTCTAC	1719	1870.6	0.918955	1		ATTTTA	119	131.205	0.906978	0.871
TCAAGA	1786	1930.56	0.925123	1		CCTATG	401	434.745	0.92238	0.957		GGTTTG	1757	1913.03	0.91844	1		CACGTG	64	70.707	0.905144	0.82
TTACAA	2246	2427.84	0.925101	1		GCATAG	338	366.696	0.921744	0.928		TTGAGT	1536	1672.65	0.918301	1		TTTTTA	147	162.406	0.905139	0.901
GTTGGG	2460	2659.5	0.924987	1		TTTCAT	604	655.714	0.921133	0.983		TTACAA	1470	1601.39	0.917955	1		GCTCCC	92	101.656	0.905013	0.852
ATGTTC	2248	2434.34	0.923452	1		ATTGGC	388	421.512	0.920496	0.956		ATGTTC	1504	1638.88	0.917703	1		TAAGGA	66	72.984	0.904308	0.809
CTAAGA	1783	1931.43	0.92315	1		GAAGAT	378	410.752	0.920263	0.94		GTACAT	1270	1384.3	0.917429	0.998		GGTAAC	61	67.47	0.904106	0.81
AAGGGG	1979	2144.55	0.922806	1		ATGTAC	385	418.542	0.91986	0.955		TTTTAA	2023	2205.4	0.917295	1		GCTACC	72	79.716	0.903206	0.82
TGAAAT	2064	2237.39	0.922506	1		ATTGGG	441	479.57	0.919574	0.961		CTAAGA	1180	1286.86	0.916963	0.998		AAATCT	82	90.922	0.901872	0.837
AGGGGT	2035	2206.66	0.922207	1		ATAACT	432	469.822	0.919497	0.965		CTTAGA	1269	1384.15	0.916805	1		GATACA	64	70.976	0.901713	0.821
AAGAAC	1857	2014.07	0.922014	1		CAAAAT	424	461.332	0.919078	0.969		TCCTAC	1587	1731.51	0.91654	1		ACGTGG	64	71.052	0.900749	0.833
ATCCTA	2191	2377.19	0.921676	1		TGTTTT	799	869.846	0.918553	0.993		TTCACC	1589	1734.03	0.916363	1		TTATTT	145	161.064	0.900263	0.917
AAGGTA	1842	1998.94	0.921489	1		AGAAAA	444	483.477	0.918348	0.964		CAGTTA	1267	1383.49	0.915801	0.999		TAGACA	64	71.155	0.899445	0.816
TTGCCC	2288	2484.43	0.920935	1		CCCCTT	632	688.197	0.918342	0.985		GAACCC	1086	1186	0.915684	1		GCTCAA	64	71.196	0.898927	0.821
TGATCC	1968	2137.88	0.920539	1		TGGTAA	405	441.076	0.918209	0.964		ACAACC	1346	1472.22	0.914263	1		AATGTT	86	95.727	0.898388	0.853
ATAGTG	1945	2113.37	0.92033	1		TAACAT	432	471.199	0.91681	0.967		ACACTA	1333	1458.5	0.91395	1		TGTAAG	72	80.148	0.898338	0.839
CCAAAC	2102	2285.98	0.919517	1		TCTAAA	430	469.131	0.916588	0.973		GTTGGG	1609	1761.93	0.913205	0.999		ATCCTC	92	102.563	0.89701	0.868
CTTAAG	1900	2066.35	0.919494	1		AGATAC	351	382.952	0.916564	0.951		AAAAAG	1521	1665.67	0.913148	1		TCTTAT	112	124.88	0.896861	0.874
GTAGGA	1845	2006.8	0.919376	1		TAAACT	431	470.336	0.916366	0.97		GCAACA	1093	1198.04	0.912327	0.999		GGTACC	63	70.252	0.896772	0.809
TCCCCC	3208	3489.34	0.919372	1		GTTCAT	460	502.546	0.915339	0.983		TGATTC	1494	1637.71	0.912248	0.999		CCTTTT	127	141.802	0.895615	0.896
GTAACT	1897	2066.06	0.918174	1		AAAAAC	475	519.067	0.915103	0.975		TTGCAT	1495	1640.68	0.911207	1		AAGTAA	74	82.679	0.895028	0.848
ACCTTT	2579	2810.04	0.917782	1		TGTTGA	480	524.565	0.915044	0.982		GCTACT	1299	1425.8	0.91107	1		GACATA	64	71.518	0.89488	0.841
GGTAGA	1842	2008.18	0.917247	1		CCAGTA	339	370.832	0.914161	0.956		AGTTTC	1493	1638.78	0.911042	1		TGACTA	70	78.235	0.89474	0.848
TATCAG	1894	2065.76	0.916852	1		CAAAAG	355	388.589	0.913562	0.967		TCCCTA	1580	1735.1	0.910613	1		ACTACA	73	81.611	0.894487	0.845
TAACAT	2226	2427.88	0.916849	1		AGAAAC	355	388.696	0.91331	0.961		GCCTTA	1297	1424.57	0.910449	1		CAGTAT	70	78.267	0.894374	0.85
GGTTTG	2623	2861.17	0.916759	1		GAACCA	322	352.566	0.913304	0.94		TAGTCA	1259	1383.63	0.909923	1		ATGCCC	71	79.4	0.894207	0.856
ATTGGA	1934	2110.35	0.916434	1		ACCTAG	339	371.199	0.913257	0.96		AGAAAT	1354	1488.14	0.909862	1		AAACTC	73	81.679	0.893743	0.857
TGTATC	2235	2439.32	0.916237	1		TGAAAA	404	442.375	0.913252	0.969		TACAAG	1168	1285.33	0.908715	1		CAACCC	86	96.319	0.892866	0.864
TAGACT	1896	2069.87	0.916001	1		TGAGTA	403	441.35	0.913108	0.968		TTGCCC	1496	1647.09	0.908269	1		TATCAA	81	90.865	0.891432	0.871
TGAGTA	1933	2110.3	0.915982	1		ATATGG	403	441.442	0.912917	0.964		GAGGTA	1218	1342.18	0.907476	1		GCACAA	59	66.219	0.890983	0.827
TTTCAC	2572	2807.93	0.915978	1		GACTTT	458	502.046	0.912267	0.982		AGCAAT	1168	1287.56	0.907143	1		AACCCT	78	87.554	0.890879	0.854
AAGCTA	1771	1934.61	0.91543	1		TAACTC	424	465.058	0.911714	0.975		GTTCAT	1488	1641.84	0.906298	1		GATCCA	63	70.78	0.890082	0.841
AACACC	2096	2290.01	0.915278	1		GGTACT	385	422.439	0.911374	0.971		GTTGCC	1313	1449.25	0.905986	0.999		AAATCA	78	87.633	0.890076	0.873
TTGAAC	1892	2068.9	0.914494	1		TCTACT	515	565.276	0.911059	0.993		GATCCC	1197	1321.3	0.905929	1		TGGTAA	71	79.789	0.889847	0.849
ACTTAC	2172	2375.17	0.914459	1		GTACCA	336	369.502	0.909332	0.959		CAAAAT	1448	1598.48	0.905858	1		CGCTGC	73	82.037	0.889842	0.85
GATCCC	1828	2000.17	0.913924	1		TTTCAC	513	564.8	0.908286	0.98		TCATTA	1614	1782.41	0.905518	1		CTAATC	80	89.917	0.889709	0.85
AATACT	2219	2428.72	0.91365	1		TTGAGC	384	423.139	0.907503	0.967		TTTGAA	1510	1667.72	0.905426	1		GCATTC	74	83.196	0.889466	0.851
TAGTGT	2264	2478.47	0.913467	1		CTAAAG	347	382.486	0.907223	0.965		GTCTTT	1950	2153.89	0.905337	1		ATACCC	78	87.711	0.889284	0.861
TAACCA	2041	2235.22	0.913111	1		GAAACT	347	382.506	0.907175	0.97		ATGGTA	1287	1421.72	0.90524	1		GGTTGC	78	87.722	0.889173	0.875
TTAGCA	1886	2066.03	0.912862	1		AAACTT	426	469.657	0.907045	0.987		TTACCA	1418	1566.45	0.90523	0.999		AGATTC	70	78.831	0.887976	0.85
TAAAAA	2782	3049.26	0.912352	1		TACAAA	419	461.973	0.906979	0.984		CTCAAC	1352	1493.76	0.9051	1		TGTTAA	85	95.747	0.887756	0.876
AGAAAT	2036	2231.72	0.912299	1		TTTTCA	594	655.066	0.906779	0.994		GCTTGA	1229	1357.87	0.905097	1		TAAGCT	70	78.866	0.887581	0.858
GCTTAG	1845	2023.96	0.911579	1		TAGCAC	337	371.748	0.906528	0.966		TAAGCC	1121	1238.81	0.904901	1		TTGTTG	111	125.116	0.887177	0.901
CTAAGT	1886	2069.11	0.911502	1		ACCCCC	527	581.497	0.906282	0.995		TATGAG	1286	1421.55	0.904646	1		CTAAGC	63	71.019	0.887087	0.853
TCCTAC	2392	2628.89	0.909889	1		ACACTA	386	425.92	0.906273	0.977		GAAAGA	1278	1412.94	0.9045	1		GATGTA	71	80.11	0.886281	0.849
TAGGCC	1617	1778.45	0.90922	1		CTAGTG	383	422.809	0.905846	0.974		TGATCC	1290	1426.29	0.904443	1		CTAGGT	70	79.016	0.885897	0.863
GCAACA	1648	1813.15	0.908914	1		GGCATA	331	365.957	0.904478	0.978		AGTTAC	1250	1382.12	0.90441	0.999		TATTTA	116	130.979	0.885638	0.918
ATAACA	2221	2444.17	0.908694	1		TAAAAC	417	461.416	0.90374	0.984		TAAATG	1356	1499.61	0.904236	1		TCTATG	84	94.85	0.885609	0.879
TCAACT	2161	2380.98	0.907611	1		CCAACC	422	467.567	0.902544	0.986		GGCTAC	1067	1181.1	0.903394	1		AGTAGT	71	80.203	0.885254	0.85
GGTTGT	2592	2861.94	0.90568	1		TGTCAA	378	418.845	0.902482	0.98		TATTCA	1610	1782.58	0.903184	1		TGATTC	84	94.929	0.884872	0.9
TCAAAA	2214	2445.57	0.905312	1		CCAACT	401	444.745	0.90164	0.984		CAAGAT	1161	1285.81	0.902933	0.999		ATTAAA	95	107.452	0.884116	0.901
GTTGGT	2591	2862.61	0.905118	1		TTGATG	473	524.717	0.901438	0.993		CTTTAA	1608	1781.11	0.902806	1		CTCTAT	95	107.523	0.883532	0.896
AGTTTG	2244	2480.91	0.904505	1		ACAACC	387	429.321	0.901423	0.984		TCAATG	1246	1382.33	0.901377	1		GGAACC	55	62.313	0.882641	0.831
ACTACT	2148	2377	0.903659	1		ATCACC	400	443.748	0.901413	0.984		TTGGAT	1506	1672.16	0.90063	1		ATAAAA	101	114.651	0.880934	0.901
TTTGGT	2984	3302.24	0.90363	1		AAGCTA	346	383.986	0.901075	0.976		ATTTGG	1507	1673.94	0.90027	1		ATACTC	79	89.692	0.880792	0.904
TATTCA	2412	2671.78	0.902771	1		TGTAAA	408	453.593	0.899485	0.987		ATCCTA	1410	1567.03	0.899792	1		ACATTA	80	90.838	0.880689	0.882
AAATTC	2190	2426.98	0.902358	1		CTATGT	453	504.075	0.898676	0.992		ATTAAA	1669	1856.48	0.899011	1		AACTAA	77	87.487	0.880131	0.878
CTCAAC	2065	2290.05	0.901726	1		TGTATC	451	501.928	0.898535	0.992		TGTTTT	2511	2794.11	0.898675	1		TCAAGA	63	71.599	0.879901	0.878
TTTTAA	2956	3279.33	0.901405	1		GATTCC	392	436.306	0.898452	0.984		TTAACA	1441	1603.48	0.898669	1		TTCAAT	91	103.463	0.879541	0.909
CTAACT	2139	2377.24	0.899781	1		AATGAC	343	382.096	0.89768	0.976		ATAAAG	1338	1489.1	0.898529	1		CCCATA	77	87.726	0.877733	0.897
ATTCTT	2904	3230.11	0.899041	1		CTAGGT	378	421.247	0.897336	0.986		GGCAAA	1052	1171.01	0.898372	1		CTTATT	110	125.378	0.877347	0.928
GTGAAA	1796	1997.69	0.899037	1		CTTTAA	476	530.621	0.897062	0.996		GGAATT	1276	1420.47	0.898295	1		CACGCA	62	70.685	0.877131	0.873
TTATCT	2903	3230.88	0.898518	1		GGGGGC	455	507.891	0.895862	0.996		TAAAGC	1155	1285.84	0.898243	1		TATCCC	90	102.655	0.876723	0.905
CCATAT	2135	2378.54	0.897609	1		TAGTGA	395	440.937	0.89582	0.987		AATGAA	1337	1489.26	0.897764	1		CATATC	79	90.12	0.876609	0.896
ACTCTA	2134	2377.55	0.897562	1		GTTCTT	598	670.871	0.891379	0.997		GTTCTT	1932	2152.06	0.897746	1		AATGGG	65	74.205	0.875952	0.87
AGTAAG	1792	1998.81	0.896535	1		GGTTGG	516	578.951	0.891267	0.998		GCACCC	1169	1302.6	0.897436	1		CTATGT	83	94.761	0.875888	0.891
GTACAT	1855	2069.12	0.896515	1		CTCTAT	504	565.569	0.891138	0.998		TTATCT	1947	2170.73	0.896935	1		GCATTT	83	94.813	0.875407	0.895
TCTATA	2393	2670.07	0.896233	1		TCCTTA	504	565.587	0.89111	0.997		GTGAAA	1198	1336.04	0.896682	1		AATGAA	72	82.249	0.875391	0.892
TCAAAT	2176	2429.87	0.895521	1		ACCCTA	395	443.319	0.891006	0.992		GTAACT	1237	1383	0.894431	1		GTTTGT	109	124.585	0.874905	0.939
GAATGA	1788	1997.05	0.895319	1		CTTAAA	418	469.145	0.890983	0.994		GTTTGT	1992	2227.6	0.894237	1		AGTTTC	83	94.885	0.874743	0.903
GACCCC	1798	2009.46	0.894769	1		GATCCC	360	404.092	0.890886	0.993		TAACTC	1402	1568.14	0.894055	1		GAGTTA	70	80.027	0.874705	0.886
TACAAA	2184	2443.7	0.893728	1		ATAAAA	509	571.479	0.890671	0.994		TCATAA	1434	1604.38	0.8938	1		TAGCAC	62	70.928	0.874126	0.871
AGCTAT	1851	2071.24	0.893666	1		CAACAT	378	424.449	0.890566	0.989		GTTCTA	1465	1639.56	0.893533	1		GGAAAA	65	74.366	0.874055	0.865
CCTACC	2354	2635.09	0.893327	1		CATCAA	379	425.605	0.890497	0.983		TCCCCC	2004	2243.21	0.893364	1		GATAGC	59	67.508	0.87397	0.86
GACAAC	1620	1813.93	0.89309	1		TTGACC	387	434.719	0.89023	0.991		TACCAT	1401	1569.13	0.892851	1		TTACCA	78	89.296	0.873499	0.895
CTATAG	1845	2065.98	0.893038	1		AGCAAA	346	388.677	0.890199	0.988		GACCCC	1167	1307.32	0.892669	1		ACTCAT	79	90.499	0.872938	0.906
[truncated: 2,099 more rows]

## Sheet: Supplementary Table S2
Table S2 Enrichment of 6mers in mmu_FUS_CLIP_hFUSR495X_1 reads over shuffled reads. Reads are also analyzed independently in the 3 genic categories (5'UTR, CDS, 3'UTR).
Total						5'UTR						CDS						3'UTR
nmer	read_count	average_read_count (shuffle)	enrichment	pvalue		nmer	read_count	average_read_count (shuffle)	enrichment	pvalue		nmer	read_count	average_read_count (shuffle)	enrichment	pvalue		nmer	read_count	average_read_count (shuffle)	enrichment	pvalue
CTGCTG	7753	1439.39	5.38631	0		TGTGTG	1330	227.984	5.83374	0		CTGCTG	4373	779.47	5.61022	0		CTGCTG	2131	385.134	5.53314	0
CACACA	7438	1502.3	4.95107	0		CTGCTG	1023	189.263	5.40518	0		TGTGTG	4401	905.136	4.86225	0		CACACA	1505	319.158	4.71553	0
TGTGTG	8506	1756.87	4.84157	0		CACACA	840	163.438	5.13956	0		CACACA	4043	841.998	4.80167	0		CAGCTG	1294	307.964	4.20179	0
ACACAC	6769	1499.78	4.51333	0		ACACAC	735	163.59	4.49294	0		GCTGCT	3305	780.308	4.23551	0		ACACTG	1256	305.694	4.10868	0
CAGCTG	5108	1233.74	4.14025	0		GTGTGT	1021	228.592	4.46647	0		CAGCTG	2912	698.604	4.16831	0		TGTGTG	2003	491.204	4.07774	0
GCTGCT	5599	1439.56	3.88938	0		GCTGCT	816	189.701	4.30151	0		TGGCTG	3229	787.971	4.09787	0		ACACAC	1244	319.91	3.88859	0
GTGTGT	6768	1756.98	3.85207	0		TGGCTG	809	194.618	4.15686	0		ACACAC	3426	843.058	4.06378	0		GCTGCT	1480	384.554	3.84861	0
CTGCAG	4751	1234.33	3.84906	0		CTGCAG	620	154.073	4.02407	0		CTGCAG	2826	698.183	4.04765	0		TGCTGC	1460	383.886	3.80321	0
TGGCTG	5496	1463.97	3.75418	0		CAGCTG	606	154.3	3.92741	0		CTGGAG	2903	719.56	4.03441	0		CTGCAG	1174	309.217	3.79669	0
CTGGAG	4746	1279.6	3.70896	0		TGCTGC	731	189.788	3.85167	0		TGCTGC	3134	780.531	4.01522	0		AGCCTG	1156	308.794	3.7436	0
GCTGTG	5379	1462.89	3.67696	0		TGCCTG	726	189.173	3.83776	0		GTGCTG	3146	787.098	3.99696	0		GCTGTG	1460	393.563	3.7097	0
TGCTGC	5287	1440.31	3.67073	0		CTGCCT	768	207.178	3.70696	0		GCTGTG	3094	788.266	3.92507	0		TGGCTG	1457	394.522	3.69308	0
CAGCAG	4354	1189.67	3.65984	0		AGGCTG	601	164.509	3.6533	0		GTGTGT	3480	905.463	3.84334	0		TGCTGT	1665	454.565	3.66284	0
GTGCTG	5111	1463.38	3.4926	0		TCTCTG	775	217.163	3.56875	0		CAGCAG	2686	699.353	3.84069	0		CCTCTG	1521	420.057	3.62094	0
TCTCTG	5939	1705.91	3.48142	0		GCTGTG	683	194.728	3.50746	0		TGCTGT	3176	847.498	3.7475	0		CTGCCT	1518	420.739	3.60794	0
CTCCTG	5501	1602.96	3.43178	0		GAGCTG	571	164.146	3.47861	0		TGCTGG	2941	788.656	3.72913	0		CAGCAG	965	273.784	3.52468	0
GAGCTG	4385	1281.24	3.42246	0		AGGCAG	552	160.011	3.44976	0		GAGCTG	2615	719.026	3.63686	0		TCTCTG	1634	470.08	3.476	0
CTGGCT	4894	1437.79	3.40384	0		TCTGTG	713	208.248	3.4238	0		CCTGGA	2520	697.838	3.61115	0		TGCCTG	1336	384.661	3.47319	0
TGCTGT	5478	1613.63	3.39482	0		CTGGAG	559	164.534	3.39747	0		CTGTGG	2845	788.104	3.60993	0		CAGAGC	945	274.239	3.4459	0
CTGTGG	4963	1463.24	3.39178	0		GCTGAG	554	164.073	3.37655	0		CTGCCT	3021	847.242	3.56569	0		CTGTCT	1604	470.245	3.41099	0
CCTGGA	4174	1234.43	3.38133	0		CTGTGG	656	195.384	3.35749	0		TCTCTG	3140	884.072	3.55175	0		CTGTGG	1331	394.104	3.37728	0
TGCCTG	4853	1437.3	3.37648	0		CTGAGA	486	147.479	3.29538	0		CTGGCT	2770	780.885	3.54726	0		GTGCTG	1323	393.7	3.36043	0
TGCTGG	4934	1464.86	3.36824	0		CTGTGT	685	208.35	3.28774	0		TGCCTG	2722	779.564	3.4917	0		CTGGAG	1078	322.986	3.33761	0
AGCCTG	4103	1233.37	3.32665	0		CTCTCT	841	259.052	3.24645	0		AGCTGG	2455	718.745	3.41568	0		CTGGCT	1283	384.581	3.3361	0
CTGCCT	5319	1602.92	3.31831	0		CTGTGA	532	164.925	3.22571	0		CTGTGA	2478	726.046	3.41301	0		CAGCCT	1088	328.707	3.30994	0
AGGCTG	4206	1278.87	3.28885	0		CCTCTG	667	207.429	3.21556	0		ATGCTG	2478	728.539	3.40133	0		TGTCTG	1490	454.05	3.28158	0
TGCTGA	4323	1330.37	3.24947	0		GTGCTG	625	194.744	3.20934	0		TGCTGA	2455	726.478	3.37932	0		CCTGTG	1257	383.605	3.27681	0
CTGTGT	5231	1612.49	3.24405	0		TGCTGT	664	207.224	3.20426	0		AAGCTG	2365	701.869	3.36957	0		CTGTGA	1167	357.59	3.26351	0
CTGTGA	4305	1327.22	3.24362	0		CTGAGC	493	154.516	3.19061	0		AGCTGC	2306	696.904	3.30892	0		GAGCTG	1053	322.666	3.26344	0
ACACTG	4016	1253.53	3.20375	0		CAGAGC	459	144.406	3.17854	0		TCTGTG	2800	847.409	3.30419	0		CCTGGA	1000	307.916	3.24764	0
AGCTGG	4094	1279.09	3.20072	0		CTGGGA	522	164.639	3.17057	0		CTGTGT	2784	848.53	3.28097	0		CTGTGT	1469	453.236	3.24114	0
TCTGTG	5152	1612.52	3.195	0		AGCTGC	482	154.199	3.12583	0		TCCTGG	2555	780.199	3.27481	0		AGCCAG	887	274.485	3.23151	0
AGCTGC	3918	1235.18	3.172	0		CTCTGG	592	189.784	3.11934	0		AGGCTG	2353	718.636	3.27426	0		TGCTGG	1273	394.474	3.22708	0
ACAGTG	3905	1233.46	3.16588	0		ACACTG	449	145.668	3.08235	0		AGCAGC	2265	699.337	3.23878	0		ACACAG	917	285.16	3.21574	0
CCTGTG	4551	1438.04	3.16472	0		CTGGCT	581	188.954	3.07482	0		TGTCTG	2743	848.823	3.23153	0		CTGTGC	1234	384.551	3.20894	0
CCTCTG	5061	1602.1	3.15898	0		TCACTG	513	167.604	3.06079	0		CTGGGA	2266	716.683	3.16179	0		AGCTGC	989	308.739	3.20335	0
CTCTGG	4548	1440.59	3.15705	0		AGCAGC	441	144.148	3.05936	0		CCTGTG	2444	779.583	3.13501	0		AGCTGT	1139	355.658	3.20251	0
TGTCTG	5065	1612.74	3.14062	0		ACACAG	436	144.43	3.01876	0		CTCTGG	2426	779.395	3.11267	0		AGCTGG	1036	324.212	3.19544	0
TCCTGG	4464	1438.56	3.10311	0		TCCTGG	568	188.309	3.01632	0		AGCCTG	2173	699.445	3.10675	0		TCTGTG	1444	453.579	3.18357	0
CAGTGC	3789	1233.81	3.07097	0		CTGTCT	649	216.178	3.00216	0		CCTCTG	2626	848.263	3.09574	0		CACTGG	983	308.824	3.18304	0
CTGGGA	3927	1279.71	3.06867	0		CAGCAG	433	144.552	2.99546	0		CTGTGC	2403	780.488	3.07884	0		CCACAG	907	285.214	3.18007	0
GCTCTG	4368	1439.1	3.03522	0		AGCTGG	492	164.836	2.98478	0		GCTGAG	2190	717.635	3.05169	0		CTCTGG	1220	384.27	3.17485	0
AAGCTG	3719	1234.23	3.0132	0		AGCCTG	459	153.989	2.98073	0		ACACAG	2228	742.888	2.99911	0		CTGAGC	960	309.293	3.10385	0
ACACAG	3820	1270.65	3.00633	0		TGCTGA	487	163.746	2.97412	0		CTCCTG	2528	848.986	2.97767	0		GCTGAG	1002	323.962	3.09296	0
CAGCCT	4018	1337.2	3.00478	0		CTCTGC	616	207.215	2.97276	0		CCTGCT	2523	848.068	2.975	0		TGTGCT	1398	455.396	3.06986	0
AGCAGC	3575	1190.86	3.00203	0		GCTGCA	458	154.428	2.96578	0		CTCTGC	2514	847.725	2.96558	0		GCCTGG	1042	340.074	3.06404	0
GCTGAG	3800	1280.44	2.96774	0		TGCTGG	572	195.027	2.93293	0		CTGTCT	2612	884.818	2.95202	0		CTGGGA	989	323.866	3.05373	0
ATGCTG	3944	1330.48	2.96433	0		GCAGAG	471	160.834	2.92849	0		GCTCTG	2294	779.522	2.94283	0		TGCTGA	1087	357.7	3.03886	0
CTGTGC	4257	1439.35	2.95758	0		TGTGCT	605	207.576	2.9146	0		TCACTG	2195	748.873	2.93107	0		CTCTGC	1274	420.027	3.03314	0
AGCTGT	3903	1329.28	2.93617	0		CTGCCA	475	163.63	2.90289	0		AGCTGT	2130	728.538	2.92366	0		GTGTGT	1481	491.714	3.01191	0
CTGTCT	4977	1702.65	2.92308	0		AGCCAG	417	143.788	2.9001	0		TGGAGA	2226	761.928	2.92154	0		GCAGAG	890	295.676	3.01005	0
AGGCAG	3691	1266.46	2.91443	0		CAGAGG	467	161.113	2.89859	0		ACACTG	2054	709.457	2.89517	0		CCAGAG	827	274.912	3.00824	0
CCTGGC	4087	1415.53	2.88726	0		CTCTGT	626	216.642	2.88956	0		TGTGCT	2447	847.42	2.88759	0		AGGCAG	888	295.678	3.00327	0
GCCTGG	3969	1380.51	2.87503	0		ACAGAG	438	151.836	2.88469	0		AGCTGA	2021	701.655	2.88033	0		CACAGA	857	285.699	2.99966	0
AGCCAG	3407	1189.76	2.8636	0		GGCTGC	553	192.128	2.87829	0		CTGCTC	2433	847.657	2.87026	0		CCTGGG	1019	340.34	2.99406	0
CACTGG	3532	1235.71	2.85828	0		TCTCTC	744	258.656	2.87641	0		GCTGGC	2157	755.328	2.85571	0		ACAGTG	924	309.274	2.98764	0
TGCCAG	3527	1236.11	2.85331	0		TCACAG	417	145.603	2.86395	0		ACTGTG	2069	727.949	2.84223	0		TCACTG	1077	362.363	2.97216	0
CCACTG	3785	1339.71	2.82523	0		GCTCTG	536	189.047	2.83527	0		CTGAAG	1985	701.159	2.83103	0		CCACTG	975	329.647	2.95771	0
CTGAGC	3487	1234.25	2.82521	0		TCTGGA	466	164.486	2.83307	0		CTCTCT	2940	1039.23	2.829	0		GCTCTG	1137	384.5	2.95709	0
CACAGA	3578	1271.12	2.81484	0		GCACAG	409	144.42	2.83202	0		CTGGTG	2230	789.31	2.82525	0		AGGCTG	957	324.193	2.95195	0
CTCTGC	4504	1603.49	2.80887	0		CACTGG	437	154.332	2.83156	0		CTGGAA	1981	701.929	2.82222	0		AAGCTG	910	308.381	2.9509	0
ACTGCA	3522	1254.06	2.80848	0		CAGTGA	416	147.593	2.81856	0		CTGAGG	2026	718.495	2.81978	0		CTGCCA	963	330.601	2.91288	0
CTGAAG	3461	1233.53	2.80578	0		CTCACA	464	165.208	2.80858	0		GCTGCA	1961	697.148	2.81289	0		CTGGCC	1018	349.935	2.90911	0
TCACTG	3878	1383.33	2.80339	0		CAGCCA	417	148.626	2.8057	0		TCACAG	1997	710.414	2.81104	0		GCAGTG	939	323.424	2.90331	0
CACAGC	3513	1257.92	2.7927	0		CAGCCT	459	163.978	2.79916	0		GCAGCA	1966	699.572	2.81029	0		CAGGAG	851	294.506	2.88958	0
GCTGCA	3442	1235.9	2.785	0		GGCTGT	543	194.508	2.79166	0		GCCTGG	2123	755.554	2.80986	0		CCCTGG	1009	349.563	2.88646	0
CAGGCT	3434	1235.7	2.779	0		CAGAGA	425	152.322	2.79014	0		CTGAGC	1950	697.321	2.79642	0		CCTGGC	1007	349.682	2.87976	0
CAGAGC	3308	1190.56	2.77852	0		CTCAGC	458	164.702	2.78078	0		CTGGCC	2160	775.936	2.78373	0		GCTGCA	889	309.207	2.8751	0
TGTGCT	4480	1612.74	2.77788	0		CTGCTC	575	207.537	2.77059	0		GCTGGA	1999	718.227	2.78324	0		TCACAG	884	307.671	2.8732	0
TCACAG	3482	1253.51	2.7778	0		TCTGCT	598	216.382	2.76363	0		TGTGCA	2011	725.848	2.77055	0		TGGCAG	930	324.132	2.8692	0
CTGCTC	4420	1603.16	2.75705	0		CACAGC	412	149.244	2.76058	0		CCCTGG	2144	774.083	2.76973	0		TGGCCA	885	309.223	2.86201	0
TGGCAG	3527	1281.96	2.75125	0		CAGGCT	426	154.716	2.75343	0		CACAGA	2049	742.613	2.75918	0		CTCCTG	1199	420.151	2.85374	0
CCTGCT	4414	1605.87	2.74866	0		CCTGGA	424	154.103	2.75141	0		TGGCCA	1924	698.743	2.75352	0		CTGAGG	924	323.805	2.85357	0
CCTGGG	3787	1378.82	2.74655	0		CTCTGA	460	167.276	2.74995	0		CAGCCT	2047	743.502	2.75319	0		ACTGTG	1021	358.185	2.85048	0
TGGAGA	3727	1358.05	2.74438	0		TGTGCA	450	164.002	2.74387	0		TGGCAG	1977	718.109	2.75306	0		TGCACA	873	307.463	2.83937	0
CTGGCC	3869	1414.75	2.73475	0		CCTGTG	520	189.519	2.74379	0		TCTGGA	2000	727.087	2.7507	0		GAGCAG	840	296.003	2.83781	0
CTCTGT	4660	1705.15	2.73289	0		TTCCTG	592	216.519	2.73417	0		CTGCCA	2048	744.605	2.75045	0		ATGCTG	1008	356.742	2.82557	0
CTCTCT	5778	2121.8	2.72316	0		CCAGAG	394	144.486	2.72691	0		CCACTG	2032	743.073	2.73459	0		CAGTGT	1009	357.425	2.82297	0
CTCACT	4529	1669.33	2.71306	0		CACAGA	392	144.11	2.72014	0		CTCTGA	2045	748.614	2.73171	0		CAGCCA	804	285.042	2.82064	0
CAGAGA	3462	1277.4	2.71018	0		CTGGAA	400	147.573	2.71052	0		CCTGGC	2114	776.016	2.72417	0		CCTGAG	867	308.751	2.80809	0
ACTGTG	3599	1328.66	2.70874	0		CCTGGG	519	191.849	2.70525	0		CAGAGA	2050	752.974	2.72254	0		TTGCTG	1275	455.064	2.8018	0
CCACAG	3410	1260.1	2.70614	0		ACTCTG	450	167.104	2.69293	0		CTCTGT	2406	883.751	2.72249	0		AGCACA	797	285.827	2.7884	0
TGCACA	3385	1253.57	2.7003	0		CCTGCT	554	206.804	2.67887	0		GCAGCT	1897	698.181	2.71706	0		AGCAGG	825	296.171	2.78555	0
AGCTGA	3332	1234.14	2.69986	0		AGAGAG	493	184.114	2.67769	0		CTTCTG	2406	885.807	2.71617	0		GTGGCT	1095	393.548	2.78238	0
CCCTGG	3817	1416.02	2.69559	0		CCTGGC	523	196.098	2.66703	0		CTCACA	2162	796.131	2.71563	0		CAGTGC	859	308.846	2.78132	0
TCTGGA	3574	1327.79	2.6917	0		CCTCAG	438	164.398	2.66427	0		CACAGC	1978	730.548	2.70756	0		GCCCTG	970	349.284	2.77711	0
CTGAGG	3434	1280.18	2.68243	0		CACACT	440	165.186	2.66366	0		GTGGCT	2135	788.603	2.70732	0		CCCAGG	798	288.12	2.76968	0
CTGGCA	3318	1237.3	2.68165	0		TGCACA	389	146.171	2.66127	0		CACATG	1914	708.258	2.70241	0		AGGAAG	941	339.888	2.76856	0
GCAGAG	3392	1268.4	2.67422	0		GTGGCT	518	194.988	2.65657	0		TGGAAG	2064	763.823	2.7022	0		GCTGGC	938	339.146	2.76577	0
TCCTGT	4553	1702.65	2.67407	0		TGGCCT	503	189.632	2.65251	0		TGCACA	1915	709.141	2.70045	0		CACAGC	786	284.253	2.76514	0
CTGGAA	3296	1232.83	2.67353	0		TGGCCA	409	154.41	2.64879	0		TGCAGA	1896	702.394	2.69934	0		CACAGT	847	307.651	2.75312	0
CACATG	3350	1254.18	2.67106	0		AGCTGT	434	164.098	2.64476	0		CCTGGG	2034	754.32	2.69647	0		CACAGG	751	273.536	2.74553	0
CTCTGA	3685	1381.95	2.66652	0		CTGTGC	496	188.451	2.63198	0		TGTGGA	2081	774.742	2.68606	0		TCTGCT	1290	470.197	2.74353	0
CAGCCA	3354	1258.68	2.6647	0		GTCCTG	497	188.924	2.63069	0		TCTGCT	2372	885.999	2.6772	0		GCACAG	746	273.118	2.73142	0
TCTGCT	4536	1705.37	2.65984	0		GCCTGG	505	192.008	2.6301	0		AGGCAG	1973	738.388	2.67204	0		CCTGCC	1101	404.278	2.72337	0
GCAGCT	3286	1236.21	2.65813	0		CAGGAA	397	151.316	2.62365	0		TCTGAG	1933	726.854	2.65941	0		CCTGCT	1143	420.396	2.71887	0
CAGGAG	3369	1268.63	2.65561	0		TGCAGA	388	148.135	2.61923	0		CCACAG	1934	729.485	2.65119	0		TGTGGC	1070	394.431	2.71277	0
CTGCCA	3556	1341.04	2.65167	0		CCAGCA	388	148.267	2.6169	0		CAGGCT	1851	698.469	2.65008	0		CAGAGG	801	295.548	2.71022	0
TGGCCA	3267	1233.09	2.64945	0		TCTGCA	439	167.948	2.6139	0		CACTGG	1849	698.991	2.64524	0		CTCTGA	980	363.116	2.69886	0
GCTGGC	3646	1380.62	2.64084	0		TCTGAG	429	164.171	2.61313	0		GCTGTC	2061	779.994	2.64233	0		CACACT	921	341.518	2.69678	0
CTTCTG	4491	1703.02	2.63707	0		AGACAG	394	151.589	2.59913	0		TGGAGG	2130	807.291	2.63845	0		CCAGTG	830	308.432	2.69103	0
TGGCCT	3790	1437.77	2.63602	0		CCTGAG	402	154.758	2.5976	0		CTGGCA	1843	699.099	2.63625	0		CAGAGA	786	293.223	2.68055	0
TTCCTG	4480	1704.16	2.62886	0		ATGCTG	425	163.679	2.59655	0		CAGAGC	1843	699.468	2.63486	0		CTCTGT	1259	469.734	2.68024	0
GTGGCT	3829	1459.9	2.62279	0		AGAGCT	384	148.083	2.59314	0		ACAGTG	1851	702.975	2.6331	0		AGTGTG	1055	393.79	2.67909	0
TCTGAG	3458	1326.44	2.60698	0		TGTCTG	537	207.502	2.58793	0		AGGAAG	2236	852.654	2.6224	0		ACAGAG	785	293.291	2.67652	0
TTGCTG	4205	1615.54	2.60285	0		CTCAGG	399	154.489	2.58271	0		TTGCTG	2216	848.336	2.61217	0		CTCTCT	1456	544.756	2.67276	0
CCAGAG	3098	1190.39	2.60251	0		TCTCAG	432	167.718	2.57575	0		CAGTGT	1901	727.79	2.61202	0		CACTGT	969	362.86	2.67045	0
CTGCAC	3470	1340.72	2.58816	0		ACTGTG	422	164.507	2.56524	0		TCTCTC	2712	1038.83	2.61063	0		CTGAAG	823	308.553	2.66729	0
CAGTGT	3426	1328.19	2.57944	0		CACAGG	368	143.919	2.55699	0		CTCCAG	1934	744.579	2.59744	0		AGAGAG	905	339.468	2.66594	0
ACAGAG	3296	1278.75	2.57752	0		ATGGCT	419	163.893	2.55655	0		CAGGAG	1915	738.267	2.59391	0		CAGTGG	866	324.887	2.66554	0
CAGAGG	3268	1267.95	2.57739	0		TGCAGC	393	153.733	2.55638	0		TGGCCT	2023	779.905	2.59391	0		AGAGCT	824	309.206	2.66489	0
CTGGTG	3752	1464.78	2.56148	0		CCCAGG	421	165.123	2.54961	0		GGCTGC	1952	753.451	2.59075	0		CACTGC	875	328.774	2.6614	0
TGTGCA	3401	1328.26	2.5605	0		CACATG	369	145.333	2.539	0		GCTGCC	2001	774.882	2.58233	0		CCAGCA	758	285.329	2.65658	0
AGGAAG	3739	1461.18	2.55889	0		TGGCAG	418	164.747	2.53722	0		TGGAGC	1847	718.397	2.571	0		CAGGCT	819	308.537	2.65446	0
GCAGCA	3043	1189.73	2.55773	0		CTCCTG	526	207.514	2.53477	0		CAGAGG	1902	740.267	2.56934	0		AGCAGC	726	274.183	2.64787	0
CACTGC	3421	1337.94	2.55691	0		CCACTG	415	163.849	2.53282	0		TGCTCT	2258	884.687	2.55232	0		TGACTG	945	357.965	2.63992	0
GCACAG	3033	1189.21	2.55043	0		CTGACT	426	168.233	2.5322	0		GCAGAG	1881	738.928	2.54558	0		TCTGAG	944	357.859	2.63791	0
GCTGGA	3249	1279.65	2.53897	0		GCAGCC	417	164.803	2.53029	0		ACTCTG	1902	747.341	2.54502	0		TGTGAC	941	357.071	2.63533	0
CACAGG	3015	1188.49	2.53684	0		CAGCAC	374	148.035	2.52643	0		CTGAGA	1785	702.512	2.54088	0		GCTGCC	918	349.017	2.63024	0
TGCTCT	4319	1705.18	2.53287	0		CCAGCT	412	163.182	2.52479	0		TCTGCA	1895	748.234	2.53263	0		TTCCTG	1232	469.699	2.62296	0
TGCAGA	3103	1231.93	2.51881	0		TGTCCT	543	215.657	2.51789	0		TTCCTG	2237	884.451	2.52925	0		TGGAGA	908	346.221	2.6226	0
CTCCAG	3373	1340.42	2.51638	0		AGGAAG	460	183.818	2.50248	0		AGCCAG	1765	699.587	2.52292	0		AGCTGA	804	307.029	2.61865	0
GGACAG	3188	1268.2	2.51379	0		GAGAGA	460	184.111	2.49849	0		GGCTGT	1985	788.708	2.51677	0		GGCTGC	887	339.112	2.61566	0
GCTGCC	3543	1415.77	2.50253	0		TGTGGA	454	181.928	2.49549	0		CACTGC	1864	741.993	2.51215	0		CTGTCC	1097	420.014	2.61182	0
CACCTG	3344	1338.07	2.49912	0		TCCCAG	411	164.702	2.49542	0		CCAGCT	1866	744.311	2.50702	0		GCTGGG	967	370.696	2.60861	0
CCAGCT	3341	1338.81	2.4955	0		ACTGAG	368	147.483	2.4952	0		CACTGT	1880	749.998	2.50667	0		CTGCTC	1095	420.302	2.60527	0
GGCTGC	3442	1380.8	2.49277	0		CCACAG	371	148.749	2.49413	0		TGGCTC	1954	779.839	2.50565	0		CTGAGA	799	307.772	2.59608	0
CTGAGA	3068	1231.4	2.49147	0		CACTGT	417	167.418	2.49077	0		CAGTGC	1748	699	2.50072	0		CTCAGC	855	329.347	2.59605	0
CCTGAG	3077	1235.68	2.49013	0		ACAGTG	367	147.39	2.48999	0		CAGCCA	1817	729.202	2.49176	0		CTGGGG	962	370.996	2.59302	0
CTCACA	3664	1475.8	2.48272	0		TGGAAG	421	169.389	2.4854	0		CCAGAG	1743	700.131	2.48953	0		GCACAC	739	285.227	2.59092	0
CCAGTG	3062	1234.21	2.48094	0		GCAGCA	359	144.55	2.48357	0		TGTGGC	1963	789.342	2.48688	0		CCAGCC	837	323.949	2.58374	0
TGTGGA	3570	1440.3	2.47866	0		CTGAAG	366	147.382	2.48334	0		CAGAAG	1872	753.412	2.4847	0		TGCTCT	1209	471.147	2.56608	0
GCCCTG	3505	1414.62	2.4777	0		CTGAGG	407	164	2.48171	0		TGTCCT	2189	885.634	2.47168	0		CTCCAG	847	330.21	2.56503	0
AGAGCT	3053	1233.49	2.47508	0		ACTCAC	409	165.224	2.47543	0		GGCTGG	1980	802.746	2.46653	0		GCCTGC	892	349.297	2.5537	0
GCCAGG	3133	1267.22	2.47235	0		TGTGGC	483	195.402	2.47183	0		AGAGCT	1732	702.451	2.46565	0		CCAGCT	845	331.355	2.55014	0
CAGTGA	3043	1233.03	2.4679	0		CATGTG	404	163.801	2.46641	0		GCTGGG	1976	801.588	2.46511	0		TCCTGG	977	383.331	2.54871	0
TGGCTC	3538	1436.19	2.46346	0		GCTGCC	482	195.979	2.45945	0		CACCTG	1825	743.793	2.45364	0		CTTCTG	1197	470.58	2.54367	0
TGGAAG	3332	1358.11	2.45341	0		CAGGAG	394	160.262	2.45847	0		GCCCTG	1901	775.051	2.45274	0		CTGCCC	1024	404.266	2.53299	0
GCAGTG	3136	1281.07	2.44796	0		CACAGT	358	145.822	2.45505	0		ACAGCT	1741	710.215	2.45137	0		GCTGTC	965	384.402	2.51039	0
CTCAGC	3277	1339.02	2.44731	0		ACAGCT	359	146.23	2.45504	0		TGCAGC	1709	698.636	2.4462	0		TGTGCA	896	357.568	2.50582	0
CCAGCA	3075	1257.41	2.44551	0		CCAGGA	354	144.319	2.4529	0		GGAGCT	1754	717.864	2.44336	0		GCACTG	773	309.175	2.5002	0
ACTGCT	3383	1383.66	2.44496	0		AGCACA	355	144.754	2.45244	0		CCAGCA	1785	731.056	2.44167	0		CAGGCA	686	274.386	2.50013	0
TGGAGG	3620	1481.54	2.4434	0		AGACTG	360	148.296	2.42758	0		CACACT	1943	797.329	2.43689	0		CAGTGA	768	307.544	2.4972	0
CTGTCC	3913	1603.66	2.44005	0		CTGCTT	524	216.788	2.41711	0		CAGTGA	1716	704.523	2.43569	0		CACTGA	763	306.562	2.48889	0
GGCTGG	3645	1501.85	2.42701	0		GCAGCT	373	154.456	2.41493	0		CACTGA	1724	709.301	2.43056	0		ACTGAG	767	308.195	2.48868	0
ACCTGG	2992	1233.68	2.42527	0		TGGGAA	408	169.349	2.40923	0		TCTCAG	1815	747.655	2.42759	0		CACATG	761	306.204	2.48527	0
CAGGTG	3102	1279.8	2.42382	0		TCAGAG	357	148.196	2.40897	0		CTGTCC	2063	850.266	2.4263	0		CCCCAG	807	324.779	2.48477	0
TTCTCA	4310	1779.02	2.42268	0		TGGAGA	409	169.785	2.40893	0		CTCAGC	1807	744.817	2.4261	0		GTGTGC	977	394	2.4797	0
GGCTGT	3546	1463.8	2.42246	0		TGCTCT	522	216.732	2.4085	0		CCTGAG	1698	700.295	2.42469	0		TCCCAG	816	329.915	2.47336	0
AGCACA	3075	1270.21	2.42086	0		AAGCTG	354	147.716	2.39649	0		ATGGAG	1847	762.185	2.4233	0		GGCCAC	715	289.119	2.47303	0
CACTGT	3346	1382.47	2.4203	0		ACAGCA	346	144.425	2.39571	0		TGCTCA	1812	748.897	2.41956	0		TGGCCT	951	384.768	2.47162	0
ACAGCT	3036	1254.82	2.41948	0		GCTGTC	453	189.289	2.39317	0		CCTGCC	2114	876.485	2.41191	0		CTGACT	896	362.675	2.47053	0
ACTCTG	3351	1385.32	2.41893	0		CTGTCC	497	207.715	2.3927	0		ACAGAG	1815	753.848	2.40765	0		CTGGCA	763	309.361	2.46637	0
CACACT	3569	1476.79	2.41673	0		CTGGCA	369	154.349	2.39069	0		CAGGCA	1683	699.747	2.40516	0		ACAGCT	753	305.444	2.46526	0
TGTGGC	3523	1461.21	2.41102	0		GTGTGC	464	194.396	2.38688	0		AGCAGA	1808	752.363	2.4031	0		CTCACA	845	343.346	2.46107	0
CATGTG	3198	1326.7	2.4105	0		CCTGCA	391	163.906	2.38551	0		CATCTG	1797	748.561	2.40061	0		CTGGAA	757	307.612	2.46089	0
CCTCAG	3222	1338.3	2.40753	0		ACTGGA	352	147.587	2.38503	0		GAGCAG	1773	738.973	2.39928	0		TGGCTC	942	383.057	2.45916	0
TCTCTC	5094	2120.42	2.40235	0		CAGAAG	360	151.338	2.37878	0		CCTCAG	1782	744.147	2.39469	0		CCTCAG	810	329.793	2.45609	0
CAGAAG	3063	1276.22	2.40006	0		CTTCAG	397	166.895	2.37874	0		TCAGAG	1680	702.241	2.39234	0		TCCTGT	1153	470.126	2.45253	0
CTGACT	3304	1383.02	2.38897	0		CAGTGC	368	154.752	2.378	0		ACCTGG	1670	698.289	2.39156	0		GGCCTG	834	340.142	2.45192	0
CCCAGG	3010	1262.03	2.38505	0		GGAGCT	392	164.862	2.37775	0		TGCAGG	1720	719.607	2.39019	0		CCCAGC	797	325.098	2.45157	0
GCTGTC	3421	1438	2.379	0		CTGGCC	466	195.99	2.37767	0		CATGTG	1730	725.187	2.38559	0		GGCTGT	964	393.691	2.44862	0
GAGCAG	3013	1268.52	2.37521	0		TCTGCC	491	206.999	2.37199	0		ATGGCT	1730	726.584	2.381	0		TCTCTC	1331	544.606	2.44397	0
TCTGCA	3279	1381.49	2.37353	0		ACTGCT	396	167.591	2.3629	0		TGTGAG	1843	774.135	2.38072	0		CCAGGA	669	274.401	2.43804	0
AGAGAG	3452	1460.1	2.36422	0		TGTGAC	389	164.735	2.36137	0		CAGATG	1671	702.027	2.38025	0		TCTGCC	1025	420.598	2.43701	0
CACTGA	2967	1255.21	2.36376	0		AGAGGC	378	160.087	2.36122	0		GGAAGA	2022	851.984	2.37328	0		AGCAGA	713	292.624	2.43657	0
TCTCAG	3264	1382.04	2.36172	0		AGCTGA	348	147.764	2.35511	0		GCACAG	1657	699.034	2.37041	0		GGCCAG	701	287.721	2.43639	0
CAGGCA	2806	1190.4	2.35719	0		GAGGCA	376	160.247	2.34638	0		GCAGTG	1704	718.96	2.37009	0		TGGAAG	845	346.882	2.43599	0
TGCAGC	2909	1234.69	2.35606	0		TTGCTG	487	207.862	2.3429	0		GCACTG	1654	698.595	2.36761	0		TGAGCT	864	356.208	2.42555	0
AGTGCT	3124	1329.47	2.34982	0		GTGACT	386	164.754	2.34289	0		TGAGGA	1808	763.762	2.36723	0		GCCCAG	702	289.426	2.42549	0
AGCAGA	3005	1279.07	2.34937	0		CTTCTG	505	216.144	2.33641	0		CACAGG	1657	700.435	2.36567	0		CTGGGC	825	340.751	2.42112	0
CCAGGA	2795	1190.91	2.34694	0		TGACTG	384	164.513	2.33416	0		TGCCAG	1654	699.696	2.36388	0		CCTGCA	795	328.565	2.41961	0
GCTCAG	2897	1235.63	2.34456	0		CACCTG	385	164.953	2.334	0		CCAGTG	1654	700.03	2.36276	0		TGTGGA	952	393.74	2.41784	0
TGTGAC	3111	1327.42	2.34365	0		AAGCAG	353	151.302	2.33308	0		CACAGT	1669	708.778	2.35476	0		GCCAGC	698	289.008	2.41516	0
CTGGAC	2892	1234.7	2.34227	0		ACTCAG	341	146.16	2.33306	0		CCAGGA	1643	698.714	2.35146	0		TGACAG	743	307.982	2.41248	0
CCTGCC	3856	1646.6	2.3418	0		CATCTG	392	168.173	2.33093	0		CTGTCA	1758	748.323	2.34925	0		GCCTCT	1012	419.642	2.41158	0
CCAGCC	3320	1418.67	2.34021	0		GCCACA	345	148.225	2.32754	0		AGTGCT	1706	726.23	2.34912	0		GGCTGG	885	370.423	2.38916	0
TGCAGG	2997	1281.13	2.33934	0		CCAGGC	384	165.232	2.32401	0		TGGCTT	1990	847.921	2.34692	0		TCCCTG	1000	418.959	2.38687	0
TGTGAG	3364	1439.04	2.33766	0		GCCTGT	440	189.333	2.32395	0		CTGACT	1754	748.751	2.34257	0		TCTCAG	864	362.46	2.38371	0
GCACTG	2879	1235.22	2.33076	0		TCAGTG	381	163.966	2.32365	0		TTCTGG	1985	848.567	2.33924	0		ACTGCA	731	306.701	2.38343	0
CTTCTC	4945	2122.86	2.3294	0		AGCCTC	381	164.41	2.31738	0		AGGCCA	1634	698.839	2.33816	0		ACCTGG	736	309.351	2.37917	0
GCTGGG	3496	1502.97	2.32605	0		CACTGA	336	145.373	2.3113	0		ACTGCT	1748	747.816	2.33747	0		TCTGGA	847	356.185	2.37798	0
ACAGCA	2952	1270.92	2.32273	0		AGCAGA	350	151.52	2.30993	0		AGCTCT	1748	747.834	2.33742	0		GCAGCT	736	309.639	2.37696	0
CTACTG	3202	1381.16	2.31834	0		CTGGTG	452	195.742	2.30916	0		CATGGA	1640	702.575	2.33427	0		CTGGAC	733	309.128	2.37119	0
TGAGCT	3083	1331.07	2.31618	0		AGTCTG	380	164.584	2.30885	0		TCCTGC	1980	848.385	2.33385	0		ACTCTG	858	362.581	2.36637	0
GCCAGC	2914	1258.63	2.31521	0		GAGGCT	377	164.303	2.29454	0		GGCCAG	1668	717.846	2.32362	0		CACCTG	782	330.505	2.36608	0
AGGCCA	2751	1188.51	2.31467	0		ACAGGA	345	150.645	2.29015	0		CAGCTC	1726	744.487	2.31837	0		TGCAGC	731	309.012	2.3656	0
CAGCTC	3100	1340.71	2.31221	0		CATGGC	352	153.957	2.28635	0		TCTGCC	1964	847.385	2.31772	0		GGGCTG	875	369.915	2.36541	0
TCAGAG	2836	1230.29	2.30515	0		CAGCTC	374	163.762	2.2838	0		GCCAGC	1663	720.575	2.30788	0		GCCACA	672	284.373	2.36309	0
GTCCTG	3318	1439.47	2.30502	0		GCTCAG	354	155.047	2.28318	0		CTTCCT	2395	1040.4	2.30199	0		GGCTCT	905	383.151	2.36199	0
AGTGTG	3316	1440.48	2.30201	0		CATCTC	444	194.538	2.28233	0		TGGACA	1615	702.359	2.29939	0		TGCCCT	990	420.43	2.35473	0
TCTCAC	3839	1668.91	2.3003	0		AGTGCT	374	164.358	2.27552	0		CTTCAG	1716	748.215	2.29346	0		CATGTG	841	357.189	2.3545	0
CACAGT	2884	1256.35	2.29553	0		GCCTCA	373	164.001	2.27438	0		GCTCAG	1601	698.249	2.29288	0		GTGACT	838	356.579	2.35011	0
GTGCCA	2839	1238.63	2.29205	0		GCTGGA	373	164.342	2.26966	0		TGAGCT	1665	726.37	2.29222	0		AGCCCA	671	285.761	2.34812	0
AGTGCC	2828	1234.6	2.29062	0		GGCTGG	484	213.291	2.2692	0		CTGGAC	1601	698.52	2.29199	0		TGTCCT	1103	469.806	2.34778	0
GGCCAG	2888	1264.87	2.28324	0		TGCCAG	349	154.287	2.26202	0		TGCCTC	1935	847.726	2.28258	0		TGCAGA	724	308.497	2.34686	0
CTGGGC	3153	1380.94	2.28323	0		CCTGCC	512	226.419	2.26129	0		TCCCTG	1936	849.222	2.27973	0		TCACAC	805	343.025	2.34677	0
CCTGCA	3060	1340.35	2.28298	0		CAGTGT	371	164.292	2.25817	0		GTCCTG	1775	779.226	2.2779	0		TGGGAA	811	345.69	2.34603	0
ATGGCT	3024	1328.4	2.27642	0		AAGCCA	325	143.943	2.25784	0		ACTGAG	1600	703.701	2.27369	0		GCAGCC	678	289.112	2.34511	0
TGGCTT	3665	1613.99	2.27077	0		ACCTGG	349	154.621	2.25713	0		CTCAGG	1588	699.678	2.26962	0		AGACTG	720	308.196	2.33618	0
GGAGCT	2903	1279.9	2.26814	0		GCAGTG	370	164.473	2.24961	0		TCAGTG	1653	728.371	2.26945	0		CCCAGA	666	285.925	2.32928	0
AGCAGG	2863	1267.44	2.25889	0		TGGCTT	466	207.227	2.24874	0		CAGACA	1684	742.593	2.26773	0		TGGACA	717	308.106	2.32712	0
TGGAGC	2888	1278.88	2.25822	0		TGCCTC	466	207.517	2.2456	0		CTGACA	1606	708.72	2.26606	0		CAGCTC	768	330.237	2.3256	0
AGCTCT	3112	1381.29	2.25297	0		CCCAGA	333	148.599	2.24093	0		CTGGGC	1706	754.678	2.26057	0		TGTACA	839	361.208	2.32276	0
ACTGAG	2773	1232.03	2.25075	0		CCCAGC	411	183.822	2.23586	0		CAGCAC	1646	730.247	2.25403	0		AAACTG	758	326.687	2.32026	0
TGTCCT	3836	1704.84	2.25007	0		TCCTCT	579	259.981	2.22709	0		ACATGG	1583	702.717	2.25268	0		GGACAG	685	295.376	2.31908	0
TGACTG	2983	1328.36	2.24563	0		CAGGCA	321	144.323	2.22418	0		AGAGAG	1913	851.396	2.2469	0		CTTCCT	1261	544.682	2.31511	0
CAGCAC	2819	1258.18	2.24054	0		GAGCAG	355	159.731	2.22249	0		CTGGGG	1803	802.802	2.24588	0		GTGACA	713	308.548	2.31082	0
TTCTGG	3614	1613.36	2.24005	0		CCAGTG	344	154.882	2.22105	0		GGCAGC	1610	717.172	2.24493	0		CCAGGC	666	288.638	2.30739	0
CAGTGG	2867	1282.01	2.23633	0		GCTGGG	472	213.145	2.21445	0		ACCTGC	1664	742.84	2.24005	0		TGCAGG	746	323.488	2.30611	0
TGGGAA	3040	1360.04	2.23523	0		CTCCAG	363	163.998	2.21344	0		TGGTGG	1968	881.338	2.23297	0		AGGCCA	633	274.573	2.3054	0
ACTGGA	2759	1234.98	2.23405	0		TTCCAG	368	166.354	2.21215	0		CTCAGA	1583	708.979	2.23279	0		TGAGCA	711	308.619	2.30381	0
AGACAG	2852	1279.6	2.22883	0		GGAAGA	407	184.085	2.21094	0		GAGGAG	1925	863.736	2.22869	0		ACTGGA	711	308.654	2.30355	0
TGTTCT	4382	1967.12	2.22762	0		GGCAGC	374	169.288	2.20925	0		ACAGCA	1650	742.065	2.22352	0		CTGCAT	834	363.079	2.29702	0
AAGCAG	2849	1279.41	2.2268	0		TCCTGT	477	216.089	2.20742	0		TGACTG	1615	726.643	2.22255	0		GTCCTG	878	383.346	2.29036	0
CCAGGC	2810	1262.14	2.22638	0		GCCTGC	433	196.206	2.20686	0		CCTGGT	1734	780.317	2.22217	0		GGAAGC	675	295.672	2.28294	0
TCTGGG	3260	1464.36	2.22623	0		TGAGCT	362	164.216	2.20441	0		AGTGTG	1722	775.22	2.2213	0		TCAGTG	815	357.529	2.27954	0
TGCTCA	3078	1382.78	2.22595	0		CCACAC	395	179.355	2.20234	0		GTGTGC	1750	787.964	2.22091	0		AGTGAC	703	308.433	2.27926	0
CAGACA	2821	1268.04	2.2247	0		CTTCCT	573	260.301	2.2013	0		CTGATG	1613	726.826	2.21924	0		CAGAAG	667	292.971	2.27668	0
CTGTCA	3067	1379.75	2.22287	0		GTCTCT	476	216.244	2.20122	0		TCTGGG	1747	787.89	2.21731	0		TCAGAG	702	308.608	2.27473	0
TCCCAG	2974	1337.91	2.22286	0		AGCTCT	369	167.86	2.19826	0		AAGCAG	1667	752.181	2.21622	0		GCCAGG	654	288.419	2.26753	0
TCAGTG	2956	1329.93	2.22267	0		TCCAGC	361	164.245	2.19794	0		GCCTGC	1712	772.883	2.21508	0		TAGCTG	809	357.016	2.266	0
TCCTGC	3559	1604.98	2.21748	0		CACTGC	361	164.534	2.19408	0		CCTGCA	1646	743.11	2.21502	0		AGAGCA	663	293.317	2.26035	0
TGGACA	2730	1233.19	2.21378	0		TGCAGT	359	163.706	2.19296	0		AGCAGG	1633	737.351	2.21468	0		TGTCTC	1062	470.093	2.25913	0
CCCAGC	3135	1419.28	2.20887	0		AGGCCA	315	143.876	2.18939	0		CCAGGC	1592	718.928	2.21441	0		TGCCAG	699	309.54	2.25819	0
CTCAGG	2720	1233.35	2.20537	0		CTCAGA	321	146.791	2.18678	0		GAAGCT	1555	702.598	2.21321	0		CTGAGT	806	357.822	2.25252	0
TCTACA	3390	1537.72	2.20457	0		TGTGAG	398	182.093	2.1857	0		TCTCCA	1884	853.55	2.20725	0		CTGCAC	741	329.106	2.25155	0
CTGGGG	3316	1504.51	2.20405	0		GACACA	315	144.398	2.18147	0		ATCCTG	1648	747.941	2.20338	0		TCTGTC	1058	470.137	2.25041	0
GCCTGC	3104	1415.43	2.19298	0		GCCTCT	452	207.924	2.17387	0		CTGGAT	1597	725.29	2.20188	0		GCTCAG	695	309.001	2.24918	0
CAGATG	2706	1234.25	2.19242	0		TCACAC	357	164.747	2.16696	0		TCACAC	1753	796.407	2.20114	0		GCAGCA	616	274.102	2.24734	0
TGCCTC	3513	1603.21	2.19123	0		CTGGGG	462	213.393	2.16502	0		GGCTGA	1583	719.546	2.2	0		GAGAGA	761	339.041	2.24457	0
AGGACA	2803	1279.76	2.19026	0		GTGACA	319	147.451	2.16343	0		CATGGC	1534	697.931	2.19793	0		GTCTCT	1053	469.638	2.24215	0
TGGGAG	3240	1481.14	2.1875	0		TGAGGA	367	169.957	2.15937	0		TTCTCT	2450	1116.25	2.19485	0		TGGGAG	856	382.177	2.2398	0
GCCACA	2753	1259.71	2.18542	0		TGGAGG	422	195.873	2.15446	0		GTGGAG	1767	805.251	2.19435	0		AGTGCT	800	358.195	2.23342	0
GCCTCT	3500	1601.76	2.18509	0		TGCTCA	359	166.835	2.15183	0		GCCACA	1595	729.074	2.18771	0		TCTGCA	810	363.063	2.23102	0
TGTCTC	3717	1705.29	2.17969	0		ACTGCC	353	164.451	2.14654	0		CCATGG	1525	698.362	2.18368	0		TGCCTC	935	419.192	2.23048	0
GGCAGC	2755	1264.57	2.17861	0		ATGCAG	317	147.696	2.1463	0		GCCTCT	1852	849.13	2.18106	0		TGTGCC	857	384.457	2.22912	0
CTCAGA	2727	1253.05	2.1763	0		CAGGGA	344	160.36	2.14517	0		TGGGAG	1757	806.81	2.17771	0		AGGCCT	688	308.816	2.22786	0
GTGTGC	3188	1465.85	2.17485	0		CTGCAT	359	167.842	2.13892	0		ACTGGA	1529	702.178	2.17751	0		GCAGGA	658	295.392	2.22755	0
CATCTG	3003	1381.7	2.1734	0		TCAGCT	357	166.995	2.13779	0		GTCTCT	1927	885.695	2.17569	0		CTCAGA	682	307.39	2.21868	0
GCCTGT	3119	1435.79	2.17232	0		AGCCCA	318	148.845	2.13645	0		AGCACA	1615	742.801	2.1742	0		CTGTTG	1004	453.124	2.21573	0
TCTGCC	3484	1604.61	2.17124	0		TCCTGA	358	167.578	2.13632	0		GCCTGT	1697	780.704	2.17368	0		CCCTGC	890	402.875	2.20912	0
GCAGGA	2747	1268.42	2.16568	0		TTCTGG	444	207.931	2.13532	0		TGGATG	1683	775.829	2.16929	0		AGCTCA	676	306.355	2.20659	0
AGGAGC	2742	1268.65	2.16136	0		CAGCAT	311	145.9	2.1316	0		TGTGTC	1837	847.49	2.16758	0		CTGTCA	801	363.173	2.20556	0
CTGCTT	3691	1708.12	2.16086	0		CTCACT	411	193.011	2.12941	0		TGACAG	1522	702.696	2.16594	0		TCTGGG	869	394.538	2.20258	0
GGCTCT	3105	1440.21	2.15593	0		AGGAGA	392	184.344	2.12646	0		CTCACT	1844	851.862	2.16467	0		TGTCAC	797	362.784	2.1969	0
CTGACA	2701	1254.69	2.15273	0		TGCAGG	350	165.012	2.12106	0		TGGTGA	1671	773.28	2.16092	0		AAGCAG	643	293.11	2.19372	0
GCTGAC	2651	1234.99	2.14657	0		ACCTGC	346	163.379	2.11778	0		TGCAGT	1569	726.354	2.1601	0		AACACT	754	343.846	2.19284	0
TGAGGA	2918	1359.52	2.14634	0		CAGACA	305	144.026	2.11767	0		GCAGGA	1593	738.252	2.1578	0		CTGACC	722	329.391	2.19192	0
GAGGCT	2742	1280.62	2.14114	0		GAGCCA	306	144.505	2.11757	0		GTGCAG	1550	718.669	2.15676	0		CTGGTG	862	393.652	2.18975	0
TGAGCA	2636	1233	2.13787	0		ACACAT	340	160.618	2.11682	0		ACACAT	1727	801.239	2.15541	0		GTCACA	673	307.48	2.18876	0
TGAACT	2908	1362.75	2.13392	0		TGTGGT	481	227.809	2.11142	0		AGGACA	1621	752.614	2.15383	0		TCCTGC	919	419.994	2.18813	0
CTTCAG	2954	1384.36	2.13384	0		CCAGCC	389	184.36	2.11	0		TCCTGA	1609	747.117	2.15361	0		CTCACT	897	410.204	2.18672	0
AAGCCA	2710	1270.92	2.13232	0		AGAGGA	388	183.979	2.10894	0		ATGCAG	1509	702.799	2.14713	0		TGGCTT	995	455.367	2.18505	0
CCTTCT	4525	2123.81	2.13061	0		CAGATG	311	147.812	2.10402	0		TACACA	1716	800.999	2.14232	0		GGCAGC	630	288.456	2.18404	0
CTTCCT	4521	2122.11	2.13042	0		GCCCAG	349	165.991	2.10252	0		AGGAGA	1823	851.067	2.14202	0		TTCTCT	1354	620.254	2.18298	0
ACATGG	2628	1234.67	2.12851	0		TGGGAG	413	196.665	2.10002	0		CCCAGG	1541	720.105	2.13997	0		ACAGCA	623	285.791	2.17991	0
GCAGCC	2674	1257.79	2.12595	0		GGCAGA	337	160.542	2.09914	0		CATGCT	1601	748.759	2.1382	0		CCAGGG	627	287.758	2.17891	0
GTGTCT	3421	1612.65	2.12136	0		AGCAGG	335	159.906	2.09498	0		CCAGCC	1703	796.578	2.13789	0		ACTGCT	789	362.838	2.17452	0
AGACTG	2615	1233.62	2.11977	0		CCAAGG	302	144.238	2.09376	0		TCTGGC	1669	780.752	2.13768	0		TGTGAA	824	378.977	2.17427	0
ACACAT	3130	1481.65	2.11251	0		CACTCT	405	193.586	2.09209	0		AGGAGC	1578	738.49	2.13679	0		TCAGCT	787	361.996	2.17406	0
GAGAGA	3085	1460.41	2.11242	0		GCACAC	311	148.691	2.09159	0		AGACAG	1606	752.004	2.13563	0		AGCCCT	716	329.74	2.17141	0
CTGAGT	2805	1328.72	2.11105	0		CAGGTG	342	163.777	2.08821	0		GCCATG	1487	697.218	2.13276	0		AGAGCC	595	274.052	2.17112	0
TGACAG	2602	1233.13	2.11008	0		CCTGTC	432	207.187	2.08507	0		TGTGAC	1548	725.951	2.13238	0		AGCAGT	670	308.903	2.16897	0
TGCACT	2912	1380.82	2.10889	0		TGTGAA	347	166.835	2.0799	0		GAGCCA	1493	700.165	2.13235	0		TGTGGG	983	453.667	2.16679	0
GTGACA	2599	1232.62	2.10851	0		TGTCTC	450	216.419	2.0793	0		TCAGCA	1512	709.479	2.13114	0		TGTGAG	850	392.844	2.16371	0
GGCTGA	2699	1280.19	2.10828	0		CCCCAG	381	183.352	2.07797	0		TGGGGA	1721	808.32	2.12911	0		TGCCCA	714	330.152	2.16264	0
GCACAC	2650	1257.44	2.10745	0		TCTGGG	407	196.058	2.07592	0		CAGGTG	1529	719.865	2.12401	0		GTGTCT	980	453.448	2.16122	0
GGCCTG	2913	1382.85	2.10652	0		CTGTCA	347	167.212	2.07521	0		GGCCTG	1602	754.394	2.12356	0		CAGGTG	700	324.025	2.16033	0
TCCCTG	3375	1602.58	2.10598	0		GCACTG	320	154.463	2.07169	0		TGGGAA	1620	762.876	2.12354	0		CTGACA	663	306.934	2.16007	0
TCAGCT	2907	1381.22	2.10466	0		GCCCTG	406	195.978	2.07166	0		CAGGAA	1594	750.99	2.12253	0		GCCTGA	670	310.323	2.15904	0
TTCTCT	4828	2294.45	2.10421	0		TCCTGC	430	207.622	2.07107	0		TGTCTC	1876	884.491	2.12099	0		AGTCTG	769	357.168	2.15305	0
CTACAC	3106	1476.22	2.10402	0		GAACTG	306	147.773	2.07074	0		GGCTCT	1654	779.964	2.12061	0		TGGGGA	823	382.269	2.15293	0
TCACAC	3111	1479.11	2.10329	0		TTCTCT	586	282.999	2.07068	0		TGAGCA	1487	701.59	2.11947	0		GCTGGA	695	323.172	2.15056	0
GCCCAG	2648	1261.17	2.09963	0		TGGACT	341	164.749	2.06982	0		CTGCAT	1583	747.425	2.11794	0		GTGCAG	695	323.204	2.15034	0
TCTGTC	3569	1701.77	2.09723	0		GGCTGA	341	164.822	2.0689	0		GTGTCT	1796	848.587	2.11646	0		GTCTGT	977	454.497	2.14963	0
GGAAGA	3062	1461.45	2.09517	0		CTGCAC	340	164.386	2.0683	0		TGTCAC	1585	748.911	2.11641	0		GGGAAG	769	358.713	2.14378	0
CAGGAA	2674	1277.69	2.09284	0		GCCAGG	348	168.622	2.06379	0		TCCCAG	1576	744.668	2.11638	0		GAGCCA	587	274.066	2.14182	0
CTGCAT	2886	1381.69	2.08875	0		AACTCA	332	161.344	2.05772	0		GCTGAC	1477	698.312	2.1151	0		CAGGGC	616	288.125	2.13796	0
GAGGAG	3162	1514.32	2.08806	0		AGCCAC	305	148.259	2.05721	0		GCTGGT	1663	788.664	2.10863	0		ATGGCT	761	356.753	2.13313	0
ACAGCC	2624	1257.86	2.08609	0		CTGGAT	338	164.458	2.05524	0		TCTGTC	1859	884.007	2.10292	0		CCTCCT	1108	519.459	2.13299	0
GGGACA	2644	1268.03	2.08512	0		CTGACA	299	145.557	2.05418	0		CAGTGG	1508	719.242	2.09665	0		CAGACA	610	286.028	2.13266	0
GGGCTG	3132	1503.14	2.08364	0		CTGAGT	337	164.176	2.05268	0		CTGCTT	1856	885.387	2.09626	0		ACTGTC	774	362.992	2.13228	0
AGAGCA	2661	1278.14	2.08194	0		TGTCAC	343	167.207	2.05135	0		TCCAGG	1465	699.191	2.09528	0		TCCACA	727	341.19	2.13078	0
AGGAGA	3039	1463.89	2.07597	0		TTTCTG	509	248.357	2.04947	0		TTCACA	1675	799.739	2.09443	0		GTGTGG	964	452.476	2.1305	0
TGGGGA	3072	1481.55	2.07351	0		CATGGA	302	147.586	2.04626	0		TCAGCT	1563	747.895	2.08987	0		TTCTGT	1211	569.008	2.12827	0
TACTGC	2866	1382.47	2.0731	0		TGCTTG	426	208.257	2.04555	0		GGAGCA	1542	738.934	2.08679	0		AGGACA	623	293.831	2.12027	0
TGTGTC	3338	1613.13	2.06927	0		CAGCCC	376	184.538	2.03752	0		AAGCCA	1544	741.812	2.08139	0		AGCCAC	603	284.685	2.11813	0
CCTGGT	2978	1439.36	2.06897	0		AGGACA	307	150.809	2.03569	0		AGAGGA	1771	852.59	2.0772	0		ACAGCC	602	284.433	2.11649	0
CTGGAT	2746	1330.25	2.06427	0		GTGCAG	335	164.565	2.03567	0		CTCTCA	1767	851.897	2.07419	0		CAGGAA	620	293.146	2.11499	0
CTGCCC	3388	1646.4	2.05783	0		GTGCCT	384	188.836	2.03351	0		CCTGTC	1757	849.681	2.06783	0		CTGCTT	994	470.075	2.11456	0
TCCAGG	2538	1234.94	2.05516	0		TGGTCT	421	207.075	2.03308	0		GGAAGC	1527	738.682	2.0672	0		GCTGAC	653	309.224	2.11174	0
GAACTC	2576	1253.98	2.05426	0		ACTGGG	334	164.292	2.03297	0		GACACA	1534	742.858	2.065	0		ACTGCC	696	329.879	2.10986	0
TACACA	3040	1480.07	2.05396	0		CTCAGT	340	167.293	2.03236	0		GGAGGA	1781	864.449	2.06027	0		CCACAC	714	338.571	2.10886	0
CCCCAG	2915	1421.26	2.051	0		GTCACA	296	145.762	2.03071	0		AGCACT	1461	709.288	2.05981	0		ACAGGC	577	273.922	2.10644	0
ATGGAG	2784	1357.52	2.0508	0		GACCTG	314	154.666	2.03018	0		TCTCCT	2135	1038.42	2.05601	0		CAGCAC	600	285.186	2.10389	0
GTCTCT	3499	1706.47	2.05044	0		AGAGCA	306	150.922	2.02754	0		GATGCT	1494	726.961	2.05513	0		AGACAG	615	293.731	2.09375	0
TGTGAA	2850	1391.28	2.04847	0		CCCTGG	398	196.398	2.0265	0		TCCACA	1636	796.656	2.05358	0		GTGCCT	802	383.378	2.09193	0
GTGCAG	2618	1279.43	2.04622	0		CTGGGC	390	192.574	2.0252	0		CTGCAC	1524	743.219	2.05054	0		AGGAGC	615	295.045	2.08443	0
CTGTTC	3488	1704.93	2.04583	0		AGGGCT	332	164.151	2.02253	0		AAGGCT	1441	703.259	2.04903	0		GGCTGA	676	324.464	2.08344	0
TGCAGT	2714	1327.86	2.04389	0		AGCATG	299	147.845	2.02239	0		GTCACA	1451	708.965	2.04665	0		AGTGGC	675	324.288	2.08148	0
CCTGTC	3275	1604.08	2.04166	0		CTGTAG	332	164.256	2.02124	0		TTCCAG	1531	748.131	2.04643	0		GCTGTA	741	356.143	2.08062	0
GACACA	2590	1269.53	2.04013	0		CCTGAC	332	164.393	2.01955	0		GTGCAC	1428	697.863	2.04625	0		CATCTG	753	361.973	2.08027	0
GTGACT	2710	1328.72	2.03956	0		TGCATG	331	164.045	2.01774	0		AGAGCA	1535	751.969	2.04131	0		GGAGCA	615	296.033	2.07747	0
AGCCAC	2560	1258.44	2.03426	0		GAAGAG	371	183.939	2.01697	0		ACAGCC	1492	731.024	2.04097	0		TCTCCT	1129	543.812	2.07609	0
TGACCT	2809	1381.48	2.03333	0		ATCTCT	420	208.262	2.01669	0		TGTGGT	1847	907.03	2.03632	0		AGCACT	636	306.73	2.07348	0
TGGTGG	3431	1687.49	2.0332	0		AGAGCC	291	144.394	2.01532	0		GTGTGG	1795	882.134	2.03484	0		CAGATG	640	308.722	2.07306	0
GAGCCA	2416	1189.14	2.03173	0		GATGCT	330	163.83	2.01428	0		ATGTGG	1575	775.173	2.0318	0		TGTGTA	929	448.556	2.07109	0
CTGATG	2702	1331.64	2.02907	0		TGACAG	298	148.211	2.01065	0		GTGACT	1475	727.253	2.02818	0		TTCTGG	942	455.026	2.07021	0
GTCACA	2550	1256.77	2.02902	0		GGCCTG	386	191.995	2.01047	0		ACTGCA	1435	708.617	2.02507	0		ACCACA	661	319.608	2.06816	0
CCAGGT	2504	1236.89	2.02444	0		GTGACC	310	154.358	2.00832	0		AGAAGC	1526	753.568	2.02503	0		AGCTCT	750	363.044	2.06587	0
TGTGCC	2915	1440.64	2.02341	0		AGCACT	293	145.896	2.00828	0		GTGACA	1421	701.94	2.02439	0		TGGAGC	667	322.925	2.0655	0
GGCAGA	2561	1266.14	2.02268	0		GAGACA	304	151.382	2.00816	0		GGGCTG	1622	801.767	2.02303	0		AGAAGC	605	292.967	2.06508	0
CATGGC	2496	1235.16	2.02079	0		TGAGCC	311	154.93	2.00736	0		GCTGAA	1420	702.178	2.02228	0		GGCACA	561	273.174	2.05364	0
TGTCAC	2787	1381.15	2.01788	0		CTGTTG	416	207.263	2.00711	0		TGGGCT	1593	788.59	2.02006	0		TGCAGT	735	357.904	2.05362	0
TGGGCT	2945	1461.8	2.01464	0		CATGCT	335	167.012	2.00584	0		GAGAGA	1721	852.634	2.01845	0		TGACCA	629	307.029	2.04867	0
CATGGA	2481	1232.34	2.01324	0		TCCACA	331	165.025	2.00576	0		CTGAGT	1472	729.75	2.01713	0		GTGGCC	694	338.875	2.04795	0
AGGCCT	2485	1234.79	2.01249	0		GCTGGC	385	191.969	2.00553	0		TCCAGA	1429	710.217	2.01206	0		TGTGTC	928	454.625	2.04124	0
GGAGAG	3046	1513.79	2.01217	0		AGCTCC	329	164.093	2.00496	0		TGGCAT	1463	727.546	2.01087	0		GTGACC	630	308.959	2.03911	0
ACCTGC	2696	1340.98	2.01047	0		TGAGCA	296	147.903	2.00131	0		GTGCCT	1569	780.34	2.01066	0		TCCTCT	1107	543.582	2.03649	0
GAAGCT	2471	1233.19	2.00375	0		AGTGAG	342	170.985	2.00018	0		GCAGCC	1447	719.781	2.01033	0		ATGTGG	803	394.363	2.0362	0
TCTGGC	2877	1437.94	2.00078	0		TGTGCC	378	189.014	1.99985	0		CCCAGC	1601	796.446	2.01018	0		CTCTCC	1054	517.994	2.03477	0
ATGCAG	2462	1231.94	1.99847	0		TTCACA	346	173.067	1.99923	0		TCCTGT	1777	885.575	2.00661	0		TACACA	702	345.053	2.03447	0
GACAGT	2455	1232.72	1.99152	0		AGAAGC	302	151.214	1.99717	0		TGACCT	1496	749.074	1.99713	0		TCCAGA	624	306.793	2.03394	0
ACAGGA	2550	1280.48	1.99144	0		TTCCCA	387	193.821	1.99669	0		ACCCTG	1484	743.115	1.997	0		CAGGCC	586	288.349	2.03226	0
ACCCTG	2668	1340.15	1.99081	0		TGGCTC	378	189.349	1.99631	0		TCCAGC	1484	743.89	1.99492	0		CTTCAG	736	362.381	2.03101	0
TGTGGG	3357	1686.74	1.99022	0		GGCCAG	336	168.922	1.98908	0		GAGGCT	1432	718.706	1.99247	0		ACTGTA	731	360.97	2.0251	0
GGAGGA	3010	1512.91	1.98954	0		ACCCAG	294	147.876	1.98815	0		TTTCTG	1981	995.161	1.99063	0		GAAGCA	593	292.869	2.0248	0
TGGATG	2865	1441.22	1.9879	0		CTTGCT	431	216.787	1.98813	0		CCACAC	1729	868.87	1.98994	0		AGGAGA	687	339.976	2.02073	0
AACACA	3242	1632.09	1.98641	0		TCATGG	325	163.657	1.98586	0		GTCTGT	1683	848.282	1.98401	0		GCAGGC	582	288.102	2.02012	0
CAGGAC	2367	1191.76	1.98613	0		AGAGAC	302	152.092	1.98564	0		TGAGCC	1388	699.855	1.98327	0		TGTCCA	730	361.47	2.01953	0
TCCTGA	2743	1381.83	1.98505	0		AACTGG	293	147.616	1.98488	0		AGCCAT	1404	708.351	1.98207	0		TGGAGG	772	382.721	2.01714	0
GCCTCA	2656	1340.03	1.98205	0		AACACA	349	175.895	1.98414	0		TCCTCT	2059	1039.06	1.9816	0		TGACCT	729	361.449	2.01688	0
AGGAGG	2999	1514.04	1.98079	0		CCACCA	356	179.545	1.98279	0		AGGAGG	1710	863.368	1.98062	0		GCCTGT	773	383.267	2.01687	0
GGAAGC	2509	1267.4	1.97964	0		GGAGAG	402	202.854	1.98172	0		TGTGCC	1543	779.184	1.98028	0		GGCAGG	652	323.62	2.01471	0
TTCCAG	2732	1381.83	1.9771	0		TGAAGC	291	146.985	1.97979	0		TGCCAC	1473	743.997	1.97985	0		TGCATG	717	356.216	2.01282	0
AGCTCA	2478	1254.78	1.97485	0		GAGCCT	306	154.587	1.97947	0		AGCTCA	1398	707.939	1.97475	0		CTGTAA	727	361.285	2.01226	0
ACTCCT	3292	1668.63	1.97288	0		GCTGGT	387	195.706	1.97746	0		GTGGCC	1489	755.348	1.97128	0		CAGACT	615	305.935	2.01023	0
AGAAGC	2523	1278.85	1.97287	0		GCCAAG	285	144.203	1.97638	0		GCCAGG	1412	717.029	1.96924	0		GAAGCC	551	274.382	2.00815	0
GTGTGG	3325	1686.32	1.97175	0		ATGGAG	336	170.138	1.97487	0		GCTGAT	1432	728.073	1.96684	0		CACACC	684	340.615	2.00813	0
GTCTGT	3177	1611.31	1.97169	0		GGAACT	293	148.429	1.97401	0		TCACAT	1572	799.33	1.96665	0		GGACAC	550	274.356	2.00469	0
GCTGGT	2882	1462.65	1.9704	0		AGTGAC	292	147.987	1.97315	0		TGGAGT	1522	774.299	1.96565	0		CCTGAC	661	330.005	2.003	0
AGTCTG	2613	1329.13	1.96594	0		TGGAGC	325	164.792	1.97218	0		TGGGCA	1409	717.534	1.96367	0		ACCCAG	570	284.73	2.0019	0
ACTCAG	2461	1253.8	1.96284	0		GAAGCC	284	144.175	1.96983	0		ACTGGG	1409	719.278	1.95891	0		CCCCTG	810	404.657	2.0017	0
AGCCAT	2461	1254.44	1.96183	0		CACTCA	326	165.527	1.96947	0		GCACAC	1430	730.191	1.95839	0		TGTCCC	840	419.662	2.00161	0
TCTCCA	3262	1666.74	1.95711	0		AGTGTG	358	181.961	1.96745	0		AGTCTG	1428	729.312	1.95801	0		CCCACA	678	338.826	2.00103	0
GGAGCA	2481	1267.96	1.95669	0		GCAGGA	314	159.779	1.96521	0		TCCTCA	1663	849.708	1.95714	0		GGAGAG	719	359.601	1.99944	0
GAGCCT	2412	1235.33	1.95252	0		GAGGAG	396	201.657	1.96373	0		TGTCAG	1417	725.611	1.95284	0		CTGGAT	712	356.14	1.99921	0
CCATGG	2409	1234.95	1.95068	0		ATGTGG	357	182.171	1.9597	0		TCTTCA	1736	889.039	1.95267	0		GGCCTC	698	349.239	1.99863	0
TTCACA	2996	1536.11	1.95038	0		GCCAGC	325	165.979	1.95808	0		CCCCAG	1557	798.299	1.9504	0		CCTGTC	837	419.089	1.99719	0
CAGCAT	2443	1253.02	1.94968	0		CACCAG	290	148.118	1.9579	0		CTTCTC	2027	1039.45	1.95007	0		GAGGCT	647	324.03	1.99673	0
AGCACT	2445	1255.23	1.94785	0		CAGCTT	327	167.055	1.95744	0		TTCTGC	1725	885.997	1.94696	0		AAGCAC	569	285.097	1.99581	0
GAAGCA	2491	1279.17	1.94736	0		CTGGGT	381	194.672	1.95714	0		TGAAGC	1365	701.314	1.94635	0		TGAGGA	689	345.531	1.99403	0
GTGGAG	2887	1482.6	1.94726	0		GGCAGG	379	194.133	1.95227	0		CAGCAT	1379	708.713	1.94578	0		GGGCAG	645	323.592	1.99325	0
AGAGGA	2843	1461.47	1.94531	0		TGTCCA	325	166.535	1.95154	0		TGTGGG	1715	881.508	1.94553	0		GTGGCA	644	324.722	1.98323	0
AGCCCT	2604	1338.98	1.94477	0		CTCTCA	377	193.269	1.95065	0		CTGGGT	1534	788.879	1.94453	0		AAGCCA	568	286.442	1.98295	0
GCAGGC	2457	1263.58	1.94448	0		GAGCTC	302	155.157	1.94642	0		TGTGAA	1465	753.715	1.94371	0		GTTCTG	898	454.288	1.97672	0
TCCAGC	2603	1338.7	1.94443	0		TTGCCT	421	216.496	1.94461	0		GGAGAG	1680	865.015	1.94216	0		CTGTAG	706	357.763	1.97337	0
GCCATG	2399	1234.1	1.94393	0		GAAGCT	287	147.624	1.94413	0		GAGAAG	1657	853.277	1.94193	0		GGCAGT	637	323.251	1.9706	0
CCACAC	3057	1573.08	1.94332	0		AGCCAT	283	145.574	1.94403	0		GAAGAG	1655	852.603	1.94111	0		CAGCCC	641	326.145	1.96538	0
GTGCAC	2397	1233.76	1.94284	0		GGAGGC	378	194.684	1.94161	0		GGCTTC	1516	781.198	1.94061	0		TTTCTG	1119	569.387	1.96527	0
ATCCTG	2683	1381.98	1.94141	0		GTCACT	323	166.453	1.94049	0		GGAGGC	1512	780.216	1.93792	0		GGCAGA	580	295.287	1.96419	0
CCCAGA	2441	1258.32	1.93989	0		GCTGTT	401	206.767	1.93938	0		GCTTCT	1715	885.346	1.9371	0		AGGACT	604	307.665	1.96317	0
CCAGGG	2450	1263.52	1.93903	0		TGACTC	325	167.677	1.93825	0		GACCTG	1351	697.522	1.93686	0		AGGCTC	607	309.386	1.96195	0
CTGACC	2593	1338.5	1.93724	0		TCAGGA	286	147.649	1.93703	0		TGCATG	1406	726.439	1.93547	0		CTTGTG	891	454.235	1.96154	0
GACCTG	2387	1234	1.93436	0		CAGGAC	277	143.127	1.93534	0		CACCAG	1411	729.628	1.93386	0		CTGTAC	710	362.196	1.96026	0
GGAGGC	2733	1415.01	1.93144	0		TGACCT	323	166.937	1.93486	0		ACTCAG	1372	709.551	1.93362	0		GGACTG	632	322.963	1.95688	0
TGCCAC	2589	1341.09	1.93052	0		TACACA	311	160.885	1.93306	0		AGACTG	1362	704.521	1.93323	0		TCCCCA	776	397.003	1.95465	0
AAGGCT	2381	1233.63	1.93007	0		CCATGG	297	153.851	1.93044	0		GCCCAG	1386	717.559	1.93155	0		CTCTCA	800	409.731	1.9525	0
TACACT	2966	1538.2	1.92823	0		TGCTCC	401	208.011	1.92778	0		ATGGCA	1349	701.772	1.92228	0		GACAGC	533	273.032	1.95215	0
TCACTA	2962	1536.68	1.92753	0		TCTCCA	373	193.81	1.92457	0		GGCCTC	1488	776.036	1.91744	0		TGGCCC	683	349.951	1.9517	0
TGGGCA	2467	1280.02	1.92732	0		TGGAAC	284	147.63	1.92373	0		GCTCCT	1627	848.544	1.9174	0		AGCCTC	642	328.994	1.9514	0
CTGGGT	2816	1461.85	1.92632	0		GACTCA	280	145.737	1.92127	0		AGCCAC	1397	729.365	1.91536	0		CCTCTC	1009	518.001	1.94787	0
TCAGCA	2417	1255.04	1.92584	0		ACTTCA	331	172.628	1.91742	0		CTTGCT	1692	886.132	1.90942	0		GTGAGC	631	324.02	1.94741	0
TGAGCC	2376	1234.63	1.92446	0		GGCACA	276	144.041	1.91612	0		CTGCCC	1673	876.369	1.90901	0		TGCCTT	917	471.047	1.94673	0
GTGGCC	2649	1379.86	1.91977	0		CAGTCT	320	167.005	1.91611	0		GGTGCT	1505	788.724	1.90815	0		CTTCTC	1058	544.306	1.94376	0
TAGCTG	2548	1328.21	1.91837	0		AAGCCT	279	145.701	1.91488	0		ACTCAC	1520	796.923	1.90734	0		GTGAAG	675	347.876	1.94035	0
CTGTTG	3094	1613.64	1.91741	0		ACACTC	315	164.564	1.91415	0		TGACTC	1426	748.169	1.90599	0		GACCAG	533	274.72	1.94016	0
ACTGGC	2365	1234.87	1.91518	0		TCTGTC	413	215.853	1.91334	0		CAAGCT	1350	709.047	1.90396	0		AACACA	674	347.454	1.93983	0
AGCCTC	2564	1339.63	1.91396	0		ACATGG	283	147.951	1.9128	0		GCCTCA	1414	743.724	1.90124	0		GGAAGG	697	359.55	1.93853	0
AGGTGG	2832	1480.73	1.91257	0		GGCTCT	360	188.265	1.9122	0		GAGCTC	1327	698.193	1.90062	0		AAAAAA	1286	663.431	1.93841	0
ACACTT	2937	1536.73	1.91119	0		TCTGGT	397	208.084	1.90788	0		AAGGAG	1618	852.557	1.89782	0		TCTCCA	797	411.372	1.93742	0
GTGCCT	2749	1439.46	1.90974	0		ACCATG	278	145.718	1.90779	0		GGCAGA	1401	738.323	1.89754	0		GTGCCA	597	308.158	1.93732	0
ATGTGG	2741	1438.23	1.90581	0		CATGCA	278	145.762	1.90722	0		GAGGCA	1399	737.793	1.8962	0		ACCCTG	636	328.782	1.93441	0
TGTCAG	2532	1328.84	1.90542	0		GTTCTG	395	207.994	1.89909	0		GTGGTG	1673	882.652	1.89542	0		GGAGCT	625	323.401	1.93259	0
TGCCCA	2552	1340.65	1.90355	0		CCATCT	368	193.917	1.89772	0		CATCTC	1613	851.615	1.89405	0		CTGATG	691	357.586	1.9324	0
TGCCCT	3055	1604.94	1.90349	0		GTGTGA	344	181.274	1.89768	0		GAAGCA	1423	752.019	1.89224	0		TGCCAC	636	329.401	1.93078	0
AGTGAC	2341	1232.84	1.89887	0		TGTGTT	483	254.623	1.89692	0		ATGTGT	1535	812.069	1.89023	0		TCCAGC	637	329.923	1.93075	0
TCTCCT	4029	2122.6	1.89814	0		CTGGTC	359	189.274	1.89672	0		CCACCA	1638	866.567	1.89022	0		GCCACT	636	329.515	1.93011	0
TGTGGT	3332	1757.02	1.89639	0		ATCCTG	316	166.613	1.89661	0		TACCTG	1409	746.85	1.88659	0		GAGGAG	691	358.076	1.92976	0
TGCATG	2520	1329.19	1.89589	0		TCTGGC	360	189.842	1.89631	0		GCAGGC	1352	717.538	1.88422	0		CACCAG	549	284.522	1.92955	0
CATGCT	2618	1381.59	1.89492	0		TCCCTG	394	208.184	1.89256	0		GGTGGC	1511	802.516	1.88283	0		GTCTGC	740	384.077	1.9267	0
TTTCTG	3725	1966.57	1.89417	0		AGTCAC	275	145.332	1.89222	0		GGCACA	1315	699.289	1.88048	0		CCCTGT	810	420.479	1.92637	0
GAAGCC	2252	1188.95	1.89411	0		TGAGAG	321	170.119	1.88691	0		CATCCT	1602	853.101	1.87786	0		CCTCAC	763	396.501	1.92433	0
AGTGGC	2422	1280.57	1.89135	0		GGCTTT	390	206.814	1.88575	0		GTGTCC	1465	780.413	1.87721	0		GAAGCT	592	307.804	1.9233	0
ATGTGT	2957	1563.61	1.89114	0		TCTCCT	489	259.518	1.88426	0		CTGACC	1394	743.716	1.87437	0		TCCTGA	697	362.419	1.92319	0
GGCAGG	2672	1413.77	1.88998	0		GTGGCC	363	192.719	1.88357	0		GCCAAG	1312	700.032	1.8742	0		AAGGAA	685	356.465	1.92165	0
GAGGCA	2396	1268.33	1.8891	0		GAGATG	320	169.961	1.88278	0		ACATCT	1496	798.614	1.87325	0		ACACAT	662	345.064	1.91848	0
TCCTCT	3994	2117.43	1.88625	0		ATGCCA	275	146.07	1.88266	0		CATCAC	1489	794.929	1.87312	0		GCTGTT	871	454.034	1.91836	0
CAGGGC	2386	1265.17	1.88591	0		ATCACA	302	160.443	1.88229	0		AGATGG	1428	763.807	1.86958	0		ACTTGG	683	356.356	1.91662	0
TGGAGT	2715	1439.82	1.88565	0		CAGAGT	278	147.737	1.88172	0		GCCTGA	1307	699.704	1.86793	0		CAGAGT	592	309.494	1.9128	0
AGCCCA	2374	1259.22	1.88529	0		GAAGCA	284	151.026	1.88047	0		TTCTGA	1503	805.689	1.86548	0		CACTCT	785	410.495	1.91233	0
TGAAGC	2321	1232.77	1.88276	0		AGTGGC	308	163.899	1.87921	0		AGGATG	1419	761.511	1.8634	0		TGGGCT	750	393.344	1.90673	0
AGAGCC	2238	1188.87	1.88246	0		GCTCAC	306	162.861	1.8789	0		ATGGTG	1443	774.559	1.863	0		ACAGGA	558	292.736	1.90615	0
CACTTG	2599	1380.73	1.88234	0		CAGTGG	308	164.07	1.87725	0		ACTGGC	1301	698.528	1.86249	0		GCCTCA	626	328.569	1.90523	0
CACACC	2954	1572.15	1.87896	0		AGGAGC	300	159.866	1.87657	0		GTGGCA	1337	718.427	1.86101	0		GGGCCA	548	288.028	1.90259	0
CCTGTT	3191	1702.14	1.87469	0		GACAGA	285	151.968	1.87539	0		AACCTG	1320	709.353	1.86085	0		GACTGT	679	357.057	1.90166	0
GTGGCA	2403	1282.1	1.87428	0		TGGGCT	366	195.361	1.87345	0		GGCAGG	1450	779.246	1.86077	0		TCTGTA	826	434.658	1.90034	0
CCCTGC	3085	1646.83	1.8733	0		GTCTGC	354	189.01	1.87292	0		TCTTCT	2077	1116.71	1.85993	0		TACTGT	825	434.481	1.89882	0
GGGAAG	2837	1514.8	1.87285	0		AAGGCT	277	147.973	1.87196	0		AGGCCT	1298	698.643	1.85789	0		CATGGC	587	309.429	1.89704	0
CAGCCC	2656	1419.84	1.87063	0		TTCTGC	404	216.318	1.86762	0		GGAGAA	1581	852.753	1.854	0		TTCTCA	881	464.801	1.89543	0
TCCAGA	2345	1253.92	1.87014	0		GCCATG	287	153.685	1.86746	0		GAGATG	1416	764.519	1.85214	0		GAGCCT	586	309.194	1.89525	0
CAGCTT	2581	1381.14	1.86874	0		GGGCTG	397	212.672	1.86672	0		GTTCTG	1567	848.303	1.84722	0		AAAGCA	617	325.6	1.89496	0
AGAGGC	2368	1267.26	1.8686	0		TCACAT	322	172.513	1.86653	0		CATGGT	1344	727.874	1.84647	0		AGTGTC	676	356.865	1.89427	0
TGTACA	2543	1362.82	1.86599	0		GTGTGG	426	228.298	1.86598	0		AGCATG	1295	701.972	1.8448	0		AGTGAG	657	347.101	1.89282	0
TGGCAT	2481	1331	1.86401	0		TCTGTA	350	187.605	1.86562	0		CCATCT	1568	850.581	1.84345	0		GACACA	540	286	1.88811	0
CAGGGA	2363	1268.18	1.8633	0		CTGATG	306	164.208	1.86349	0		TTGGCT	1562	847.37	1.84335	0		AGTGCA	581	307.784	1.88769	0
ACCACA	2784	1503.05	1.85223	0		GTGTCT	386	207.317	1.86188	0		CACTCT	1574	854.338	1.84236	0		AGGGAG	680	360.268	1.88748	0
AGTGTC	2458	1327.33	1.85184	0		TGCCTT	404	217.049	1.86133	0		CTCTTC	1916	1040.22	1.84191	0		CCTTCC	977	518.98	1.88254	0
GAGAAG	2702	1459.83	1.8509	0		GTGTCC	350	188.227	1.85946	0		CAGTCT	1374	747.472	1.8382	0		TTCACA	723	384.26	1.88154	0
GCTGAA	2288	1236.42	1.85051	0		ACAGCC	277	149.186	1.85674	0		TGCCAT	1372	747.586	1.83524	0		ACTGGG	608	323.608	1.87882	0
AACCTG	2318	1253.81	1.84876	0		ATGTGT	356	192.217	1.85207	0		CCTCCT	1909	1040.28	1.83508	0		TGGGAC	608	323.894	1.87716	0
AGTGAG	2511	1358.34	1.84859	0		AGGTCA	274	147.96	1.85185	0		ATGTGC	1334	726.948	1.83507	0		AGAGGA	636	339.031	1.87593	0
GCCTGA	2287	1237.24	1.84846	0		CCCACA	332	179.423	1.85038	0		TGCCCT	1557	849.237	1.83341	0		GGGAGG	773	412.109	1.87572	0
CTTGCT	3149	1706.64	1.84515	0		ACCTGA	271	146.502	1.8498	0		CCTTGG	1433	782.011	1.83246	0		TGAGCC	579	308.997	1.8738	0
CACCAG	2317	1255.95	1.84482	0		CTGGAC	285	154.116	1.84926	0		GCCATC	1360	742.251	1.83226	0		CATGCT	678	362.743	1.86909	0
TGTGTA	2885	1563.98	1.84465	0		AGTGCC	286	154.804	1.8475	0		AGTGTC	1334	728.167	1.832	0		CAAGTG	574	307.439	1.86704	0
GATGCT	2452	1329.28	1.84461	0		TGCTTC	400	216.78	1.84519	0		CAGGAC	1282	700.154	1.83103	0		TGGGCA	605	324.183	1.86623	0
TCCACA	2725	1477.52	1.8443	0		GGAAGC	295	159.997	1.84378	0		TGGTGC	1446	790.145	1.83004	0		AGTGCC	576	308.812	1.86521	0
CCTTGG	2653	1438.75	1.84396	0		GCTGTA	303	164.512	1.84181	0		CAGCTT	1369	748.082	1.83001	0		GCCATG	578	310.163	1.86354	0
ACTGGG	2361	1280.8	1.84338	0		GGACAG	295	160.239	1.841	0		AGCCCT	1363	745.301	1.82879	0		GACACT	574	308.077	1.86317	0
CAAGTG	2272	1233.94	1.84125	0		AGTGTC	302	164.149	1.83979	0		AAGCCT	1297	709.571	1.82787	0		GAGATG	645	346.259	1.86277	0
GGTGGC	2762	1502.88	1.8378	0		ACAGGC	266	144.6	1.83956	0		GAGCCT	1278	699.275	1.82761	0		GGAGCC	537	288.571	1.86089	0
GGCACA	2185	1189.47	1.83695	0		ACTGGC	284	154.428	1.83904	0		TGCCTT	1620	887.04	1.8263	0		TGGAAA	650	349.371	1.86049	0
GTGACC	2264	1233.3	1.83572	0		TCAGCA	268	145.74	1.83889	0		CTGGTC	1427	781.469	1.82605	0		CCACAT	636	341.944	1.85995	0
GGCCTC	2592	1413.95	1.83316	0		GGAGGA	371	202.163	1.83515	0		GAGACA	1369	750.615	1.82384	0		GCAGGG	602	324.106	1.85742	0
ACAGAC	2326	1269.94	1.83159	0		GAGAAG	337	183.733	1.83418	0		CCTCCA	1614	885.505	1.82269	0		TTCCAG	672	362.189	1.85538	0
GCTGTA	2438	1331.16	1.83148	0		TGTGTC	381	207.729	1.83412	0		CATGCA	1293	709.453	1.82253	0		AAGCCT	569	306.851	1.85432	0
CTCTCA	3052	1667.67	1.8301	0		AAGGAA	340	185.491	1.83297	0		CTGTAG	1324	726.746	1.82182	0		CAGGGA	549	296.299	1.85286	0
GGCCAC	2304	1259.21	1.82971	0		AGACAC	264	144.052	1.83267	0		GGCCAC	1309	718.516	1.82181	0		AGGAGG	662	357.937	1.84949	0
AAACTG	2431	1328.91	1.82932	0		AGATGC	269	147.108	1.82859	0		GCTCTC	1547	849.352	1.82139	0		CTGGGT	728	393.798	1.84866	0
GCTTCT	3114	1703.6	1.82789	0		TGGACA	269	147.126	1.82836	0		TTCAGA	1345	739.34	1.81919	0		ATGTGT	831	449.67	1.84802	0
CCACCA	2874	1573.23	1.82681	0		CAGGCC	302	165.326	1.82669	0		CCCTGA	1353	744.132	1.81823	0		CAGCAT	567	306.955	1.84718	0
TTCTGT	3592	1966.62	1.82649	0		TTCTGT	452	247.731	1.82456	0		CTTGGC	1418	780.3	1.81725	0		AGCAAG	542	293.595	1.84608	0
TGGTGA	2629	1439.73	1.82603	0		TGGGGA	358	196.415	1.82267	0		GGGAAG	1568	863.003	1.81691	0		GAGAGC	544	295.101	1.84344	0
GAGACA	2333	1278.09	1.82538	0		GGAGCA	292	160.22	1.82249	0		TCAGGA	1275	701.94	1.81639	0		ACATGG	568	308.239	1.84273	0
GAAGAG	2663	1460.19	1.82374	0		CATCCT	354	194.354	1.82142	0		GCACAT	1285	708.055	1.81483	0		TGGGGC	681	369.715	1.84196	0
ACTGCC	2440	1338.51	1.82293	0		TGTGGG	417	229.072	1.82039	0		CCACAT	1442	794.857	1.81416	0		GCTCAC	608	330.133	1.84168	0
AGACAC	2313	1268.85	1.82292	0		TGTCTT	451	247.828	1.81981	0		TGTCCA	1358	749.875	1.81097	0		CAGGAC	504	273.898	1.8401	0
GCTCTC	2921	1602.6	1.82266	0		CCTGGT	344	189.053	1.8196	0		TCATGG	1314	726.348	1.80905	0		TGAGGC	595	323.558	1.83893	0
TGACCA	2282	1253.38	1.82068	0		TCCAGG	280	153.912	1.81922	0		GGAGCC	1297	716.975	1.80899	0		ACCAGC	525	285.581	1.83836	0
TCAGGA	2246	1233.96	1.82016	0		CACACC	326	179.389	1.81728	0		ACCACA	1520	840.702	1.80801	0		GTGCAC	568	309.002	1.83818	0
GGCTCA	2247	1234.68	1.81991	0		GTGGCA	298	163.996	1.81712	0		GCTGTT	1534	848.711	1.80745	0		CTTGGG	721	392.416	1.83734	0
AGCAGT	2244	1233.41	1.81935	0		GAGACT	269	148.085	1.81652	0		GAGGAA	1541	852.832	1.80692	0		CCATGG	568	309.153	1.83728	0
GGAGCC	2299	1264.35	1.81833	0		CCAGGG	306	168.559	1.81539	0		TGAAGA	1407	778.739	1.80677	0		CCACCA	623	339.192	1.83672	0
TGACTC	2510	1380.92	1.81763	0		CCCAAG	270	148.844	1.81398	0		GAAGCC	1264	699.621	1.80669	0		ATGGAG	637	346.883	1.83635	0
CACTCA	2686	1478.05	1.81726	0		AGCCTT	303	167.138	1.81287	0		CCCTGT	1532	848.273	1.80602	0		TGTGGT	903	492.454	1.83367	0
TTGGAG	2614	1439.18	1.81631	0		AACACT	291	160.556	1.81245	0		CCTCAC	1593	882.87	1.80434	0		AGAGGC	540	294.56	1.83324	0
GCTCAC	2434	1340.28	1.81604	0		CCTCCT	474	261.731	1.81102	0		TGGCAC	1259	698.337	1.80285	0		TCCAGG	566	308.769	1.83309	0
CAGACT	2276	1253.96	1.81505	0		TCAGCC	297	164.166	1.80914	0		AGTGAC	1263	700.711	1.80245	0		GAAGAG	622	339.589	1.83163	0
TTCTGA	2806	1546.93	1.81391	0		TCACCT	350	194.02	1.80394	0		CCTGAC	1342	744.619	1.80226	0		TCAGGA	563	307.384	1.83159	0
CTCAGT	2511	1384.66	1.81344	0		GCTTCT	391	216.841	1.80316	0		GTCACT	1349	748.662	1.80188	0		CTCCTC	951	519.531	1.8305	0
CCTGAC	2424	1337.17	1.81279	0		GGCTCA	279	154.784	1.80251	0		CCTGAA	1276	708.534	1.8009	0		GAGACT	563	308.113	1.82725	0
GGCTTC	2605	1438.92	1.81038	0		GGTGGC	384	213.195	1.80117	0		TGCACT	1347	748.406	1.79983	0		AGAGAA	652	356.825	1.82723	0
TGTCCA	2498	1380.64	1.80931	0		GACTGG	296	164.531	1.79905	0		TTCTCA	1596	887.98	1.79734	0		GGAGGA	655	358.469	1.82722	0
AGGCTC	2234	1235.12	1.80873	0		CTCCAC	358	199.134	1.79778	0		CCCAGA	1313	730.572	1.79722	0		GAGAAG	622	340.466	1.82691	0
CACTAC	2667	1475.82	1.80713	0		AGCTCA	262	145.769	1.79736	0		CAGGCC	1293	719.632	1.79675	0		CCTGGT	701	384.074	1.82517	0
GAGCTC	2232	1235.16	1.80705	0		GGAGCC	303	168.618	1.79696	0		ATGCCT	1342	747.446	1.79545	0		TCTGGC	698	383.666	1.81929	0
TTCTGC	3079	1704.32	1.80658	0		CAAGTG	265	147.516	1.79642	0		CCCTGC	1575	877.469	1.79494	0		CCTTGG	698	384.536	1.81517	0
TCACAT	2777	1537.61	1.80605	0		TTGGCT	373	207.648	1.79631	0		TGACCA	1274	710.104	1.7941	0		TTCCCA	744	409.881	1.81516	0
CAGAGT	2225	1232	1.806	0		AGGCCT	277	154.296	1.79525	0		AGACAC	1331	741.983	1.79384	0		GTCCAG	560	308.514	1.81515	0
GTTCTG	2909	1613.34	1.8031	0		TGCCAC	293	163.245	1.79485	0		CTCTCC	1867	1042.1	1.79157	0		TCAGCC	599	330.077	1.81473	0
GAGATG	2445	1358.98	1.79915	0		CTCCTC	470	262.004	1.79387	0		AGCCTC	1332	743.608	1.79127	0		TGAGAG	631	347.735	1.8146	0
TGCCTT	3065	1706.3	1.79628	0		AGTCCT	300	167.331	1.79285	0		AGTGGC	1287	718.928	1.79017	0		TGCACT	658	362.756	1.81389	0
GCTCCT	2882	1604.76	1.79591	0		GAGGAC	288	160.678	1.7924	0		GCTGTA	1300	727.458	1.78704	0		GAGGAC	535	295.235	1.81212	0
TGGTGT	3155	1758.25	1.7944	0		TTCTGA	337	188.105	1.79155	0		AGTGCA	1256	703.05	1.7865	0		CCCTGA	595	328.854	1.80931	0
TCAGCC	2403	1339.58	1.79385	0		CTCCCA	358	199.833	1.7915	0		CAGCCC	1421	797.029	1.78287	0		AGACAC	517	285.931	1.80813	0
AAGGAG	2619	1460.62	1.79308	0		GCTCTC	373	208.474	1.78919	0		ATCCAG	1264	709.069	1.78262	0		TTTCCT	1120	620.018	1.8064	0
GACAGC	2136	1191.6	1.79255	0		GCCAGA	257	143.804	1.78715	0		TGACAC	1265	709.634	1.78261	0		TGCCAT	654	362.126	1.806	0
AAGCCT	2248	1255.2	1.79094	0		GCTCCA	293	163.985	1.78675	0		CAAGTG	1252	702.587	1.78199	0		TGGGTG	818	452.986	1.8058	0
GACAGA	2289	1278.37	1.79057	0		TGAGAA	295	165.215	1.78555	0		CAGGGA	1317	739.118	1.78185	0		AAGTGT	682	378.95	1.79971	0
CAGGCC	2252	1258.74	1.78909	0		GACTCT	298	166.983	1.78461	0		GGCTCA	1245	698.795	1.78164	0		TGGACT	644	357.871	1.79953	0
AGTGCA	2196	1231.02	1.78389	0		CTCTCC	466	261.131	1.78454	0		CCAAGG	1246	699.41	1.7815	0		GTCTGA	643	357.322	1.7995	0
CTTCCA	2972	1667.02	1.78282	0		GTCTGG	349	196.038	1.78027	0		GAAGGA	1520	853.69	1.78051	0		GCACAT	552	307.051	1.79775	0
AACTGG	2199	1233.74	1.78238	0		CACAAG	258	145.049	1.77871	0		TGCTTC	1576	885.239	1.78031	0		CCAGAC	512	284.896	1.79715	0
TGAGAG	2416	1357.08	1.78029	0		AAACTG	268	150.844	1.77667	0		GCTCCA	1321	742.042	1.78022	0		GCTCCT	754	420.657	1.79243	0
CATGCA	2228	1252.17	1.77931	0		GCAGAA	269	151.557	1.77491	0		CCAGGG	1277	718.208	1.77804	0		ACTGGC	555	309.8	1.79148	0
CATCTC	2967	1667.66	1.77914	0		AACTGC	257	145.699	1.76391	0		TTCTGT	1770	995.757	1.77754	0		GCCAGA	492	274.762	1.79064	0
TGCTTC	3029	1707.08	1.77438	0		AACTCT	303	172.025	1.76137	0		AGTGAG	1355	762.731	1.77651	0		AGGGCA	529	295.433	1.79059	0
GCCAGA	2110	1189.41	1.77399	0		GGTGCT	343	194.829	1.76052	0		AGATGC	1245	701.744	1.77415	0		CATCTC	733	409.765	1.78883	0
AGGACT	2184	1232.1	1.77258	0		CTGACC	289	164.182	1.76024	0		GGACAG	1311	738.965	1.7741	0		TTACTG	776	434.304	1.78677	0
GAGGAC	2245	1266.64	1.77241	0		GCAGGC	296	168.442	1.75728	0		CATCAG	1257	708.69	1.7737	0		GTGTGA	704	394.01	1.78676	0
CTTGGA	2350	1326.99	1.77092	0		ACATCT	303	172.444	1.75709	0		CTCATG	1326	747.62	1.77363	0		GACAGG	528	295.56	1.78644	0
ACAGGC	2103	1188.46	1.76952	0		GGCCTC	346	196.917	1.75709	0		CTCCTC	1843	1039.21	1.77346	0		TGCCAA	550	308.316	1.78388	0
GTGGTG	2982	1687.05	1.76758	0		GTCTGT	363	206.639	1.75669	0		AGTGCC	1238	698.139	1.77329	0		CTTGGA	636	357.207	1.78048	0
CCCTGA	2364	1337.58	1.76737	0		TGAGGC	290	165.131	1.75618	0		GAGGAC	1311	739.707	1.77232	0		AGAGTG	617	346.545	1.78043	0
TTGGCT	2853	1614.67	1.76692	0		ATGGCC	271	154.462	1.75448	0		CAGGGC	1267	715.114	1.77175	0		GGAAGA	604	339.726	1.7779	0
TGAGTG	2539	1437.7	1.76602	0		GGCAGT	288	164.238	1.75355	0		AGAGCC	1238	699.115	1.77081	0		GGAGAC	525	295.323	1.77771	0
ACCCAG	2219	1256.92	1.76543	0		TCTTCA	365	208.179	1.7533	0		CTTGGA	1289	728.012	1.77058	0		ACAGAC	508	285.942	1.77658	0
GTGAGC	2260	1280.15	1.76541	0		AGCATC	255	145.461	1.75305	0		AGTCAG	1241	701.535	1.76898	0		GAGGCC	510	287.59	1.77336	0
CCAAGG	2104	1192.4	1.76451	0		TGTCAG	287	163.909	1.75097	0		ATCTCT	1571	888.227	1.76869	0		CCCAGT	584	329.336	1.77326	0
GTGTGA	2537	1439.17	1.76282	0		ACAGAC	253	144.506	1.75079	0		TCACCA	1410	797.532	1.76795	0		TGTGTT	1033	582.944	1.77204	0
AGAGAC	2254	1278.65	1.7628	0		TGCCAA	256	146.436	1.7482	0		TGGTGT	1602	907.404	1.76548	0		TGCTCA	642	362.418	1.77144	0
GCTGTT	2846	1614.77	1.76248	0		CAGACT	256	146.619	1.74602	0		TAGCTG	1280	726.982	1.7607	0		TGACTT	767	433.206	1.77052	0
TGAAGA	2433	1383.88	1.7581	0		AAGAGG	320	183.3	1.74577	0		TGACAT	1297	737.214	1.75933	0		GCTCTC	744	420.54	1.76915	0
CTGGTC	2527	1438.32	1.75691	0		GGACAC	252	144.409	1.74504	0		TCTGAC	1315	747.71	1.7587	0		TCCTCA	727	411.357	1.76732	0
TCTGAA	2391	1362.59	1.75475	0		GCCTGA	269	154.362	1.74266	0		TGAGAG	1340	762.014	1.7585	0		TGTCAG	631	357.156	1.76673	0
CCCTGT	2814	1604.83	1.75345	0		TGCCCA	286	164.317	1.74054	0		CCATCA	1396	795.025	1.75592	0		TCTGAC	639	361.972	1.76533	0
GGAAGG	2651	1512.13	1.75316	0		AACCTG	253	145.501	1.73882	0		GACTGG	1261	718.61	1.75478	0		GTGGAG	675	382.434	1.76501	0
AACTCC	2586	1477.24	1.75056	0		AGGAAA	322	185.202	1.73864	0		GACTCT	1312	747.857	1.75435	0		TGTTCT	1002	567.803	1.7647	0
TGACTT	2708	1550.31	1.74675	0		AGAAGA	321	185.23	1.73298	0		AGAAGA	1573	899.532	1.74869	0		AGCCTT	635	361.118	1.75843	0
CTGTAG	2321	1329.73	1.74547	0		GTGCTT	360	207.764	1.73274	0		GAGCAC	1222	699.441	1.74711	0		CCTTCT	956	543.846	1.75785	0
ATTCTG	2698	1548.36	1.74248	0		CCTTCA	335	193.351	1.7326	0		AAGATG	1359	778.175	1.74639	0		GGCCCT	612	348.34	1.7569	0
GGTGCT	2545	1462.17	1.74056	0		TAGCTG	285	164.498	1.73254	0		CTTCAC	1488	853.147	1.74413	0		CTCAGG	542	308.629	1.75615	0
ACCTGT	2404	1381.83	1.73973	0		GCTGAC	267	154.208	1.73143	0		GCTCAC	1296	743.641	1.74278	0		ACTGAC	539	307.158	1.7548	0
ACTCAC	2568	1477.32	1.73828	0		TGCACT	289	167.292	1.72752	0		CTGTTG	1474	846.036	1.74224	0		CAGCTT	636	362.664	1.75369	0
TGCCAT	2405	1383.65	1.73815	0		TGGCAT	282	163.465	1.72514	0		AACTGG	1224	702.662	1.74195	0		TGGTGG	794	452.981	1.75283	0
CCCCTG	2864	1648.09	1.73776	0		TGTTCT	427	247.557	1.72486	0		GCCTCC	1528	877.451	1.74141	0		CTCCCA	693	395.398	1.75266	0
GTGTCC	2500	1438.88	1.73746	0		CCTCTC	450	261.079	1.72362	0		GAGAGC	1288	739.705	1.74123	0		AAAACA	771	439.99	1.75231	0
CCACAT	2566	1477.68	1.73651	0		CTTGGA	283	164.389	1.72153	0		TCAGCC	1294	743.387	1.74068	0		TGTCTT	994	567.441	1.75172	0
GTCTGC	2498	1439.44	1.73539	0		CATACA	277	160.952	1.72101	0		ATCTGG	1268	728.853	1.73972	0		CTTCCA	718	409.911	1.7516	0
CCTCAC	2941	1695.08	1.73503	0		ACTGCA	251	145.976	1.71946	0		GTGAAG	1326	762.198	1.73971	0		AGGGCT	566	323.242	1.75101	0
CCTCCT	3661	2110.06	1.73502	0		CACTTG	288	167.793	1.7164	0		AGCTCC	1293	743.332	1.73947	0		CATGGA	538	307.704	1.74843	0
CACTCT	2896	1669.96	1.73418	0		TCTGAA	273	159.133	1.71555	0		CAGACT	1233	709.032	1.73899	0		GACTGA	537	307.736	1.745	0
TCTGGT	2800	1614.88	1.73387	0		ACAGAT	258	150.851	1.7103	0		ACATGC	1232	708.912	1.73787	0		AACTGG	538	308.779	1.74235	0
TCTTCA	3075	1775.45	1.73196	0		TGGTGG	391	228.617	1.71028	0		AAGAAG	1560	897.798	1.73758	0		GAGACA	511	293.297	1.74226	0
CCCTTC	3652	2108.71	1.73186	0		AGGATG	290	169.63	1.7096	0		AACACA	1570	904.434	1.73589	0		TGGATG	687	394.505	1.74142	0
TCTGAC	2394	1384.14	1.72959	0		ACATGC	248	145.186	1.70815	0		GACAGC	1217	701.116	1.7358	0		ATGTGC	624	358.492	1.74062	0
TGAGGC	2207	1277.85	1.72712	0		GGTCCT	322	189.26	1.70136	0		CACTCA	1384	797.571	1.73527	0		CTCAGT	631	362.782	1.73934	0
GTGAAG	2349	1360.27	1.72687	0		TCCTCA	330	193.976	1.70124	0		CTTCCA	1478	852.134	1.73447	0		GAGCTC	536	308.52	1.73733	0
CACCAC	2714	1573.25	1.72509	0		AGTCAG	252	148.176	1.70068	0		TCTCAC	1478	852.299	1.73413	0		GACCTG	536	308.679	1.73643	0
AGGGCT	2207	1280.82	1.72311	0		TGGTGA	308	181.109	1.70063	0		GTGGAC	1243	717.655	1.73203	0		AAACAC	602	347.178	1.73398	0
GAGAGC	2179	1265.97	1.72121	0		TGAGTG	310	182.337	1.70015	0		ACAGGA	1301	751.16	1.73199	0		GACTTG	619	357.07	1.73355	0
ATGTGC	2286	1328.21	1.72111	0		CCTTGG	320	188.229	1.70006	0		TGAGTG	1343	775.893	1.73091	0		AACTGT	625	360.946	1.73156	0
GCCAAG	2047	1189.78	1.72048	0		GGGAGA	344	202.653	1.69748	0		TGACTT	1396	808.067	1.72758	0		GAGCAC	475	274.411	1.73098	0
TGTCCC	2757	1603.67	1.71918	0		GTGAGC	278	163.844	1.69674	0		ATGCCA	1223	708.34	1.72657	0		GGGACA	511	295.609	1.72863	0
TGGACT	2283	1327.97	1.71917	0		ACAGGG	272	160.657	1.69305	0		AACTCA	1384	801.636	1.72647	0		GCTTCT	813	470.678	1.7273	0
AAGGCA	2199	1280.34	1.71751	0		TGCCAT	283	167.23	1.69228	0		CAAGGA	1298	752.176	1.72566	0		AAGGCT	531	307.573	1.72642	0
CAAGCT	2153	1255.33	1.71508	0		AGCAGT	250	147.77	1.69182	0		AGGTGG	1395	808.677	1.72504	0		ACCAGG	473	273.991	1.72633	0
AGGATG	2328	1358.77	1.71331	0		AAGAAG	313	185.076	1.6912	0		TGCCCA	1280	742.721	1.72339	0		TTCTGC	811	469.959	1.72568	0
CTCTCC	3607	2105.91	1.7128	0		GGTGAC	278	164.435	1.69064	0		AAACTG	1287	748.006	1.72057	0		GCTGGT	680	394.217	1.72494	0
TGGCAC	2113	1234.2	1.71203	0		GCAGAC	244	144.552	1.68797	0		TCTACA	1376	799.824	1.72038	0		CACTTG	624	362.085	1.72335	0
TGGTCT	2754	1610.68	1.70984	0		GGAGAC	269	159.998	1.68127	0		TCATCA	1376	800.579	1.71876	0		GGTGGC	636	369.294	1.72221	0
GGAGAA	2498	1461.84	1.7088	0		AAGGCC	242	143.972	1.68088	0		CACATC	1369	797.229	1.7172	0		GTGTCC	661	383.999	1.72136	0
ATGGCA	2107	1233.21	1.70855	0		ATGGAA	276	164.375	1.67909	0		ACATGT	1266	737.633	1.7163	0		TGAGTG	679	394.47	1.7213	0
GGGCAG	2409	1411.16	1.70711	0		CCTCAC	335	199.677	1.67771	0		GCCAGA	1199	699.178	1.71487	0		GTGCTC	661	384.364	1.71972	0
AGATGG	2318	1359.23	1.70538	0		GCCTTG	318	189.553	1.67763	0		GGACAT	1205	703.081	1.71389	0		GGAGGC	558	324.652	1.71876	0
GCTGAT	2263	1329.77	1.7018	0		TGGGTG	383	228.486	1.67625	0		AAGGCC	1196	697.893	1.71373	0		AATGTG	653	380.265	1.71722	0
GCACAT	2138	1256.51	1.70153	0		CCCTGC	380	226.697	1.67625	0		AGAAGG	1461	852.895	1.71299	0		CAGGGT	556	323.955	1.71629	0
AGTCAG	2097	1233.69	1.69977	0		CTGCCC	380	226.831	1.67526	0		TGTTCT	1707	996.626	1.71278	0		TTCAGA	618	360.288	1.71529	0
CAGTCT	2348	1381.89	1.69912	0		GAGAGC	269	160.693	1.674	0		CTGCTA	1284	750.276	1.71137	0		CAGTTG	613	357.487	1.71475	0
AAGGCC	2019	1188.36	1.69898	0		GCCACT	275	164.278	1.67399	0		AGAGGC	1264	738.646	1.71124	0		GAAGTC	528	308.225	1.71303	0
TCCTCA	2828	1669.47	1.69395	0		GTGCAC	257	153.636	1.67279	0		TGGACT	1244	727.289	1.71046	0		AAGCCC	489	285.508	1.71274	0
TTCAGA	2303	1359.9	1.69351	0		ATCTGC	280	167.444	1.6722	0		TCACCT	1454	850.611	1.70936	0		GGAAGT	594	347.013	1.71175	0
ACTACT	2602	1537.22	1.69267	0		ACCAGG	241	144.137	1.67202	0		ATGATG	1287	753.18	1.70875	0		ATATAT	980	572.94	1.71048	0
GAGGCC	2140	1264.3	1.69263	0		AAGTGC	248	148.354	1.67168	0		CCTCTC	1779	1041.11	1.70875	0		GACTGC	529	309.341	1.71009	0
AGAGTG	2292	1359.03	1.68649	0		AGGACT	248	148.359	1.67162	0		GTCTGG	1346	787.979	1.70817	0		GAAGGA	581	339.782	1.70992	0
TGGAAA	2332	1383	1.68619	0		CAGGGC	282	168.753	1.67108	0		TGAAGG	1301	762.183	1.70694	0		AGAGAC	501	293.115	1.70923	0
AACACT	2490	1478.4	1.68426	0		CTTTCT	473	283.051	1.67108	0		GACAGA	1285	752.92	1.70669	0		GCCAAG	468	273.929	1.70847	0
ATCTCT	2990	1775.35	1.68417	0		CCAGGT	257	153.801	1.67099	0		GTGCCA	1190	697.807	1.70534	0		ATGCAG	528	309.065	1.70838	0
GGACAC	2004	1190.36	1.68352	0		ATCTGG	275	164.909	1.66759	0		ATTCTG	1373	806.526	1.70236	0		AGTCCT	619	362.551	1.70735	0
CTTGGC	2420	1438.73	1.68204	0		CTTGAG	274	164.395	1.66672	0		TGGTCA	1240	728.555	1.702	0		TGAAGA	596	349.419	1.70569	0
CAAGGC	2001	1189.73	1.6819	0		GAGGCC	281	168.695	1.66573	0		GCTTCA	1272	747.423	1.70185	0		ATCTCT	793	465.112	1.70497	0
CTCAAG	2106	1254.08	1.67931	0		AGCCCC	305	183.237	1.66451	0		GGAAGG	1472	865.056	1.70162	0		TCAGCA	522	307.073	1.69992	0
GACCAG	1999	1190.98	1.67845	0		AGATGG	284	170.71	1.66364	0		CACACC	1478	868.835	1.70113	0		TGCTCC	714	420.226	1.69909	0
GTGTCA	2226	1328.7	1.67532	0		AGGAGG	335	201.373	1.66358	0		GTCTGC	1327	780.554	1.70007	0		TCACAT	651	383.452	1.69774	0
GGAGAC	2125	1268.6	1.67508	0		CAAGGC	239	143.847	1.66149	0		ACAGGC	1188	699.282	1.69889	0		CATGGG	550	324.034	1.69735	0
AGCATG	2068	1234.58	1.67506	0		TTTCCA	345	207.759	1.66058	0		CTCAGT	1268	746.567	1.69844	0		GGTGAC	548	323.252	1.69527	0
TGAAGG	2275	1358.56	1.67457	0		AGACTC	242	145.779	1.66005	0		ACCATG	1203	709.034	1.69667	0		ATACTG	612	361.331	1.69374	0
CCTGAA	2098	1253.68	1.67347	0		CTTCTC	432	260.326	1.65946	0		TGAGGC	1219	718.745	1.69601	0		TATATA	969	573.264	1.69032	0
AGATGC	2066	1234.89	1.67302	0		GGTGTG	379	228.403	1.65935	0		GATGTG	1315	775.517	1.69564	0		TAGCAG	523	309.442	1.69014	0
GCCTTG	2405	1438.6	1.67177	0		CTTGGC	313	188.656	1.6591	0		CTCCAT	1443	851.386	1.69488	0		TCCATG	612	362.342	1.68901	0
CAAGGA	2141	1280.85	1.67154	0		CCATGT	278	167.627	1.65844	0		CTCAAG	1203	709.901	1.6946	0		TCTTGG	766	453.671	1.68845	0
TGCTCC	2681	1604.98	1.67042	0		CTTCCA	321	193.729	1.65695	0		ACCTGT	1269	748.878	1.69454	0		TGCTTC	793	470.139	1.68674	0
CTGTAC	2304	1380.92	1.66845	0		CTACAG	243	146.673	1.65675	0		TCTGGT	1438	848.907	1.69394	0		CCCACT	669	396.628	1.68672	0
ATGCCA	2092	1255.09	1.66682	0		CTTGTG	345	208.376	1.65566	0		AGATGA	1317	778.971	1.69069	0		GAGGCA	498	295.265	1.68662	0
TGACAC	2090	1254.4	1.66614	0		TTCTCA	343	207.525	1.65281	0		AGGCAC	1183	699.762	1.69057	0		AAGGCA	494	293.136	1.68522	0
TCTGTA	2580	1548.53	1.66609	0		GTCCTC	344	208.15	1.65265	0		GTGAGC	1215	719.573	1.6885	0		CCAGGT	520	308.723	1.68436	0
AGCCTT	2297	1380.64	1.66372	0		ACATGT	263	159.152	1.65251	0		GAAGGC	1243	738.058	1.68415	0		CTGGTC	647	384.15	1.68424	0
TCCCCA	2818	1694.06	1.66346	0		AGGAAC	250	151.357	1.65172	0		CTACAG	1190	707.469	1.68205	0		CTACTG	610	362.605	1.68227	0
ACATGC	2085	1254.12	1.66252	0		GTGCTC	312	189.061	1.65026	0		GATGGA	1282	762.337	1.68167	0		GGGGCT	622	369.991	1.68112	0
TACCTG	2300	1384.59	1.66114	0		GTGGAG	323	196.114	1.647	0		GCAGAA	1264	751.666	1.6816	0		AGGAAA	598	355.822	1.68062	0
GCCACT	2224	1339.67	1.66011	0		GCTCCT	343	208.264	1.64695	0		GATGAC	1183	703.595	1.68136	0		CTGTAT	729	433.875	1.68021	0
GTGCTC	2389	1439.24	1.65991	0		AAGGCA	248	150.647	1.64623	0		AGCAGT	1180	702.189	1.68046	0		AGCCCC	546	325.011	1.67994	0
CCATCT	2762	1664.12	1.65973	0		GGGAGC	320	194.455	1.64562	0		TGATGG	1300	774.265	1.67901	0		TAACTG	606	361.238	1.67756	0
GAAGGA	2422	1459.41	1.65957	0		CAGTCA	241	146.488	1.64519	0		CCTTCA	1429	853.036	1.67519	0		CTTGCT	786	468.851	1.67644	0
TGTGTT	3335	2009.75	1.65941	0		AAGCAC	237	144.193	1.64363	0		TGGTCT	1418	847.039	1.67407	0		ACTGAA	547	326.793	1.67384	0
GGACTG	2122	1279	1.6591	0		AGGTGG	321	196.11	1.63684	0		CCTTCT	1740	1040.79	1.6718	0		TGAAGT	635	379.617	1.67274	0
TTCCCA	2763	1665.48	1.65898	0		AAGTCT	262	160.266	1.63478	0		CATCCA	1329	795.367	1.67093	0		AACCTG	513	306.994	1.67104	0
ACCAGC	2086	1258.28	1.65782	0		ACCCTG	269	164.689	1.63338	0		TGTCCC	1418	848.832	1.67053	0		CCTGTA	607	363.417	1.67026	0
CTACAG	2075	1253.39	1.6555	0		TTTCCT	462	282.869	1.63326	0		GCCACC	1330	796.215	1.6704	0		TGAAGC	514	307.805	1.66989	0
GGCAGT	2119	1280.39	1.65496	0		GAGGAA	300	183.714	1.63297	0		TGTGTA	1361	814.787	1.67038	0		GATGCT	594	355.97	1.66868	0
TGCTTG	2671	1615.32	1.65354	0		TGTGTA	315	192.931	1.63271	0		ACAGAC	1239	743.083	1.66738	0		TTGGCT	759	454.996	1.66815	0
TGGGTG	2785	1686.54	1.65131	0		GCTTCC	340	208.285	1.63238	0		AGAGAC	1251	751.413	1.66486	0		GCTGAA	514	308.617	1.66549	0
GACTCT	2279	1381.74	1.64936	0		GAAGGA	300	183.795	1.63225	0		GAGGCC	1194	717.637	1.66379	0		CCATGT	603	362.408	1.66387	0
ATGGTG	2374	1439.68	1.64898	0		TGGTCA	268	164.218	1.63198	0		GTGACC	1161	698.18	1.66289	0		CAGTCT	603	362.486	1.66351	0
GGTGTG	2782	1687.62	1.64848	0		ACTGTA	260	159.444	1.63067	0		CAGAGT	1168	702.603	1.66239	0		CTTCCC	862	518.244	1.66331	0
AGGCTT	2189	1330.68	1.64502	0		TGACCA	238	146.07	1.62936	0		CACCAC	1443	868.07	1.66231	0		TGGCAC	514	309.489	1.6608	0
GAGGAA	2402	1461.28	1.64377	0		ATCTGT	306	187.866	1.62882	0		TTGGAG	1287	774.734	1.66122	0		GGCTTC	637	383.586	1.66064	0
ATCTGG	2183	1328.05	1.64376	0		AGAAGT	268	164.608	1.62811	0		AGTCAC	1176	708.015	1.66098	0		GGGAAA	563	339.155	1.66001	0
ATGCCT	2270	1381.42	1.64324	0		AAAGCC	234	143.806	1.62719	0		TGATGA	1251	753.362	1.66056	0		TGGGCC	562	338.953	1.65805	0
CTTGTG	2651	1613.56	1.64295	0		CTGGTA	268	164.769	1.62652	0		TGTGTT	1679	1011.45	1.66	0		CACCAC	563	339.627	1.6577	0
TCACCA	2426	1476.64	1.64292	0		GGACTT	268	164.831	1.62591	0		TCCCCA	1470	885.56	1.65997	0		AAGGAG	562	339.068	1.65748	0
ACATGT	2233	1360.58	1.64121	0		CCCAGT	267	164.273	1.62534	0		CCATGT	1240	747.333	1.65923	0		TGGAGT	652	393.472	1.65704	0
GTCACT	2268	1382.68	1.64029	0		GACACT	237	145.842	1.62505	0		GTGATG	1285	774.548	1.65903	0		TGGTGT	816	492.5	1.65685	0
TCTTCT	3756	2292.77	1.63819	0		TGGGAC	267	164.409	1.624	0		ACCTCA	1320	796.331	1.6576	0		CCCAAG	472	285.166	1.65518	0
AGCTTG	2175	1328.48	1.6372	0		CAGGGT	267	164.548	1.62263	0		AGCCCA	1210	730.495	1.65641	0		ACCTGT	600	362.506	1.65515	0
GCTCCA	2194	1340.18	1.63709	0		CTGTAC	272	167.668	1.62225	0		ACTGCC	1234	745.047	1.65627	0		TGGCAT	592	357.984	1.65371	0
TCCATG	2263	1382.34	1.63707	0		GGGAAG	329	202.947	1.62111	0		GGGCAG	1290	779.037	1.65589	0		CCCTCT	857	518.858	1.6517	0
ACCAGG	1946	1189.02	1.63665	0		CAAGCA	233	143.852	1.61972	0		TTCCCA	1414	854.138	1.65547	0		CCCTCA	654	395.972	1.65163	0
AAACAC	2665	1632.07	1.63289	0		TGGAGT	294	181.686	1.61818	0		GTGTCA	1202	726.335	1.65488	0		GGTGTG	749	453.568	1.65135	0
AGCTCC	2187	1340.6	1.63135	0		ATGTGC	265	163.895	1.61689	0		ATGAAG	1287	778.505	1.65317	0		GACAGT	511	309.581	1.65062	0
CTCCTC	3440	2108.68	1.63135	0		TGAAGG	274	169.525	1.61628	0		ACATCA	1323	800.607	1.6525	0		AAATGG	575	348.461	1.65011	0
TACAGA	2167	1329.03	1.63051	0		GGTCTG	315	194.96	1.61572	0		GAGACT	1159	701.496	1.65218	0		ACCTCA	566	343.021	1.65004	0
CTCTTC	3460	2122.08	1.63047	0		CAGCAA	233	144.331	1.61434	0		GTGTGA	1279	774.351	1.65171	0		CCCCAC	691	419.026	1.64906	0
AGAGAA	2522	1547.82	1.62939	0		AGGGCA	258	159.957	1.61293	0		AAGTGC	1159	701.734	1.65162	0		TTTCCA	766	464.884	1.64772	0
AAGCAC	2068	1269.67	1.62876	0		GAGAGG	327	203.037	1.61054	0		AAGGTG	1261	764.015	1.65049	0		CTACAG	505	306.577	1.64722	0
GCAGAA	2079	1277.01	1.62802	0		TTTGTG	409	254.156	1.60925	0		GCAGAC	1154	699.897	1.64881	0		ACCTGC	543	329.894	1.64598	0
GGGGAC	2298	1412.38	1.62704	0		TGGCTA	264	164.063	1.60914	0		TCAGAA	1231	746.858	1.64824	0		GGGCCT	558	339.016	1.64594	0
AGTCAC	2041	1254.61	1.6268	0		ACTGAC	235	146.085	1.60865	0		TGCTCC	1397	847.714	1.64796	0		TGAAGG	569	346.41	1.64256	0
CATCAG	2035	1251.9	1.62553	0		TTCACT	335	208.573	1.60615	0		GGTGAC	1184	719.038	1.64664	0		AAGAGA	585	356.196	1.64235	0
GGGAGA	2456	1512.33	1.62398	0		GACAGC	232	144.468	1.60589	0		GGTGTG	1452	881.942	1.64637	0		AGTCAG	507	308.761	1.64205	0
TGCCAA	2037	1255.16	1.62289	0		TGGGCA	263	164.609	1.59773	0		ATGTCT	1330	808.013	1.64601	0		TGACAC	504	307.185	1.64071	0
GAGACT	2002	1233.76	1.62268	0		GGGACA	256	160.391	1.5961	0		TCTTCC	1710	1039.3	1.64533	0		AAAGCT	537	327.592	1.63923	0
AGGGAG	2457	1514.77	1.62202	0		AAGGAG	293	183.614	1.59574	0		TGCCAA	1165	708.234	1.64494	0		GAGAGG	588	359.281	1.6366	0
AGCAAG	2074	1279.45	1.62101	0		GGGCAG	310	194.574	1.59322	0		CCCACA	1427	867.737	1.64451	0		GAGCCC	471	288.035	1.63522	0
GTCTGG	2370	1463.17	1.61978	0		CACCAT	262	164.484	1.59286	0		CACTTG	1230	748.488	1.64331	0		ATCCTG	592	362.327	1.63388	0
TGACAT	2207	1362.68	1.6196	0		TATCTG	299	187.809	1.59204	0		CAGCAA	1219	743.063	1.64051	0		CATTTC	760	465.257	1.63351	0
AGAAGA	2506	1547.47	1.61942	0		GGAGAA	293	184.151	1.59109	0		GCCACT	1219	743.865	1.63874	0		TCTGAA	589	360.7	1.63294	0
AGGGCA	2054	1269.19	1.61836	0		TCTTGG	330	207.636	1.58932	0		CAAGCA	1216	742.444	1.63783	0		GTACTG	584	357.979	1.63138	0
CCTCCA	2746	1696.87	1.61828	0		AGCCCT	260	163.619	1.58906	0		GGAGAC	1208	737.603	1.63774	0		AAGTCT	589	361.578	1.62897	0
CATGGT	2152	1330.49	1.61745	0		CCAGAA	229	144.232	1.58772	0		TGTACA	1208	737.791	1.63732	0		AGCTCC	537	329.791	1.6283	0
GCCAGT	1994	1234.48	1.61525	0		CACCCA	285	179.649	1.58643	0		CATCAT	1311	800.877	1.63696	0		CATGCA	500	307.128	1.62799	0
TTCTAC	2869	1777.37	1.61418	0		AGGCTC	245	154.593	1.58481	0		AGGCTC	1141	698.085	1.63447	0		TTGGAA	616	378.513	1.62742	0
GTCTGA	2146	1330.43	1.61302	0		GCAGGG	309	195	1.58462	0		AGTCTC	1221	747.132	1.63425	0		AGATGC	502	308.655	1.62641	0
ACTGTC	2229	1381.99	1.61289	0		TGTGAT	304	191.908	1.58409	0		TCCAAG	1158	709.013	1.63326	0		GGGGAG	671	412.581	1.62635	0
GCTTCA	2229	1383.33	1.61133	0		CTCATG	263	166.037	1.58398	0		ACCAGC	1193	730.632	1.63283	0		ACCTCT	666	409.799	1.62519	0
ACTTGG	2140	1328.35	1.61103	0		AGGGAG	320	202.296	1.58184	0		CCCCTG	1430	876.475	1.63154	0		GCCTCC	657	404.353	1.62482	0
CATCCT	2692	1671.14	1.61087	0		GTGCAT	260	164.448	1.58105	0		CACCAT	1297	795.459	1.63051	0		AAAGTG	567	348.973	1.62477	0
GAAGGC	2038	1265.95	1.60986	0		ACTCTC	306	193.582	1.58073	0		TCTGAA	1205	739.058	1.63045	0		ACACTC	557	342.941	1.62419	0
CTTTGG	2592	1611.53	1.60841	0		TAGCAG	234	148.042	1.58063	0		AGGCTT	1187	728.194	1.63006	0		TTGTGT	945	582.366	1.62269	0
ACCACT	2373	1476.2	1.60751	0		TGTACA	252	159.549	1.57945	0		ATCTGC	1218	747.776	1.62883	0		AGCTTG	578	356.22	1.62259	0
GGTGAC	2055	1278.69	1.60712	0		CAAGGA	238	150.754	1.57873	0		GTGCTC	1271	780.927	1.62755	0		AGTCAC	498	307.056	1.62185	0
GAACTG	1981	1233.92	1.60545	0		AAACAG	257	162.932	1.57735	0		ACCAGG	1137	698.833	1.627	0		CCATCT	663	409.103	1.62062	0
GAGCAC	1911	1190.37	1.60538	0		TAACTG	250	158.689	1.57541	0		GCATGG	1171	719.819	1.6268	0		AGATGG	562	346.833	1.62038	0
CTTGGG	2348	1462.86	1.60507	0		GGTCAC	243	154.274	1.57512	0		CAAGGC	1136	698.319	1.62676	0		GACAGA	475	293.255	1.61975	0
ACATCT	2467	1538.37	1.60365	0		GCTTGG	308	195.571	1.57488	0		ATGGCC	1134	697.399	1.62604	0		GCCAGT	500	308.756	1.6194	0
GCTTCC	2570	1604.33	1.60191	0		TGACAC	230	146.045	1.57486	0		ACCTGA	1151	707.968	1.62578	0		CCACCT	643	397.09	1.61928	0
CCCACA	2520	1573.25	1.60178	0		ACTTGG	258	163.853	1.57458	0		ATGACA	1214	746.804	1.62559	0		TCTCAC	661	408.219	1.61923	0
CCTCTC	3372	2106.27	1.60093	0		GGCCAC	260	165.222	1.57364	0		CACATA	1300	800.091	1.62482	0		GTGGGG	740	457.02	1.61919	0
CCTTCA	2670	1669.11	1.59965	0		GACAGG	252	160.2	1.57303	0		GCAGGT	1168	718.861	1.62479	0		CTGTTC	760	469.46	1.61888	0
CCAGAA	2029	1268.79	1.59916	0		AACTGT	251	159.661	1.57208	0		ATCACA	1301	800.928	1.62437	0		GCCACC	525	324.391	1.61842	0
CTTCAC	2664	1666.29	1.59876	0		GCATGG	258	164.307	1.57023	0		TCCATG	1214	747.522	1.62403	0		CCCTCC	866	535.199	1.61809	0
TGGAAC	1967	1232.24	1.59627	0		GAGCCC	259	165.13	1.56846	0		TGGCCC	1258	775.459	1.62227	0		ACATTT	767	474.187	1.61751	0
TGGTCA	2120	1328.96	1.59523	0		TATGTG	301	192.212	1.56598	0		AAGGCA	1218	751.81	1.62009	0		TGTAGC	579	358.121	1.61677	0
CCATGT	2200	1381.85	1.59206	0		TCACAA	253	161.644	1.56517	0		GCCTTG	1265	781.426	1.61884	0		AAGGCC	443	274.176	1.61575	0
TTGCCT	2712	1703.56	1.59196	0		TGACTT	295	188.502	1.56497	0		CTCCAC	1431	884.92	1.6171	0		CCAAGG	443	274.243	1.61536	0
AGGCAC	1898	1192.35	1.59182	0		CATCAT	270	172.555	1.56472	0		GCCAGT	1130	699.761	1.61484	0		GTGGTG	732	453.171	1.61528	0
AGCTTC	2201	1382.77	1.59173	0		AGCCAA	226	144.542	1.56356	0		GGACTG	1160	719.104	1.61312	0		TGGTCA	577	357.319	1.6148	0
CTCATG	2198	1381.01	1.59159	0		GCTTTG	325	207.895	1.56329	0		CTGGTT	1366	847.033	1.61269	0		TTCCCT	875	541.918	1.61464	0
AACTCA	2359	1482.87	1.59084	0		GACAGT	231	147.775	1.56319	0		ACACCT	1286	797.449	1.61264	0		ACAGGG	477	295.553	1.61392	0
TTACAG	2165	1361.39	1.59028	0		TTTCTC	442	282.791	1.56299	0		TGGAAA	1254	779.557	1.60861	0		TGTATA	752	466.087	1.61343	0
ATGTGA	2210	1390.16	1.58974	0		TCCAGA	227	145.534	1.55977	0		AGAGTG	1224	761.911	1.60649	0		CTTGGC	620	384.309	1.61329	0
GCCATC	2123	1338.69	1.58588	0		AGAAGG	286	183.567	1.55801	0		AGGGCT	1154	718.636	1.60582	0		GCTCCA	532	329.772	1.61324	0
ATCACA	2349	1481.87	1.58516	0		AACAGA	254	163.029	1.55801	0		CAGTCA	1138	708.766	1.60561	0		GCCTTG	619	384.225	1.61104	0
TGGTGC	2317	1462.72	1.58403	0		CTCAAG	227	145.749	1.55747	0		CTCTTG	1421	885.583	1.60459	0		TGGTGA	635	394.166	1.611	0
CACATA	2347	1483.62	1.58194	0		TGGCAC	240	154.129	1.55714	0		AGAGAA	1443	899.633	1.60399	0		AGCATG	497	308.555	1.61073	0
AAGAAG	2447	1548.12	1.58063	0		GATGGC	256	164.55	1.55576	0		AGGACT	1126	703.159	1.60134	0		CCAGAA	461	286.227	1.61061	0
CTGGTT	2551	1614.59	1.57997	0		TGCCCT	323	207.638	1.55559	0		CACATT	1278	798.172	1.60116	0		GGAAAG	546	339.301	1.60919	0
GCAGAC	1876	1188.84	1.57801	0		ATTCTG	291	187.491	1.55207	0		GGCATG	1151	718.896	1.60107	0		TTCTGA	698	433.795	1.60905	0
GGACAT	1945	1233	1.57745	0		AGAGGT	264	170.168	1.55141	0		ACTTGG	1166	728.635	1.60025	0		ATGTCT	696	433.259	1.60643	0
GGCCTT	2268	1438.23	1.57694	0		CCTGAA	227	146.361	1.55096	0		ATCTCA	1281	800.988	1.59927	0		GCATCT	583	362.925	1.60639	0
AGAAGG	2301	1460.28	1.57573	0		AGAGAA	288	185.736	1.55059	0		CACAAG	1186	741.821	1.59877	0		TGACAT	579	361.222	1.60289	0
AATGTG	2190	1390.53	1.57494	0		GCTCCC	351	226.471	1.54987	0		ATGGAA	1245	778.816	1.59858	0		AGAGGG	575	359.233	1.60063	0
ACCTCA	2324	1475.88	1.57465	0		TGGTGT	353	227.79	1.54967	0		CCACCT	1413	884.274	1.59792	0		TGCTTG	727	454.211	1.60058	0
ACCTGA	1970	1253.54	1.57155	0		GCTTTC	335	216.187	1.54958	0		CTGTAC	1190	748.39	1.59008	0		TTGCAG	571	357.377	1.59775	0
ATGTCT	2435	1550.14	1.57083	0		CTTCAC	301	194.267	1.54941	0		GGCAGT	1141	718	1.58914	0		GCAGAC	437	273.634	1.59702	0
CTTCAT	2791	1777.87	1.56986	0		AGTGCA	229	147.907	1.54827	0		CCAGAA	1179	742.328	1.58825	0		ACTCAC	547	342.566	1.59677	0
CTCTTG	2673	1703.75	1.56889	0		GTGAAG	263	169.871	1.54823	0		ACCTCT	1354	852.778	1.58775	0		AACTGA	522	327.016	1.59625	0
TCTTGG	2521	1612.09	1.56381	0		CAGGAT	229	148.024	1.54705	0		GGTGGA	1279	806.198	1.58646	0		CTTTCT	991	620.832	1.59625	0
AAGGAA	2414	1546.97	1.56046	0		CCCATG	254	164.252	1.5464	0		GGACAC	1109	699.065	1.5864	0		CACATT	612	383.59	1.59545	0
GCAGGT	1999	1281.09	1.56039	0		CTTGGT	320	206.968	1.54613	0		ACAGAA	1319	832.663	1.58407	0		CTCTTG	748	469.323	1.59379	0
TTGCAG	2073	1329.68	1.55902	0		GCCTCC	349	225.8	1.54562	0		TCTGTA	1279	807.818	1.58328	0		GTGGGA	610	382.909	1.59307	0
TTACTG	2413	1549.32	1.55746	0		AAGGTG	262	169.54	1.54536	0		GCATCT	1181	746.886	1.58123	0		ACTCAG	489	307.045	1.5926	0
CATCAC	2298	1476.8	1.55607	0		GTGCCA	239	154.679	1.54514	0		GTCTGA	1153	729.688	1.58013	0		AAGATG	556	349.374	1.59142	0
ACTTCA	2391	1537.83	1.55479	0		TCTGAC	259	167.73	1.54415	0		ACTTCT	1402	887.338	1.58001	0		TTCCTC	867	545.234	1.59014	0
TGGCCC	2200	1415.32	1.55442	0		ACCACT	255	165.207	1.54352	0		AGCTTC	1180	746.973	1.57971	0		ACACCA	507	318.928	1.5897	0
ACTGTA	2118	1363.44	1.55342	0		GCTCTT	333	215.745	1.54349	0		TGAGAA	1228	777.719	1.57898	0		CCCCCA	666	419.185	1.5888	0
TCAAGG	1913	1232.45	1.55219	0		GGACTG	254	164.576	1.54336	0		CTTGTG	1337	847.8	1.57702	0		AGGATG	551	346.837	1.58864	0
GACTGG	1986	1280.02	1.55153	0		AGGCTT	254	164.583	1.54329	0		ACTCCA	1256	796.687	1.57653	0		AGGTGG	607	382.222	1.58808	0
TGTCTT	3052	1968.31	1.55057	0		GTCTCA	258	167.22	1.54288	0		ACTTCA	1260	799.517	1.57595	0		AAAATG	634	399.388	1.58743	0
TGGTCC	2231	1440.1	1.5492	0		ACTTCT	321	208.342	1.54074	0		TTGCAG	1146	727.262	1.57577	0		TTGCCT	745	469.839	1.58565	0
GAGAGG	2340	1512.29	1.54732	0		TACCTG	257	166.975	1.53915	0		TCCAGT	1178	747.878	1.57512	0		GGTCTG	624	393.652	1.58516	0
GCCACC	2196	1419.89	1.5466	0		CAACTG	225	146.192	1.53907	0		TGTCTT	1568	996.298	1.57383	0		TCATGT	686	432.886	1.58471	0
CCACCT	2616	1694.25	1.54405	0		CCACCT	306	199.178	1.53631	0		GCTTCC	1336	849.902	1.57195	0		GATGTG	625	394.623	1.58379	0
AAGGTG	2099	1359.47	1.54398	0		TTCAGG	252	164.037	1.53624	0		TGTGAT	1280	814.46	1.57159	0		TGGTCT	719	454.343	1.5825	0
GGAACT	1906	1234.61	1.54381	0		GAACAC	221	143.883	1.53597	0		GGATGA	1200	763.673	1.57135	0		AGGACC	434	274.259	1.58245	0
AAGTGC	1904	1233.4	1.5437	0		GTCAGA	227	147.931	1.5345	0		GGGAGC	1225	779.868	1.57078	0		GGGACT	511	323.153	1.58129	0
AGCATC	1934	1254.19	1.54203	0		AGCAAG	231	150.542	1.53446	0		GACATG	1102	701.616	1.57066	0		AAGTGA	552	349.136	1.58105	0
ACCTCT	2573	1668.6	1.54201	0		CCACAT	252	164.38	1.53303	0		GAAGAC	1182	752.955	1.56981	0		AGGGAA	536	339.595	1.57835	0
TCAGAA	2047	1327.53	1.54196	0		GGAAGG	311	203.048	1.53166	0		TGCTTG	1328	847.464	1.56703	0		GCATGG	510	323.331	1.57733	0
AAGATG	2132	1382.9	1.54168	0		ATCTCA	266	173.679	1.53156	0		TTCACT	1393	888.99	1.56695	0		CAAGGA	461	292.273	1.57729	0
ACACTC	2277	1477.13	1.5415	0		TCAGGC	237	154.806	1.53095	0		CATTCA	1252	799.438	1.5661	0		GGCTCA	488	309.395	1.57727	0
GCATGG	1972	1279.74	1.54094	0		GTGAGT	278	181.629	1.53059	0		GACATC	1108	708.009	1.56495	0		CAAGAG	461	292.801	1.57445	0
GATGTG	2218	1439.38	1.54094	0		AGGTGC	252	164.706	1.53	0		GGAGAT	1192	761.769	1.56478	0		CCAAGA	449	285.229	1.57417	0
TCACCT	2568	1666.86	1.54062	0		CTGTAA	244	159.498	1.5298	0		GCAGAT	1099	702.707	1.56395	0		ATGCCT	571	363.196	1.57215	0
TGGGAT	2216	1439.52	1.5394	0		TCTGAT	287	187.682	1.52918	0		TTGCCA	1171	749.19	1.56302	0		GCTTCC	660	420.161	1.57083	0
ACAGAA	2217	1442.13	1.53731	0		TCTTCT	432	282.629	1.52851	0		TTCATG	1259	806.192	1.56166	0		ATTCTG	680	432.975	1.57053	0
GACTGT	2044	1329.7	1.53719	0		CCTTGA	256	167.515	1.52822	0		TCAGGC	1091	698.887	1.56105	0		CAAGGC	428	272.947	1.56807	0
GTGGGA	2275	1480.25	1.5369	0		TGCTTT	377	246.838	1.52732	0		TCATCT	1384	887.574	1.55931	0		AAGGAC	460	293.664	1.56642	0
AGTCCT	2125	1382.69	1.53686	0		GAGTCT	251	164.609	1.52483	0		GATGGC	1118	717.479	1.55823	0		GTGTCA	560	357.605	1.56597	0
CACATC	2266	1477.03	1.53416	0		AGCTTG	251	164.65	1.52445	0		TTACTG	1259	807.984	1.5582	0		CACCTC	619	395.649	1.56452	0
AAAACA	3094	2016.89	1.53404	0		CTGGTT	317	208.029	1.52383	0		CATACA	1246	801.358	1.55486	0		TTGGAG	616	393.744	1.56447	0
CAGCAA	1950	1271.51	1.53361	0		AGCACC	224	147.156	1.52219	0		TCCTTC	1620	1042.33	1.55421	0		GTGCTT	712	455.232	1.56404	0
CCATGC	2047	1336.31	1.53184	0		CAGAAA	248	163.208	1.51953	0		CTTCAT	1381	888.597	1.55414	0		AGAACA	511	326.793	1.56368	0
CAAGCA	1947	1271.45	1.53132	0		CCAGAT	221	145.49	1.519	0		TGAGAC	1087	701.009	1.55062	0		GCTGAT	557	356.224	1.56362	0
GCCTTC	2454	1602.99	1.53089	0		TGGTTG	346	227.825	1.51871	0		CTTTCT	1732	1117.44	1.54998	0		TGGGGT	708	453.089	1.56261	0
TTGGAA	2125	1390.82	1.52787	0		TGTAGC	250	164.658	1.5183	0		CACCTC	1369	884	1.54864	0		TTGGGA	612	391.716	1.56236	0
GACACT	1915	1254.66	1.52631	0		ATACAG	229	151.059	1.51596	0		AATGTG	1166	753.167	1.54813	0		CTCTTC	851	544.927	1.56168	0
GTCCAG	1882	1233.56	1.52567	0		TCAGAA	229	151.093	1.51562	0		TGTCAT	1251	808.892	1.54656	0		GCTCTT	734	470.015	1.56165	0
CTGTAA	2081	1364.22	1.52541	0		GGCTTC	287	189.384	1.51544	0		AGCTTG	1125	728.101	1.54512	0		ACATTG	562	360.077	1.56078	0
CACAAG	1933	1269.02	1.52323	0		ACCAGA	219	144.542	1.51513	0		TTCAGG	1125	728.234	1.54483	0		CTAGAG	480	307.875	1.55907	0
AAAGCA	2199	1444.22	1.52262	0		AACTGA	228	150.493	1.51502	0		ACCCAG	1130	731.785	1.54417	0		CTTTGG	710	455.73	1.55794	0
GTGATG	2191	1439.66	1.52189	0		GACTTC	254	167.664	1.51493	0		TTGGCA	1122	726.9	1.54354	0		CATCCT	639	410.188	1.55782	0
ATGGAA	2106	1383.97	1.52171	0		CACATT	262	173.13	1.51331	0		AACACT	1235	800.438	1.54291	0		ATGTGA	590	379.065	1.55646	0
GGGCCA	1922	1263.43	1.52126	0		ACACAA	266	175.781	1.51325	0		TGGGAT	1195	774.589	1.54275	0		GGCTCC	542	348.285	1.5562	0
CAACTG	1907	1253.81	1.52096	0		GTGAGG	299	197.599	1.51317	0		TCTTGG	1305	846.905	1.5409	0		GGGAGC	505	324.578	1.55587	0
TGAAGT	2116	1391.51	1.52065	0		TTGGGA	275	181.757	1.51301	0		CAACTG	1091	708.316	1.54027	0		AGTCTC	563	362.031	1.55512	0
AAAGCC	1932	1271.54	1.51942	0		GCATCT	254	167.938	1.51246	0		TGGGTG	1357	882.921	1.53694	0		ACTGTT	673	432.945	1.55447	0
AGGTCA	1872	1232.32	1.51909	0		TGAAGT	252	166.676	1.51192	0		AGGGCA	1135	738.552	1.53679	0		TCAGAA	507	326.62	1.55226	0
CCCAAG	1913	1260	1.51825	0		TCCACT	292	193.213	1.51129	0		TGATGC	1116	726.241	1.53668	0		CACATC	530	342.113	1.5492	0
ACTTCT	2698	1777.63	1.51775	0		CAACAG	218	144.356	1.51016	0		TGGAAC	1079	702.256	1.53648	0		AAGTCA	508	327.915	1.54918	0
TGGGAC	1943	1280.37	1.51753	0		CATCAC	249	164.948	1.50957	0		GGCATC	1075	699.75	1.53626	0		AAGAGC	455	293.76	1.54888	0
TCATGG	2016	1329.43	1.51644	0		TACAGA	228	151.089	1.50904	0		AGCAAG	1153	751.239	1.5348	0		GTCACT	561	362.243	1.54868	0
CATTCA	2334	1539.94	1.51565	0		AGGACC	217	143.881	1.50819	0		CCATGC	1142	744.131	1.53468	0		CAAAGC	441	284.777	1.54858	0
CACCAT	2238	1477.62	1.5146	0		AGAACA	246	163.133	1.50797	0		TTGGAA	1158	754.832	1.53412	0		CCAAAG	440	284.791	1.54499	0
CTGCTA	2094	1383.63	1.51341	0		TGACAT	238	157.95	1.50681	0		GTCCAG	1073	699.55	1.53384	0		AACAGC	441	285.681	1.54368	0
CAGTCA	1899	1255.2	1.51291	0		CAAACT	242	160.704	1.50587	0		ACTGTC	1147	748.547	1.5323	0		CCTTTG	725	469.988	1.54259	0
CATACA	2241	1481.26	1.5129	0		AAGTGG	256	170.298	1.50325	0		ATGTGA	1155	753.884	1.53207	0		GGACCA	422	273.626	1.54225	0
TCCAAG	1901	1256.95	1.51239	0		TCTACA	259	172.517	1.5013	0		AAGAGC	1151	751.728	1.53114	0		GTGAGG	587	380.998	1.54069	0
GGTCTG	2211	1463.89	1.51036	0		GAGGTC	246	163.865	1.50124	0		AACATG	1145	748.462	1.5298	0		CCATGC	507	329.644	1.53802	0
GGGAGC	2129	1411.01	1.50885	0		CATCAG	219	145.89	1.50113	0		AACTCT	1220	797.869	1.52907	0		GCAGGT	498	323.964	1.53721	0
AAGTCA	2005	1329.31	1.5083	0		AGGCAC	216	143.923	1.5008	0		TTACAG	1129	738.409	1.52896	0		CCTCCA	610	396.856	1.53708	0
TCATCT	2680	1778.42	1.50696	0		GTCTGA	246	164.191	1.49826	0		AGGTCA	1070	701.135	1.5261	0		AAATGT	638	415.29	1.53628	0
GAGTCT	2002	1329.52	1.50581	0		CCTTCC	393	262.52	1.49703	0		GTGCAT	1109	726.832	1.5258	0		CACAAG	439	285.843	1.53581	0
TGTCAT	2329	1547.71	1.5048	0		CCAACT	248	165.717	1.49653	0		AGCATC	1081	708.804	1.5251	0		TCTTCC	834	543.155	1.53547	0
GCCTCC	2472	1644.98	1.50275	0		CATGGT	246	164.454	1.49586	0		GCTCAT	1142	749.029	1.52464	0		GGGAGA	552	359.551	1.53525	0
TTTCCT	3444	2291.82	1.50273	0		ATGAAG	245	163.873	1.49506	0		CCTGTA	1142	749.449	1.52379	0		CCAAGT	470	306.222	1.53483	0
TGATGG	2167	1442.38	1.50238	0		TGAGGT	272	182.119	1.49353	0		AGTTCT	1232	809.62	1.5217	0		CCTGAA	471	306.897	1.53472	0
GACATG	1851	1232.22	1.50216	0		TCACTC	289	193.544	1.4932	0		GAACTG	1068	702.875	1.51947	0		GGAGTG	586	381.955	1.53421	0
ACACCT	2216	1475.72	1.50164	0		CTTTGG	309	207.094	1.49208	0		GTCAGA	1068	703.218	1.51873	0		CAGTCA	471	307.239	1.53301	0
AGTCTC	2073	1381.62	1.50041	0		AGTTCT	279	187.132	1.49093	0		AAGCAC	1129	743.937	1.5176	0		GCCTTC	643	419.488	1.53282	0
TTTCTC	3441	2294.59	1.49961	0		CCCTGT	310	207.977	1.49055	0		TCAAGG	1067	703.573	1.51654	0		CTCATG	555	362.088	1.53278	0
TTCAGG	1993	1330.28	1.49818	0		AACATG	225	151.089	1.48919	0		GGGAGA	1311	865.38	1.51494	0		AACCAC	491	320.369	1.53261	0
CTCCAC	2540	1695.68	1.49792	0		CCATGC	244	164.044	1.48741	0		CTACTG	1133	747.899	1.51491	0		AGTGGA	532	347.191	1.5323	0
TTGGGA	2157	1440.02	1.4979	0		CCATCA	245	164.805	1.48661	0		AAAGCC	1127	744.239	1.5143	0		GAGTCT	547	357.046	1.53202	0
AAGTGT	2082	1390.5	1.4973	0		AACAGC	215	144.655	1.48629	0		GGTCAC	1058	698.982	1.51363	0		TGGGGG	700	457.542	1.52991	0
CCCAGT	2003	1338.12	1.49687	0		GTGGTG	339	228.108	1.48614	0		GACACT	1074	709.729	1.51325	0		GACTCT	553	361.525	1.52963	0
CTTTCT	3434	2294.59	1.49656	0		CTGCTA	248	166.884	1.48606	0		ACAGGG	1117	738.721	1.51207	0		AGGCAC	419	273.997	1.52921	0
ACTGAC	1875	1254.65	1.49444	0		TCCATG	248	166.898	1.48594	0		GGAACT	1059	701.22	1.51023	0		ATGGAA	532	348.028	1.52861	0
AGCCCC	2120	1419.35	1.49364	0		TCTCAC	288	193.917	1.48517	0		CCAGGT	1053	698.759	1.50696	0		AGGTGC	493	322.781	1.52735	0
ATCTCA	2298	1539.38	1.49281	0		GAACTC	217	146.149	1.48479	0		TACAGA	1122	745.852	1.50432	0		AACCCT	522	341.86	1.52694	0
GTCTCA	2062	1381.87	1.49218	0		ATTTCT	361	243.23	1.48419	0		GCATGT	1091	725.421	1.50395	0		CAGAAC	437	286.283	1.52646	0
TTGAAC	2035	1363.94	1.492	0		GTGGAA	251	169.158	1.48382	0		CTCCCA	1328	884.128	1.50204	0		TACACT	585	383.339	1.52606	0
GGCTCC	2109	1413.73	1.49179	0		TGGTCC	280	188.798	1.48307	0		GAGCAT	1055	702.831	1.50107	0		ACACCT	522	342.085	1.52594	0
AAGACA	2152	1443.29	1.49104	0		GCATGC	229	154.514	1.48207	0		AAGTCA	1120	746.305	1.50073	0		TCTGGT	695	455.558	1.5256	0
AGTGGA	2026	1358.79	1.49103	0		GCCTTC	308	207.862	1.48175	0		AGGTGA	1147	764.409	1.50051	0		TACCTG	553	362.589	1.52514	0
CTTTCC	3168	2124.98	1.49084	0		ACACCA	244	164.7	1.48148	0		CATGCC	1115	743.313	1.50004	0		GAACAC	435	285.254	1.52496	0
CTCCCA	2520	1692.28	1.48911	0		AGCTTC	248	167.433	1.48119	0		GGCCTT	1171	780.873	1.4996	0		CTTGCC	641	420.515	1.52432	0
CAAAGC	1889	1268.84	1.48876	0		TCTTCC	385	259.945	1.48108	0		GGCTCC	1162	775.086	1.49919	0		GAAGTG	530	347.822	1.52377	0
CAGGGT	1908	1281.92	1.48839	0		CCTGTA	248	167.552	1.48014	0		TGGAAT	1131	754.851	1.49831	0		ATCACA	525	344.929	1.52205	0
TGGCTA	1976	1327.94	1.48801	0		CTTTCC	383	258.844	1.47966	0		AGAGAT	1169	780.472	1.49781	0		GGAACA	444	291.787	1.52166	0
CAGGAT	1838	1235.95	1.48711	0		TCCTTG	320	216.324	1.47926	0		ATGACT	1104	737.359	1.49724	0		AGGGCC	437	287.269	1.52122	0
GATGGA	2020	1359.01	1.48638	0		GTCCAG	228	154.222	1.47839	0		GCATGC	1047	699.66	1.49644	0		CTCCTT	828	544.548	1.52053	0
GAGCCC	1872	1260.01	1.4857	0		TCCCCA	295	199.586	1.47806	0		TACTGG	1088	727.086	1.49638	0		CTCCAC	604	397.363	1.52002	0
AGGTGA	2017	1357.62	1.48569	0		TACATG	235	158.993	1.47805	0		GAAGAA	1347	900.561	1.49573	0		GAGGAA	515	338.838	1.5199	0
TCAGGG	1903	1280.98	1.48558	0		AGGCCC	244	165.204	1.47696	0		TTTCTC	1672	1118.08	1.49542	0		GGTGCT	597	393.139	1.51855	0
ACATCA	2200	1481.16	1.48532	0		CTTGGG	288	195.179	1.47557	0		TCTCAT	1328	888.155	1.49523	0		TGAGGG	580	382.078	1.51801	0
AACAGC	1884	1269.44	1.48412	0		AAGCCC	218	147.745	1.47552	0		ACTGGT	1088	727.708	1.49511	0		GGAGGG	623	410.907	1.51616	0
GTACTG	1971	1328.1	1.48408	0		GCTGAA	219	148.427	1.47547	0		TACATG	1102	737.972	1.49328	0		ACTCTC	621	409.805	1.51535	0
ATGAAG	2053	1383.51	1.48391	0		GTGGGA	289	196.026	1.47429	0		GCCTTC	1268	849.206	1.49316	0		TGACTC	550	363.003	1.51514	0
CCTTCC	3128	2109.11	1.48309	0		CATGCC	242	164.322	1.47272	0		GAGAGG	1288	862.679	1.49302	0		GGAGAA	514	339.83	1.51252	0
AAAGCT	1969	1327.71	1.483	0		GACTGC	228	154.828	1.4726	0		TGAAGT	1123	752.271	1.49281	0		GCCCAC	490	324.134	1.51172	0
GTGAGG	2195	1480.4	1.48271	0		CATTCT	307	208.507	1.47237	0		CCAAGT	1057	708.323	1.49226	0		CTCACC	597	395.07	1.51112	0
CACATT	2282	1539.08	1.4827	0		GGAGTC	242	164.449	1.47158	0		CCAAGC	1088	729.429	1.49158	0		AGGTCA	465	307.848	1.51049	0
TTGCCA	2048	1381.87	1.48205	0		CCTCCA	293	199.152	1.47124	0		TGAGGT	1155	774.432	1.49142	0		AGCATC	462	305.93	1.51015	0
TCAGGC	1829	1234.19	1.48194	0		TACACT	254	172.658	1.47112	0		CATTCT	1318	884.796	1.48961	0		AGTGTT	678	449.096	1.5097	0
GTCTCC	2377	1604.08	1.48185	0		GCTTGC	278	189.033	1.47064	0		ACTCCT	1268	852.156	1.48799	0		AGCTTC	547	362.344	1.50962	0
CCTGTA	2046	1380.87	1.48168	0		TCCCAC	293	199.287	1.47024	0		CTCACC	1316	884.789	1.48736	0		CTTGGT	685	453.817	1.50942	0
GGCATG	1899	1281.7	1.48162	0		GCCATC	241	163.952	1.46994	0		CTTTGG	1260	847.394	1.48691	0		AAGTGC	464	307.81	1.50742	0
GATGAC	1826	1233.52	1.48031	0		ACCTTG	245	166.765	1.46913	0		ACACTC	1184	796.678	1.48617	0		ACCAGA	430	285.463	1.50632	0
CTCACC	2510	1696.1	1.47987	0		AAGAGC	222	151.192	1.46833	0		TCACTC	1268	853.361	1.48589	0		ACATGT	546	362.512	1.50616	0
TCTTCC	3137	2121.37	1.47876	0		CTTCAT	306	208.4	1.46833	0		AAGCTC	1052	708.146	1.48557	0		CCCACC	630	418.642	1.50487	0
GAAGAC	1887	1277.14	1.47752	0		CTCAAA	236	160.82	1.46748	0		TGATGT	1209	814.405	1.48452	0		AAACCA	523	347.775	1.50385	0
AACATG	1963	1329.05	1.47699	0		AGAACT	222	151.621	1.46418	0		AGGGAG	1281	863.057	1.48426	0		TTTCTC	932	620.014	1.50319	0
TCCTTG	2516	1704.23	1.47632	0		CCACTT	284	194.01	1.46384	0		TCCACT	1266	853.46	1.48337	0		TTGCCA	544	362.346	1.50133	0
GCATCT	2036	1379.95	1.47542	0		ACCTCT	282	192.687	1.46351	0		TTCCTC	1541	1038.92	1.48326	0		CCCTTG	628	418.426	1.50086	0
CATTCT	2623	1778.45	1.47488	0		CAGATC	214	146.288	1.46287	0		GCTCTT	1311	885.332	1.4808	0		CACATA	518	345.582	1.49892	0
CCCACT	2501	1695.82	1.4748	0		TCATCA	253	172.965	1.46272	0		CTCCAA	1179	796.475	1.48027	0		ACACAA	521	347.824	1.49788	0
ACCATG	1851	1255.15	1.47473	0		CAAGAG	221	151.091	1.46269	0		GTGGAA	1131	764.386	1.47962	0		GCAGTT	536	357.865	1.49777	0
AGATGA	2037	1382.03	1.47392	0		CTCACC	291	198.955	1.46264	0		CAGCTA	1049	709.412	1.47869	0		CATTGG	535	357.23	1.49763	0
AACTGT	2009	1363.67	1.47323	0		TCCAAG	213	145.677	1.46214	0		CAGTTC	1105	748.23	1.47682	0		TCCAAG	460	307.162	1.49758	0
GGGAGG	2583	1755.77	1.47115	0		TCCTAG	245	167.568	1.46209	0		TGGGCC	1115	755.34	1.47616	0		AAGACA	490	327.26	1.49728	0
TGAGAA	2034	1382.92	1.4708	0		ACCTGT	245	167.661	1.46128	0		TGGCTA	1074	727.686	1.47591	0		AGCCAT	461	307.918	1.49715	0
ACACCA	2208	1501.26	1.47077	0		TTGTGA	281	192.408	1.46044	0		GGCCAT	1030	697.999	1.47565	0		GCCCCA	485	324.087	1.49651	0
TACATG	2004	1362.6	1.47072	0		CTAGCA	212	145.179	1.46027	0		AGTGGA	1126	763.628	1.47454	0		AAAGCC	427	285.626	1.49496	0
ATGGCC	1815	1234.62	1.47008	0		ATGTGA	244	167.161	1.45967	0		AAGACA	1228	833.355	1.47356	0		ACAGAA	488	326.453	1.49486	0
TTGGCA	1954	1329.36	1.46988	0		AAGATG	241	165.146	1.45931	0		AACAGC	1094	743.479	1.47146	0		GTGGAA	519	347.229	1.49469	0
CCATCA	2167	1477.12	1.46705	0		TCTCTA	303	208.277	1.45479	0		CAGGGT	1057	718.719	1.47067	0		GTCCCT	626	419.609	1.49187	0
GACAGG	1861	1268.86	1.46667	0		CCCTGA	239	164.363	1.4541	0		TGTATG	1197	814.074	1.47038	0		TCATCT	694	465.412	1.49115	0
CACCCA	2307	1574.45	1.46528	0		CAGTTG	238	163.728	1.45363	0		GGGCCT	1111	755.692	1.47018	0		GCCCTC	602	403.999	1.4901	0
GCAGAT	1807	1233.63	1.46479	0		TTACTG	273	187.833	1.45342	0		TCCTTG	1301	885.175	1.46977	0		CACCCC	623	418.224	1.48963	0
CTGTAT	2268	1549.26	1.46393	0		GTTTCT	360	247.776	1.45293	0		TCATGT	1188	808.379	1.46961	0		TTGTGA	666	447.096	1.48961	0
TGGCAA	1806	1234.3	1.46318	0		GCACAT	212	145.952	1.45253	0		AGAAGT	1140	776.746	1.46766	0		GAGGGA	534	358.565	1.48927	0
GCTCTT	2495	1705.35	1.46305	0		CAGTCC	238	163.866	1.45241	0		GGGCCA	1053	717.601	1.46739	0		ACTCCA	511	343.165	1.48908	0
CATGAG	1805	1234.85	1.46171	0		AATGGC	214	147.396	1.45187	0		TGTTGG	1330	906.415	1.46732	0		CATCAC	510	342.517	1.48898	0
ATCCAG	1833	1255.14	1.46039	0		ATGCCT	244	168.095	1.45156	0		AAGGAC	1105	753.153	1.46717	0		CAGGAT	459	308.378	1.48843	0
AATGCT	1992	1364.57	1.4598	0		ACCAGC	214	147.472	1.45112	0		ACCACT	1170	797.502	1.46708	0		TCTGTT	844	567.34	1.48764	0
GGAACA	1862	1278.41	1.45649	0		GACTGT	239	164.711	1.45103	0		AGCCTT	1097	748.341	1.46591	0		ATCTCA	568	382.123	1.48643	0
CCCTCT	3072	2109.9	1.45599	0		CATGTC	243	167.483	1.45089	0		CCCTCT	1526	1041.17	1.46566	0		AATGCT	536	360.804	1.48557	0
TGTATG	2280	1566	1.45594	0		TCTTGA	272	187.499	1.45067	0		AATGCT	1083	739.056	1.46538	0		ACTTCT	689	464.05	1.48475	0
TATGTG	2276	1563.34	1.45586	0		TTGTGG	331	228.265	1.45007	0		TGGCAA	1027	701.798	1.46338	0		GGTGGG	679	457.918	1.4828	0
ACAGGG	1844	1266.98	1.45543	0		AGTCTC	243	167.651	1.44944	0		CTACAT	1167	798.256	1.46194	0		GGGGAA	533	359.703	1.48178	0
GTGGAA	1975	1357.65	1.45472	0		AAGCTC	212	146.292	1.44916	0		GTCTCA	1091	746.355	1.46177	0		AAAGGA	528	356.453	1.48126	0
AAGAGA	2248	1547.81	1.45237	0		GAAGTC	214	147.7	1.44888	0		CTTGGG	1154	789.8	1.46113	0		AGAACT	484	327.191	1.47926	0
AAGTGG	1975	1360.46	1.45171	0		TTGCAG	238	164.271	1.44883	0		TGTTCA	1181	808.367	1.46097	0		TCCCCT	768	519.967	1.47702	0
TGAGAC	1787	1231.65	1.4509	0		GCTGAT	238	164.345	1.44817	0		GGTCTG	1151	788.39	1.45994	0		CACTCA	505	341.926	1.47693	0
TAACTG	1977	1363.63	1.4498	0		CTGTAT	272	187.852	1.44795	0		GCTACA	1033	708.543	1.45792	0		GGAAAC	432	292.608	1.47638	0
GGAGAT	1970	1358.84	1.44976	0		CCAGTC	237	163.69	1.44786	0		CATGTC	1088	747.726	1.45508	0		TCATGG	527	357.02	1.47611	0
AAGAGC	1853	1278.52	1.44934	0		CAAGCT	211	145.733	1.44785	0		TATGTG	1185	814.428	1.45501	0		GGCACT	456	308.93	1.47606	0
GGCCAT	1786	1233.23	1.44823	0		ACAACA	254	175.51	1.44721	0		GTGAGG	1173	806.315	1.45477	0		AGTGGG	564	382.337	1.47514	0
AAGGAC	1852	1278.88	1.44815	0		GACCAG	209	144.446	1.44691	0		TTTCCT	1625	1117.73	1.45384	0		GTCTCC	620	420.368	1.4749	0
TGTTGG	2542	1755.98	1.44763	0		ATACAT	260	179.756	1.44641	0		TCACAA	1163	800.291	1.45322	0		GTCACC	485	329.052	1.47393	0
AACTGC	1818	1255.92	1.44754	0		TGTCCC	300	207.478	1.44594	0		CTGTTC	1287	885.667	1.45314	0		CTTTCC	803	545.149	1.47299	0
GGCCCT	2048	1415.27	1.44707	0		TGAGAT	242	167.437	1.44532	0		ACACCA	1221	841.587	1.45083	0		TGTTGG	723	490.983	1.47256	0
CAGTTG	1918	1326.95	1.44542	0		TGGAAT	241	166.777	1.44504	0		TGGACC	1014	699.013	1.45062	0		CAGACC	420	285.315	1.47206	0
GGACCT	1785	1234.96	1.44539	0		GAAGTG	246	170.404	1.44363	0		ACTGAC	1027	708.11	1.45034	0		ATGGGA	512	348.002	1.47126	0
GTTCTA	2237	1548.74	1.4444	0		GGACTC	223	154.491	1.44345	0		GGCCCT	1123	774.586	1.44981	0		GTCTGG	579	393.563	1.47117	0
TACTGT	2235	1547.54	1.44423	0		ATGTCT	270	187.109	1.44301	0		TGGGGC	1165	803.642	1.44965	0		TAGCCT	531	361.038	1.47076	0
ACTCCA	2134	1478.48	1.44337	0		TTGTGT	367	254.378	1.44273	0		CCATCC	1282	885.062	1.44849	0		TACAGA	481	327.202	1.47004	0
AGGTGC	1851	1283.14	1.44255	0		ACAGAA	235	162.967	1.44201	0		GTCAGC	1010	698.089	1.44681	0		GAACTG	453	308.469	1.46854	0
GACTGC	1779	1233.52	1.44221	0		AATGGA	238	165.151	1.44111	0		GGAAGT	1105	763.944	1.44644	0		GTACAG	452	307.948	1.46778	0
AACTCT	2220	1539.59	1.44194	0		TTCAGA	229	159.036	1.43993	0		TGAACA	1079	746.099	1.44619	0		GGTCAC	454	309.338	1.46765	0
AGGGAA	2107	1461.94	1.44123	0		GCAGGT	237	164.595	1.4399	0		ACTCTC	1233	852.821	1.44579	0		AAGGGA	500	340.921	1.46662	0
ATACTG	1964	1363.76	1.44014	0		CACATC	237	164.61	1.43977	0		ATGTCA	1066	737.685	1.44506	0		TTCCTT	907	619.141	1.46493	0
ATGATG	2004	1392.39	1.43925	0		CCAAGA	207	144.005	1.43745	0		AAGTGG	1102	762.992	1.44431	0		GATGGA	508	346.993	1.46401	0
TGGGGC	2161	1502.69	1.43808	0		GAGCAT	212	147.495	1.43734	0		TTCAGC	1079	747.252	1.44396	0		GGGCAC	422	288.31	1.4637	0
GGTCAC	1777	1235.84	1.43789	0		GGAACA	217	151.007	1.43702	0		GGACCT	1010	699.743	1.44339	0		TGGTCC	562	384.161	1.46293	0
TTCCTC	3044	2120.02	1.43584	0		TTGGAG	261	181.651	1.43682	0		AAAGCT	1078	746.986	1.44313	0		TGAGAA	511	349.474	1.4622	0
GGAAGT	1951	1359.7	1.43488	0		TCATCT	299	208.169	1.43633	0		AGGTGC	1037	719.063	1.44215	0		CTTGAG	523	357.681	1.4622	0
CCCATG	1917	1336.08	1.43479	0		CACAAC	236	164.37	1.43579	0		TTGCCT	1278	886.398	1.44179	0		AGGAGT	506	346.167	1.46172	0
GTGCTT	2318	1615.69	1.43468	0		TCAGGT	236	164.413	1.43541	0		AGAACA	1200	833.156	1.44031	0		GCTTCA	529	361.912	1.46168	0
AACCAC	2156	1503.1	1.43437	0		AGGTCC	221	154.061	1.4345	0		TTCAAG	1063	738.655	1.4391	0		TCCCAC	577	394.812	1.46146	0
AGGCAT	1769	1234.42	1.43306	0		AGCTAC	209	145.778	1.43369	0		TCAGAT	1065	740.407	1.4384	0		TGAACA	478	327.121	1.46123	0
ATGACT	1952	1364.32	1.43075	0		CAGGTT	235	164.038	1.43259	0		CAGATC	1020	709.15	1.43834	0		TCTTCA	680	465.379	1.46117	0
ACTCTC	2386	1667.9	1.43054	0		AACAGG	217	151.509	1.43226	0		CCCATG	1070	744.027	1.43812	0		TGTAAA	607	415.568	1.46065	0
TTGTGA	2237	1564.46	1.42989	0		TGTACT	269	187.848	1.43201	0		CATCTT	1272	884.813	1.43759	0		TCACCT	599	410.299	1.45991	0
AGAGAT	1976	1382.69	1.4291	0		CACATA	230	160.615	1.432	0		GAGGTG	1160	807.025	1.43738	0		CTCTAG	529	362.449	1.45952	0
GCTTGG	2089	1462.96	1.42793	0		AAGTGA	235	164.149	1.43163	0		TGGTTG	1303	906.806	1.43691	0		AACATG	478	327.61	1.45905	0
AGAAGT	1973	1381.81	1.42784	0		ACAAGG	216	150.902	1.43139	0		TCAGGG	1031	717.52	1.43689	0		GAAGGC	430	294.724	1.45899	0
CATGCC	1911	1338.44	1.42778	0		ACCACA	235	164.186	1.4313	0		GCATCA	1019	709.981	1.43525	0		GTGCCC	509	349.145	1.45785	0
CATGGG	1828	1280.72	1.42733	0		TTGGCA	234	163.501	1.43118	0		GTCTCC	1217	848.082	1.435	0		AGAAGA	521	357.417	1.45768	0
ATCTGC	1969	1381.12	1.42565	0		CCTTCT	372	259.986	1.43085	0		ATCTGT	1158	807.008	1.43493	0		TTCAGT	630	432.53	1.45655	0
TCCTTC	3026	2123.07	1.42529	0		GCACTC	235	164.284	1.43045	0		AGTCCT	1073	748.063	1.43437	0		AGGTGA	505	347.036	1.45518	0
CAGCTA	1786	1254.65	1.4235	0		GTGTCA	234	163.614	1.4302	0		GGGACA	1059	738.637	1.43372	0		GCCCCT	589	404.946	1.45451	0
ATGGGA	1939	1362.22	1.42341	0		ACACTT	248	173.424	1.43002	0		CAACAG	1066	743.54	1.43368	0		AGGCCC	419	288.098	1.45437	0
GATGGC	1821	1279.61	1.42309	0		TGATGG	260	181.887	1.42946	0		ACAAGC	1064	742.285	1.43341	0		AATGGC	449	308.76	1.4542	0
GAGCAT	1756	1234.28	1.42269	0		GGAGAT	243	169.999	1.42942	0		CTGGTA	1042	727.389	1.43252	0		AGAAGT	508	349.341	1.45417	0
TTCACT	2531	1779.04	1.42268	0		CAGCTA	208	145.606	1.42851	0		TTTCCA	1269	887.689	1.42955	0		TCCTTG	684	470.387	1.45412	0
TCTCTT	3264	2294.53	1.42252	0		ATCATG	228	159.675	1.4279	0		CTGAAC	1012	708.717	1.42793	0		CAACAC	464	319.105	1.45407	0
TCTCAA	2188	1538.86	1.42183	0		GAAGGC	228	159.743	1.42729	0		GGAGTC	1026	718.919	1.42714	0		TCTCCC	754	518.741	1.45352	0
AGGACC	1691	1189.66	1.42141	0		TCTCTT	403	282.643	1.42583	0		GTGAGA	1087	761.775	1.42693	0		TTTTCT	1120	770.556	1.4535	0
ACAGAT	1890	1330	1.42105	0		ATGGCA	210	147.287	1.42579	0		CCTTCC	1486	1041.58	1.42668	0		AAGTGG	504	346.775	1.45339	0
CTTGAG	1889	1329.77	1.42055	0		GTGGAC	234	164.156	1.42547	0		TCTGAT	1154	809.103	1.42627	0		GTACAT	524	360.791	1.45236	0
GCATGT	1889	1330.29	1.41999	0		GCAGAT	211	148.069	1.42501	0		AGGCAT	1001	702.666	1.42457	0		GGACTT	518	356.842	1.45162	0
CAGTTC	1963	1383.69	1.41867	0		AATGTG	238	167.107	1.42424	0		TCCATC	1213	851.62	1.42434	0		TTGGCA	519	357.595	1.45136	0
CCAAGT	1780	1255.05	1.41827	0		GAAGAA	264	185.453	1.42354	0		AACTGC	1012	710.606	1.42414	0		ACCCCA	493	339.756	1.45104	0
TGACCC	1900	1339.7	1.41823	0		CAGTTC	238	167.407	1.42168	0		ACAGAT	1063	746.658	1.42368	0		TGAGAC	446	307.983	1.44813	0
AGACCT	1780	1255.59	1.41766	0		GTGGTT	323	227.232	1.42145	0		ACACTT	1137	799.295	1.4225	0		GGGTGG	662	457.322	1.44756	0
TACAGC	1776	1253.99	1.41628	0		GTCCCA	233	164.022	1.42054	0		CATGAG	999	702.389	1.42229	0		CCTTCA	593	409.992	1.44637	0
GGTCCT	2039	1439.73	1.41624	0		CTCTTC	369	259.824	1.42019	0		GAACTC	1008	708.784	1.42215	0		CTGCAA	443	306.311	1.44624	0
TGAGGT	2037	1439.09	1.41548	0		ATGCAC	207	145.76	1.42014	0		ATGCTC	1062	747.283	1.42115	0		AACTTG	522	361.006	1.44596	0
GTGCAT	1879	1327.66	1.41527	0		TCAAGT	227	159.996	1.41879	0		AAGAGA	1279	900.33	1.42059	0		CTGCTA	524	362.45	1.44572	0
AAATGG	1955	1382.07	1.41455	0		AAGTGT	237	167.252	1.41702	0		CCAGAT	1007	708.972	1.42037	0		CATGTC	524	362.492	1.44555	0
TGGTTG	2485	1756.93	1.41439	0		ATGGAC	209	147.582	1.41616	0		TTGGTG	1286	906.007	1.41942	0		GTCAGA	445	307.994	1.44483	0
GACTTC	1957	1383.68	1.41435	0		TCACCA	233	164.543	1.41604	0		TCTCTT	1586	1117.51	1.41923	0		CCCATG	476	329.481	1.4447	0
TCATGT	2187	1546.31	1.41433	0		CGCTGC	278	196.337	1.41593	0		CTCCTT	1475	1039.43	1.41904	0		GTGTTG	711	492.28	1.4443	0
GAAGTC	1745	1234.65	1.41335	0		AATCTG	225	158.913	1.41587	0		CCCAGT	1056	744.48	1.41844	0		TGGAAC	445	308.301	1.44339	0
CATCAT	2171	1537.58	1.41196	0		TCTCAA	244	172.372	1.41554	0		GAGTCT	1033	728.642	1.41771	0		ATGCAC	444	307.645	1.44322	0
TCCACT	2355	1667.91	1.41194	0		TGAAGA	233	164.667	1.41498	0		GGACTC	991	699.189	1.41736	0		TACAGT	520	360.319	1.44317	0
ATCTGT	2183	1547.74	1.41045	0		GCATGT	232	163.991	1.41471	0		TTCTCC	1474	1040.32	1.41688	0		AACATT	604	418.79	1.44225	0
CTGCAA	1767	1255.14	1.40781	0		TGAGAC	209	147.962	1.41252	0		ACATTT	1236	872.786	1.41615	0		TTCAGG	515	357.173	1.44188	0
GGAGTG	2085	1481.42	1.40743	0		TCCTTC	367	260.202	1.41044	0		CCCACT	1253	885.069	1.41571	0		TGCTTT	819	568.143	1.44154	0
TTTCCA	2503	1779.32	1.40672	0		CTTACA	243	172.289	1.41042	0		ACATCC	1126	795.797	1.41493	0		TCTCTA	669	464.286	1.44092	0
GGCTTT	2268	1612.61	1.40642	0		GTGATG	256	181.682	1.40906	0		TGAACT	1045	739.084	1.41391	0		CCACTC	571	396.491	1.44013	0
GAGTGC	1800	1280.16	1.40607	0		ATGGTG	257	182.399	1.409	0		CTCATC	1205	853.221	1.4123	0		ATCTGT	623	432.659	1.43993	0
CTGGTA	1868	1328.73	1.40585	0		GTCTTC	304	215.86	1.40832	0		GCTTGG	1112	788.177	1.41085	0		AAACAA	633	439.674	1.4397	0
GCAGGG	1988	1414.44	1.4055	0		AGTGTT	270	191.813	1.40762	0		ACAACA	1274	903.886	1.40947	0		ACAGGT	445	309.126	1.43954	0
CACCTC	2376	1691.15	1.40496	0		TTCATG	263	187.117	1.40554	0		TTCTTC	1574	1117.64	1.40832	0		ACATCT	551	383.173	1.43799	0
AGTTCT	2174	1549.48	1.40305	0		GGACCT	217	154.607	1.40356	0		CCCAAG	1027	729.552	1.40771	0		AACCAG	411	286.095	1.43659	0
AGAACT	1860	1326.57	1.40212	0		CCCACC	333	237.521	1.40198	0		GGAACA	1060	753.113	1.40749	0		GAGGTG	548	381.564	1.43619	0
TGTGAT	2192	1563.75	1.40176	0		ACATTT	279	199.295	1.39993	0		TGGGAC	1010	717.75	1.40718	0		ACCACT	494	344.012	1.436	0
GTGGGG	2570	1834.89	1.40063	0		CTCTTG	302	215.806	1.39941	0		AGGTGT	1088	773.227	1.40709	0		ATGGCC	443	308.539	1.4358	0
CATGTC	1934	1381.01	1.40042	0		GGTCTC	263	188.048	1.39858	0		TCTCAA	1123	799.36	1.40487	0		AGACTC	440	306.497	1.43558	0
GTCAGC	1730	1236.18	1.39947	0		TTCCTC	363	259.612	1.39824	0		CAGGAT	985	701.376	1.40438	0		GGTCAG	464	323.297	1.43521	0
AGACTC	1755	1254.22	1.39928	0		ATGGGA	237	169.502	1.39821	0		AGCCCC	1118	796.339	1.40392	0		TACAGC	439	306.05	1.43441	0
GTCAGA	1724	1232.34	1.39896	0		AGGTGA	238	170.248	1.39796	0		TACTGT	1132	807.337	1.40214	0		GGCCTT	548	382.428	1.43295	0
CCAAGC	1763	1260.56	1.39859	0		CCATGA	203	145.314	1.39697	0		ATACTG	1033	737.445	1.40078	0		ATGGCA	443	309.215	1.43266	0
CCAGAC	1759	1257.91	1.39835	0		TCCTCC	366	262.001	1.39694	0		GATGAG	1067	762.913	1.39859	0		TATGTG	644	449.618	1.43233	0
ATGCTC	1933	1383.94	1.39673	0		TACAGT	223	159.796	1.39553	0		GACTGT	1019	728.831	1.39813	0		CCCTTC	741	517.656	1.43145	0
AAAATG	2209	1581.63	1.39666	0		GGTCAG	229	164.205	1.3946	0		GGCACT	975	697.817	1.39721	0		AGTCCA	439	306.688	1.43142	0
GAGGTG	2066	1479.32	1.39659	0		AGGTGT	253	181.581	1.39332	0		AGCCAA	1038	743.087	1.39688	0		TTGTGG	706	493.584	1.43035	0
AAAGTG	1929	1381.46	1.39635	0		GGCTCC	274	196.73	1.39277	0		GACAGT	978	700.571	1.396	0		CTCCCC	764	534.258	1.43002	0
CATCCA	2060	1477.86	1.39391	0		TCCAGT	232	166.703	1.3917	0		ATGAGC	981	702.909	1.39563	0		TTGGGG	648	453.181	1.42989	0
GGATGA	1897	1361.33	1.39349	0		GATGGA	236	169.646	1.39113	0		GGTCAG	1003	718.674	1.39563	0		GGGGCA	463	324.128	1.42845	0
TGAGAT	1938	1391.32	1.39292	0		GGCGGC	338	243.332	1.38905	0		CAAAGC	1038	743.846	1.39545	0		AACTCA	493	345.235	1.42801	0
TATATA	2789	2002.79	1.39256	0		TGAACT	221	159.295	1.38736	0		GACAGG	1031	739.302	1.39456	0		TCCTTC	777	544.399	1.42726	0
CATTTC	2473	1776.37	1.39216	0		AAGAGA	257	185.316	1.38682	0		ACAATG	1040	746.134	1.39385	0		AGGCTT	508	356.262	1.42592	0
GTGGAC	1784	1282.36	1.39118	0		CTTTGC	300	216.369	1.38652	0		ACTTCC	1185	851.712	1.39132	0		CATGAG	440	308.706	1.4253	0
ACATTG	1897	1364.22	1.39054	0		TAGCCT	232	167.399	1.38591	0		GATCTG	1010	726.313	1.39059	0		GGATGG	545	382.419	1.42514	0
ACACCC	2190	1575.07	1.39041	0		GATCTG	228	164.614	1.38506	0		CCAAGA	1031	742.176	1.38916	0		CAGCTA	438	307.454	1.4246	0
TTCTCC	2948	2120.84	1.39001	0		TGGGTC	271	195.696	1.3848	0		AGTCCA	985	709.544	1.38822	0		TGTACT	618	434.037	1.42384	0
CCAAAG	1762	1268.39	1.38916	0		AGAAAG	256	184.921	1.38437	0		GTGGGA	1122	808.429	1.38788	0		CCTGTT	669	470.193	1.42282	0
TCATCA	2134	1536.19	1.38915	0		AAAATG	250	180.59	1.38435	0		GACCAG	972	700.449	1.38768	0		ACCTTG	516	363.002	1.42148	0
GCTCAT	1920	1382.57	1.38872	0		TTCCTT	392	283.176	1.3843	0		AACTGT	1023	737.961	1.38625	0		GCCCTT	597	420.269	1.42052	0
GAGTGT	1999	1439.59	1.38859	0		ATCTGA	220	158.952	1.38407	0		GAAGTC	972	701.65	1.38531	0		AGATGT	538	379.128	1.41905	0
CTTGCC	2225	1604.72	1.38653	0		GGGGAG	348	251.444	1.38401	0		GAAGAT	1078	778.17	1.3853	0		CTCCCT	735	518.591	1.4173	0
ATGACA	1839	1326.88	1.38596	0		AGAGTG	236	170.631	1.3831	0		AATGGC	972	702.114	1.38439	0		AAAGGC	415	292.979	1.41648	0
TGGGCC	1911	1379.31	1.38548	0		AGGGAA	255	184.419	1.38272	0		GGCTTT	1173	847.313	1.38438	0		GTTGCT	643	454.268	1.41546	0
GACTCA	1734	1253.19	1.38367	0		AGGCAT	204	147.644	1.3817	0		CATGGG	995	719.018	1.38383	0		TTCCAT	658	465.586	1.41327	0
GACCTC	1851	1337.76	1.38366	0		GGGTCA	227	164.546	1.37955	0		TGACAA	1031	745.25	1.38343	0		GGGGCC	458	324.147	1.41294	0
ACTGAA	1837	1327.67	1.38363	0		TGATCT	259	187.808	1.37907	0		TGCATC	1035	748.16	1.38339	0		TTCACT	657	465.211	1.41226	0
GGCACT	1705	1233.8	1.38191	0		AAAGGA	256	185.672	1.37878	0		TCATTG	1122	811.363	1.38286	0		CTGTTT	802	568.022	1.41192	0
TCCCAC	2339	1693.59	1.38109	0		AGGGAC	221	160.328	1.37842	0		AGACTC	979	707.992	1.38278	0		TTACAG	509	360.509	1.41189	0
ATGTCA	1880	1362.13	1.38019	0		TTCAGC	230	166.879	1.37824	0		TCTCTA	1230	889.517	1.38277	0		GAGTGT	555	393.229	1.41139	0
TTGTGG	2425	1757.14	1.38008	0		AGGGAT	235	170.526	1.37809	0		ATGCAC	981	709.485	1.38269	0		GAGTGA	490	347.23	1.41117	0
AGGTGT	1984	1437.69	1.37999	0		AACTTG	219	159.053	1.3769	0		TACAGC	979	708.564	1.38167	0		ACCTGA	433	306.993	1.41046	0
TGATGC	1835	1330.53	1.37915	0		TGTAGA	231	167.771	1.37688	0		AGATGT	1041	753.663	1.38125	0		ATTTCT	818	580.014	1.41031	0
ACCAGA	1750	1269.08	1.37895	0		ACTCAT	237	172.162	1.37661	0		ACACAA	1248	903.657	1.38105	0		CATGGT	503	356.744	1.40997	0
CTCCAT	2301	1669.18	1.37852	0		GGTTCT	285	207.121	1.37601	0		CTGATC	1032	748.026	1.37963	0		TGGTGC	554	393.863	1.40658	0
GCTTTG	2222	1612.64	1.37786	0		ACAGTC	201	146.081	1.37595	0		ATGGGA	1052	762.683	1.37934	0		CACTCC	559	397.421	1.40657	0
TGCTTT	2713	1969.79	1.3773	0		TACATA	247	179.531	1.37581	0		TCAACA	1108	803.295	1.37932	0		TGGCTA	502	357.138	1.40562	0
ATACAG	1831	1329.48	1.37723	0		TGACCC	225	163.542	1.37579	0		GGCAAG	1018	738.051	1.37931	0		GAACAG	411	292.487	1.40519	0
CACTTC	2291	1666.48	1.37475	0		GACTGA	204	148.292	1.37566	0		ATGAGG	1053	763.471	1.37923	0		AGACCT	431	306.741	1.40509	0
ACTGGT	1827	1329.33	1.37437	0		GATGTG	251	182.508	1.37528	0		GGTCCT	1076	780.148	1.37923	0		CATCAG	431	306.746	1.40507	0
CAAACA	2244	1634.07	1.37326	0		AAGTCA	208	151.398	1.37386	0		ACTGTA	1020	739.572	1.37918	0		CCTCCC	751	534.741	1.40442	0
TCCAGT	1899	1383.07	1.37303	0		AAAGGC	208	151.406	1.37379	0		CTGTAT	1116	809.413	1.37878	0		TGGTTG	690	491.497	1.40387	0
ACACAA	2240	1631.78	1.37273	0		CAAGCC	204	148.52	1.37355	0		TACAGT	1018	738.4	1.37866	0		GAGGGG	577	411.556	1.402	0
GGCAAG	1740	1268.56	1.37164	0		GGCCCT	270	196.7	1.37265	0		AGCACC	1005	729.127	1.37836	0		TCTCAA	538	383.83	1.40166	0
TACTGG	1823	1329.79	1.3709	0		CTACAT	236	171.98	1.37225	0		AGACCT	977	708.955	1.37808	0		AAGCAT	459	327.612	1.40105	0
GAAGAA	2122	1548.33	1.37051	0		TGATGC	226	164.728	1.37196	0		AGACCA	1023	742.615	1.37756	0		CAGGGG	453	323.33	1.40105	0
AGGTCT	1821	1328.71	1.3705	0		ATGTCC	229	166.918	1.37193	0		GTCACC	1023	742.924	1.37699	0		AACTGC	431	307.745	1.40051	0
CAAAGG	1750	1277.03	1.37037	0		GCCAGT	212	154.546	1.37176	0		AAGGAA	1238	899.308	1.37661	0		ACTGGT	500	357.242	1.39961	0
ACTTCC	2286	1668.3	1.37026	0		TGAGTA	229	166.974	1.37147	0		CCAATG	975	708.442	1.37626	0		GTCTCA	507	362.279	1.39947	0
AAGCTC	1719	1255.33	1.36936	0		ATGTCA	218	159.01	1.37098	0		GGATGG	1111	807.269	1.37625	0		TTTAAA	801	572.423	1.39931	0
GGCTTG	2006	1464.99	1.36929	0		TCATGT	256	186.8	1.37045	0		ACATTG	1015	737.525	1.37622	0		ACCAAG	399	285.36	1.39823	0
GTGTTG	2405	1756.46	1.36923	0		ATGCTC	228	166.506	1.36932	0		ATTCAG	1018	739.785	1.37608	0		ATGTCC	506	362.174	1.39712	0
AAGCCC	1722	1258.32	1.36849	0		ACTGTT	257	187.707	1.36916	0		GAGTCA	965	701.786	1.37506	0		CTTGCA	506	362.348	1.39645	0
CCTTTG	2332	1704.72	1.36797	0		CTCCAT	266	194.338	1.36875	0		ACTACA	1100	799.969	1.37505	0		CTGGTT	635	454.784	1.39627	0
GGGCCT	1890	1382.05	1.36754	0		CCAAGT	200	146.144	1.36851	0		CCTCAT	1170	851.086	1.37471	0		TGCATC	507	363.23	1.39581	0
CAACAG	1736	1269.88	1.36706	0		CATTCA	237	173.481	1.36614	0		AACCAG	1019	741.666	1.37393	0		GGTGCC	472	338.228	1.39551	0
TTTCCC	2898	2121.06	1.3663	0		GTGCCC	269	197.017	1.36536	0		TGGTCC	1072	780.614	1.37328	0		TCCTTT	865	620.386	1.39429	0
CCACTC	2317	1696.23	1.36597	0		CATGGG	223	163.572	1.36331	0		TTCAGT	1110	808.354	1.37316	0		TCACCA	475	341.157	1.39232	0
GGAGTC	1749	1280.68	1.36568	0		AGAGAT	224	164.307	1.3633	0		AAAACA	1479	1079.53	1.37004	0		CAAGCC	399	286.703	1.39168	0
AGGAGT	1854	1357.73	1.36551	0		TTGTCT	338	248.261	1.36147	0		GTCCCT	1161	847.587	1.36977	0		TGTTCA	604	434.278	1.39081	0
GTCCCT	2190	1604.1	1.36525	0		CCCCTG	308	226.502	1.35981	0		AAACAC	1240	905.577	1.36929	0		TTAAAA	747	537.154	1.39066	0
CTTCCC	2879	2109.81	1.36458	0		CTGCAA	198	145.71	1.35886	0		TTGGGA	1060	774.886	1.36794	0		TGATGC	497	357.438	1.39045	0
TTCAGC	1886	1383.26	1.36345	0		TGGTGC	266	195.767	1.35876	0		GTCTTC	1210	885.682	1.36618	0		GTAGCT	496	356.825	1.39004	0
CACTTT	2426	1779.33	1.36343	0		CCAAGC	201	147.988	1.35822	0		GTCCTC	1156	847.189	1.36451	0		GTCCTC	585	420.97	1.38965	0
ACCTTG	1884	1382.12	1.36313	0		ATCCAG	198	145.887	1.35721	0		CATGTT	1103	808.685	1.36394	0		GCATGC	429	308.781	1.38933	0
GTGAGA	1854	1360.16	1.36307	0		CCTGTT	294	216.792	1.35614	0		GGCCAA	956	700.939	1.36388	0		CCATCC	550	396.064	1.38866	0
AGGAAC	1742	1278	1.36306	0		ACAAGC	195	143.887	1.35523	0		GCTTTG	1156	847.855	1.36344	0		GACCTC	458	329.854	1.38849	0
CTTGGT	2198	1613.1	1.36259	0		GCCACC	248	183.053	1.3548	0		AAAATG	1182	867.108	1.36315	0		CACCCA	470	338.702	1.38765	0
TCTCAT	2419	1776.92	1.36135	0		CTACTG	226	166.851	1.3545	0		ATTTCT	1363	999.924	1.3631	0		TGCCCC	560	403.958	1.38628	0
ACATTT	2379	1748.54	1.36057	0		CAGTAG	200	147.684	1.35424	0		ACATGA	1018	746.906	1.36296	0		TACTGC	503	362.89	1.38609	0
AGAACA	1961	1441.65	1.36025	0		GGCATC	209	154.44	1.35328	0		ACCAGA	1011	742.081	1.36238	0		CCACCC	580	418.507	1.38588	0
AAAGGA	2106	1548.36	1.36015	0		GGGAGG	340	251.303	1.35295	0		GTACTG	991	727.662	1.3619	0		GTGCAT	495	357.212	1.38573	0
TGGAAT	1890	1391.12	1.35862	0		CAACTC	223	164.845	1.35279	0		CCTTTG	1206	885.737	1.36158	0		GGCATG	450	324.775	1.38557	0
CAAGCC	1708	1257.64	1.3581	0		TCAGGG	222	164.113	1.35273	0		TGAGAT	1027	755.036	1.3602	0		CCTCAT	569	410.74	1.3853	0
GCATGC	1674	1233.23	1.35741	0		GCCCCA	248	183.415	1.35212	0		AGACAT	1015	746.356	1.35994	0		AGGGAC	409	295.246	1.38529	0
GGATGG	2012	1482.8	1.35689	0		ACTACA	217	160.531	1.35176	0		TTGTGA	1107	814.584	1.35898	0		CTGGTA	496	358.447	1.38375	0
AAGTCT	1850	1363.41	1.35689	0		GAGGGA	274	202.762	1.35134	0		ACATTC	1086	799.566	1.35824	0		GTCCCA	454	328.426	1.38235	0
GACTTG	1803	1329.6	1.35605	0		TACAGG	199	147.46	1.34952	0		TTGTGG	1232	907.282	1.3579	0		TCTCTT	858	620.777	1.38214	0
TGATGA	1887	1392.02	1.35558	0		ACTCCA	223	165.253	1.34945	0		AAATGG	1057	779.079	1.35673	0		TCCCTC	716	518.066	1.38206	0
AATGGC	1669	1232.12	1.35458	0		GTGTTC	281	208.249	1.34935	0		ATACAC	1086	801.023	1.35577	0		TTGTCT	784	567.738	1.38092	0
TTCCTT	3105	2292.3	1.35454	0		TTCTAG	253	187.507	1.34928	0		AAGTGT	1022	753.923	1.35558	0		TTCTCC	752	544.569	1.38091	0
TACAGT	1843	1362.45	1.35271	0		TGGGGG	356	263.972	1.34863	0		CCAGAC	989	730.369	1.35411	0		AGGGGC	447	323.721	1.38082	0
CTGAAC	1696	1253.91	1.35256	0		ACCTAG	196	145.526	1.34684	0		GTGTTG	1227	906.213	1.35399	0		GACTTC	499	361.492	1.38039	0
GAGGGA	2049	1515.34	1.35217	0		AACCCT	223	165.591	1.34669	0		GACTCA	960	709.121	1.35379	0		TTGGTG	679	491.983	1.38013	0
AGCCAA	1716	1269.28	1.35195	0		TTCAAG	215	159.708	1.34621	0		TATCTG	1093	807.827	1.35301	0		TTTGCT	786	569.571	1.37999	0
GGATGC	1731	1280.45	1.35186	0		AAGGAT	221	164.18	1.34608	0		CAAGCC	986	729.084	1.35238	0		ATCTGC	502	363.801	1.37988	0
TGTAGC	1794	1328.51	1.35038	0		AAATGC	203	150.959	1.34474	0.001		GCAGGG	1055	780.15	1.3523	0		GAGCAT	424	307.514	1.3788	0
GGTGGG	2478	1835.1	1.35033	0		GTCCAC	221	164.364	1.34458	0		CCATGA	957	708.046	1.35161	0		CAACTG	425	308.385	1.37815	0
TTGACT	2094	1550.82	1.35026	0		TGCATT	252	187.531	1.34378	0		TGACCC	1005	743.738	1.35128	0		GCTTTG	626	454.546	1.3772	0
TGATGT	2114	1565.93	1.34999	0		CCCCCA	319	237.504	1.34314	0		CCTGAT	1008	745.997	1.35121	0		TCCAGT	499	362.454	1.37673	0
TTGTCT	2655	1966.99	1.34978	0		TTGAAG	224	166.79	1.34301	0		GACTGC	945	699.525	1.35092	0		AGGGGA	495	359.55	1.37672	0
ATTTCT	2774	2055.43	1.3496	0		TCTCAT	279	207.889	1.34206	0		CACTTC	1151	852.486	1.35017	0		AAAAGC	450	326.964	1.3763	0
TTCATG	2088	1548.06	1.34878	0		AACCCA	220	164.138	1.34034	0		CAGAAT	1007	746.07	1.34974	0		TGATGG	542	394.004	1.37562	0
AGACAT	1790	1327.6	1.3483	0		TGGCAA	197	147.068	1.33952	0		TGTAGC	980	726.611	1.34873	0		GTTTCT	783	569.336	1.37529	0
GAAGTG	1833	1360.04	1.34775	0		GGCCAA	193	144.259	1.33787	0		ATCTTC	1196	886.872	1.34856	0		GATGCC	427	310.668	1.37446	0
TGAGGG	1996	1481.64	1.34716	0		AGAGGG	271	202.607	1.33756	0		AAACAG	1124	833.854	1.34796	0		ACATCA	474	345.055	1.37369	0
CCCCTT	2842	2110.03	1.3469	0		ACCCAC	240	179.432	1.33755	0		TTTGGA	1097	813.851	1.34791	0		CACCAT	470	342.181	1.37354	0
GGTCTC	1936	1439.1	1.34528	0		GTGGTC	261	195.17	1.3373	0		CAATGG	945	701.653	1.34682	0		CATTCT	637	464.372	1.37175	0
CCATTG	1860	1382.71	1.34518	0		ACAGTT	213	159.313	1.33699	0		CAGTTG	979	726.962	1.3467	0		CCTTGC	576	420.006	1.37141	0
TTTCAG	2081	1547.47	1.34477	0		CACTTC	260	194.514	1.33666	0		AGAACT	1005	746.271	1.3467	0		CAAAGG	401	292.624	1.37036	0
CCAGAT	1685	1254.08	1.34362	0		GTTCAC	223	166.89	1.33621	0		GTGCTT	1140	846.776	1.34628	0		TCTTCT	852	622.355	1.36899	0
CTGAAA	1786	1329.27	1.34359	0		AAAGCA	218	163.314	1.33485	0		AATGGA	1048	779.734	1.34405	0		CCCCTC	731	534.305	1.36813	0
TTGGTG	2359	1756.39	1.34309	0		CCCTCT	349	261.889	1.33263	0		GGGCAT	966	718.793	1.34392	0		TCAGGC	422	308.473	1.36803	0
CAGAAC	1702	1267.8	1.34248	0		GGGACT	219	164.476	1.3315	0.001		GAGCCC	967	720.081	1.3429	0		CCAGTC	450	329.186	1.36701	0
GGTGGA	1988	1481.26	1.3421	0		ATACTG	212	159.312	1.33072	0		TTTCAG	1084	807.916	1.34172	0		CTCAAG	419	306.642	1.36641	0
AAGTGA	1854	1381.66	1.34187	0		CTCCTT	347	260.961	1.3297	0		GATGCC	935	697.049	1.34137	0		ACTTCA	523	382.797	1.36626	0
ACATGA	1783	1329.25	1.34136	0		TTGGAA	222	166.969	1.32959	0		CAGAAC	996	743.003	1.34051	0		ATGCCA	421	308.3	1.36555	0
TCTGTT	2640	1968.38	1.3412	0		AGTCAT	212	159.48	1.32932	0		GAGTGT	1039	775.998	1.33892	0		GGCCCA	394	288.657	1.36494	0
AACTGA	1778	1326.48	1.34039	0		CCCACT	265	199.543	1.32803	0		TGCTTT	1334	996.376	1.33885	0		AGAGTC	421	308.452	1.36488	0
TGGACC	1658	1237.19	1.34013	0		TTACAG	212	159.656	1.32785	0		ACCAAG	992	741.097	1.33856	0		AGGCAT	421	308.503	1.36465	0
GACTGA	1653	1233.68	1.3399	0		GAGGTG	261	196.863	1.3258	0		ACATAC	1069	799.563	1.33698	0		GTGTTC	619	453.717	1.36429	0
GGGGCT	2017	1505.71	1.33957	0		CTGTTT	328	247.429	1.32563	0		ACCACC	1159	867.204	1.33648	0		CCATTG	494	362.135	1.36413	0
AGTGGG	1984	1481.51	1.33917	0		AAAACA	288	217.263	1.32558	0		CTGCAA	946	708.354	1.33549	0		GGCTTT	620	454.734	1.36343	0
ATGAGG	1817	1357.64	1.33835	0		ATACAC	214	161.482	1.32523	0		CTTGCC	1133	848.55	1.33522	0		GGGTCT	537	393.89	1.36332	0
ATGCAC	1676	1254.28	1.33623	0		CAACCT	218	164.508	1.32516	0		ATCACT	1067	799.444	1.33468	0		ACTTCC	558	409.77	1.36174	0
TCACAA	1975	1480.08	1.33438	0		TACCAC	218	164.669	1.32387	0		CTGTAA	987	740.098	1.33361	0		GACTGG	441	324.315	1.35979	0
TTCCCC	2816	2110.65	1.33419	0		TCTCCC	346	261.494	1.32317	0		AGGTCT	970	727.458	1.33341	0		ACAGTT	491	361.456	1.35839	0
ATACAC	1975	1480.65	1.33388	0		ACCTCA	218	164.758	1.32315	0		TCCTCC	1387	1040.96	1.33242	0		AGGTCT	486	357.793	1.35833	0
ATATAT	2668	2001.62	1.33292	0		ACTGTC	222	167.866	1.32248	0		GGTTCT	1130	848.43	1.33187	0		TGACCC	448	330.026	1.35747	0
CATTGG	1773	1330.28	1.3328	0		GGGCTC	255	192.893	1.32198	0		GGCTTG	1050	788.446	1.33173	0		ATGACA	445	327.861	1.35728	0
TTCCCT	2826	2121.43	1.33212	0		GGAAAC	199	150.56	1.32173	0.001		GAGGAT	1018	764.483	1.33162	0		GCAGAA	398	293.408	1.35647	0
AGCACC	1676	1258.35	1.33191	0		TGGATG	241	182.496	1.32058	0		TTCCCT	1384	1039.35	1.33161	0		ATGAAG	473	348.835	1.35594	0
AGGGCC	1684	1264.71	1.33153	0		AAACAC	232	175.743	1.32011	0		AGGAGT	1017	763.889	1.33135	0		CAACAG	388	286.266	1.35538	0
GGACTC	1641	1232.78	1.33114	0		ACTTTG	247	187.155	1.31976	0		AGTTCA	979	736.898	1.32854	0		TACTGG	485	357.913	1.35508	0
CTAGAG	1640	1232.27	1.33088	0		CTTCCC	347	262.967	1.31956	0		GACTTC	994	748.372	1.32822	0		CCAAGC	387	285.771	1.35423	0
TGAACA	1768	1328.75	1.33058	0		CTTTGT	328	248.666	1.31904	0		AAGAGG	1132	852.825	1.32735	0		ACACTT	518	382.621	1.35382	0
TAGCAG	1639	1233.01	1.32927	0		ACATCA	212	160.761	1.31873	0.001		CATTGG	966	728.885	1.32531	0		CAGTTC	491	362.726	1.35364	0
ACAAGG	1702	1280.64	1.32902	0		TTTCTT	444	336.689	1.31872	0		CAACAT	1064	803.03	1.32498	0		TCACTC	556	410.867	1.35324	0
CCATCC	2254	1695.98	1.32902	0		TTGCTT	326	247.264	1.31843	0		ACCATC	1054	795.745	1.32454	0		GCTTGG	531	392.779	1.35191	0
TGCATC	1834	1380.09	1.3289	0		TGGCCC	258	195.709	1.31828	0		GGGAGG	1233	934.207	1.31984	0		TGTTGT	788	582.993	1.35165	0
ATGAGC	1640	1234.16	1.32884	0		TCCCAT	255	193.45	1.31817	0		ACAGTC	935	709.271	1.31825	0		GAGCTT	482	356.608	1.35162	0
AAACAG	1918	1443.53	1.32869	0		CATCCA	217	164.66	1.31787	0		ACAAGG	989	751.442	1.31614	0		TCCCTT	734	543.063	1.35159	0
ACTTGA	1812	1364.08	1.32836	0		CAAGGG	211	160.14	1.3176	0		GAGTGC	945	718.098	1.31598	0		TGTTGC	614	454.3	1.35153	0
GGGAAA	1940	1461.67	1.32725	0		GCAGTC	203	154.409	1.31469	0		CCAGTC	980	744.754	1.31587	0		TTCCAC	555	410.91	1.35066	0
AAAGGC	1698	1279.54	1.32704	0		TGAGTC	216	164.353	1.31424	0		CAGTCC	979	744.305	1.31532	0		GTCAGC	417	308.799	1.35039	0
ATCACT	2040	1537.27	1.32703	0		GAGTGA	224	170.713	1.31214	0		TCCCAC	1163	884.535	1.31482	0		GAGAAC	396	293.415	1.34962	0
AGGAAA	2051	1546.19	1.32649	0		AAATAA	319	243.449	1.31034	0		ATGTCC	984	748.481	1.31466	0		AGAAGG	457	338.713	1.34922	0
CAGTCC	1776	1338.96	1.3264	0		GTTCCT	283	216.03	1.31	0		TTGTCT	1309	995.751	1.31459	0		TCCACT	553	409.985	1.34883	0
TTGGGG	2233	1685.08	1.32516	0		ACCACC	235	179.42	1.30978	0		TCACTA	1051	799.553	1.31448	0		GGAGTC	437	324.002	1.34876	0
TCTCTA	2354	1776.86	1.32481	0		AGGAGT	222	169.642	1.30864	0		GGTGCA	945	718.943	1.31443	0		TAGGAA	469	347.735	1.34873	0
GTTGCT	2138	1614.3	1.32441	0		TACTCA	225	172.048	1.30777	0		GGTGTC	1036	788.36	1.31412	0		GGGGAC	436	323.473	1.34787	0
GAGTGG	1958	1478.45	1.32436	0		AGTCCC	215	164.41	1.30771	0		TTCCTT	1468	1118.04	1.31301	0		TTTGGA	604	448.222	1.34755	0
CTCTAG	1830	1382.52	1.32367	0		TCTTTG	323	247.054	1.30741	0		TACATA	1103	840.633	1.31211	0		GATCTG	481	357.048	1.34716	0
ACTGTT	2049	1549.6	1.32228	0		TGGATA	219	167.671	1.30613	0		GCACCT	975	743.209	1.31188	0		GTGGGC	497	369.054	1.34669	0
GACATC	1656	1253.09	1.32154	0		TATCCT	271	207.632	1.30519	0		AAAGTG	1022	779.196	1.31161	0		CTCCAA	462	343.311	1.34572	0
TATCTG	2045	1548.06	1.32101	0		ACATAG	197	150.968	1.30491	0		ACAAAG	1093	834.176	1.31028	0		ACTCCT	553	410.974	1.34558	0
GGGACT	1690	1279.8	1.32052	0		AGTGGA	222	170.131	1.30488	0		GGTGCC	990	756.071	1.3094	0		TCTCAT	625	464.614	1.3452	0
GGTCAG	1688	1278.9	1.31988	0		ACTGGT	215	164.779	1.30478	0		GTCAGT	951	726.566	1.3089	0		AGATGA	468	348.13	1.34433	0
GGGCTC	1824	1382.72	1.31914	0		AGATGT	219	167.848	1.30475	0		CCAAAG	972	742.631	1.30886	0		TGTATG	604	449.315	1.34427	0
GCTACA	1651	1252.97	1.31767	0		TGGTTT	331	253.718	1.3046	0		ATCTGA	967	738.859	1.30877	0		GTCCAC	441	328.12	1.34402	0
GGAAAG	1923	1460.44	1.31673	0		GGACCA	188	144.161	1.3041	0		GGTCTC	1020	779.563	1.30843	0		TCAGGG	435	323.813	1.34337	0
GGCATC	1626	1235.34	1.31624	0		GTCTTG	271	207.949	1.3032	0		GAAGTG	994	760.379	1.30724	0		TGTAAG	509	378.923	1.34328	0
TCTGAT	2037	1548.02	1.31588	0		AAAGCT	197	151.313	1.30194	0		AAAGCA	1088	832.578	1.30678	0		GAGTCC	414	308.318	1.34277	0
TTCAAG	1795	1364.37	1.31563	0		GTGAAC	192	147.497	1.30172	0		CATTTC	1160	887.683	1.30677	0		ATACAG	439	327.025	1.34241	0
GCATCA	1648	1253.19	1.31504	0		GTCCCT	270	207.484	1.30131	0		GACTTG	949	727.131	1.30513	0		TGCATT	583	434.45	1.34193	0
GCAGTT	1746	1328.19	1.31457	0		CAGGTA	192	147.556	1.3012	0		GGAGGT	1052	806.18	1.30492	0		GTGATG	529	394.543	1.34079	0
CTCCAA	1941	1477.1	1.31406	0		GTTGCT	270	207.607	1.30053	0		GGGCTC	987	756.644	1.30444	0		GTTCAG	478	356.611	1.3404	0
CCAAGA	1668	1269.74	1.31365	0		CTCCCT	341	262.474	1.29918	0		GAGCTT	947	725.99	1.30443	0		CAGCAA	384	286.528	1.34018	0
TCACTC	2193	1669.42	1.31363	0		ACATTG	207	159.347	1.29905	0.001		GGATGC	937	718.51	1.30409	0		TGGTTT	778	580.724	1.33971	0
ACTACA	1945	1481.32	1.31302	0		TCCCAA	214	164.775	1.29874	0		GAGGTC	937	718.581	1.30396	0		CTACCT	550	410.667	1.33928	0
GAGCTT	1743	1329.4	1.31112	0		CTATGG	213	164.018	1.29864	0		CTACAC	1039	797.676	1.30253	0		ATGGGG	511	381.579	1.33917	0
GTGTTC	2114	1613.39	1.31028	0		TGCATA	207	159.399	1.29863	0		AGATCT	961	738.335	1.30158	0		AGCATT	484	361.674	1.33822	0
GCTTGC	1886	1439.4	1.31027	0		GTACTG	214	164.811	1.29846	0.001		GTCATG	947	728.017	1.30079	0		CTTCAC	549	410.475	1.33747	0
GTGCCC	1853	1414.58	1.30993	0		GCTATG	213	164.061	1.2983	0		CAGAAA	1081	831.046	1.30077	0		TACTGA	483	361.164	1.33734	0
GGTTCT	2111	1612.68	1.309	0		TGTTCC	281	216.81	1.29607	0		ATCATC	1039	798.901	1.30054	0		GGAAAT	466	348.459	1.33732	0
GTTCCT	2230	1704.99	1.30793	0		GGCCTT	245	189.117	1.29549	0		CTGAAA	972	747.392	1.30052	0		GAGTGG	511	382.276	1.33673	0
GATCTG	1738	1329.07	1.30768	0		CTTGCC	269	207.824	1.29436	0		GTGCCC	1009	775.87	1.30048	0		GTGAGA	464	347.601	1.33486	0
TTTTCT	3515	2690.41	1.30649	0		GGCCCA	214	165.446	1.29347	0		GACTCC	967	744.24	1.29931	0		TTTCAG	578	433.021	1.33481	0
AGCATT	1779	1361.8	1.30636	0		TGGACC	199	153.924	1.29285	0		ATGAGA	1012	778.966	1.29916	0		CACCCT	529	396.412	1.33447	0
AGACCA	1658	1270.04	1.30548	0		GCGCTG	249	192.63	1.29263	0		TGGATC	945	727.463	1.29904	0		AAACAG	436	327.127	1.33282	0
GAGTCA	1607	1231.72	1.30468	0		CCTTGC	269	208.12	1.29252	0.001		GTTCAG	944	726.697	1.29903	0		CAAATG	436	327.254	1.3323	0
AGAGTC	1611	1234.95	1.3045	0		AAAAAT	315	243.711	1.29251	0		GGGGCT	1043	803.86	1.29749	0		GAGTGC	431	324.084	1.3299	0
ACATAC	1931	1481.15	1.30371	0		ATATAT	288	223.073	1.29106	0		CAAAGG	974	750.791	1.2973	0		TGAGTC	475	357.268	1.32953	0
CATGTA	1776	1362.34	1.30364	0		ATCTCC	250	193.706	1.29062	0		CCTCTT	1348	1039.32	1.297	0		AGCTAG	411	309.146	1.32947	0
GGACCA	1552	1191.04	1.30306	0		ATTCAT	257	199.254	1.28981	0		AGTGTT	1057	815.08	1.29681	0		ACATGC	408	307.008	1.32896	0
AGAGGG	1967	1510.96	1.30182	0		TGTTTG	328	254.652	1.28803	0		GTGGGC	1041	802.887	1.29657	0		AGAGGT	461	347.023	1.32844	0
CTGTTT	2562	1968.12	1.30175	0		TTGAGG	234	181.743	1.28753	0		GTGGAT	1004	774.43	1.29644	0		CCTTGT	623	469.383	1.32727	0
ACCAAG	1653	1270.61	1.30095	0		ACAGTA	195	151.472	1.28737	0.001		GTTTCT	1291	995.876	1.29635	0		ACTTGA	479	361.052	1.32668	0
GTCCTC	2088	1604.98	1.30095	0		GAGTGT	235	182.641	1.28668	0		CAAACA	1173	905.254	1.29577	0		GCACCT	436	329.493	1.32325	0
AGATGT	1810	1391.47	1.30079	0		TTCAGT	241	187.365	1.28626	0		CTTTGC	1145	885.363	1.29325	0		TGGCAA	409	309.101	1.32319	0
GTTTCT	2557	1967.91	1.29935	0		TACTGA	204	158.922	1.28365	0		CTCTAC	1101	852.425	1.29161	0		GGACAT	408	308.407	1.32293	0
ATCTGA	1771	1363.06	1.29929	0		GGAACC	185	144.133	1.28354	0.001		ATGGAT	974	754.639	1.29068	0		ACAGTA	432	326.714	1.32226	0
GTCTTC	2215	1705.38	1.29883	0		AAAGTG	211	164.443	1.28312	0		CTTCCC	1343	1040.92	1.2902	0		ATGGTG	521	394.448	1.32083	0
TTTGGA	2030	1562.99	1.29879	0		CCACAA	211	164.462	1.28297	0		AAGTCT	953	738.652	1.29019	0		CTGATC	479	362.699	1.32065	0
TGGGGT	2189	1685.85	1.29845	0		ACCCCA	230	179.308	1.28271	0		TTGCTC	1143	886.509	1.28933	0		CATACA	455	344.539	1.32061	0
AGTGTT	2031	1565.22	1.29758	0		TTTGGC	266	207.412	1.28247	0		CTTCAA	1030	799.099	1.28895	0		GTGGAC	428	324.139	1.32042	0
AGTCCA	1627	1254.44	1.29699	0		AAATGG	211	164.637	1.28161	0		AAAGGA	1160	900.519	1.28815	0		ATTCAG	476	360.597	1.32003	0
CATCTT	2300	1774.67	1.29602	0		TTGGGG	293	228.785	1.28068	0.001		TACACT	1031	800.592	1.2878	0		CCCCAA	449	340.153	1.31999	0
GTCAGG	1658	1279.36	1.29596	0		AATACA	233	182.232	1.27859	0		ATCCTC	1098	852.71	1.28766	0		ACAGTC	404	306.145	1.31964	0
AACCAG	1645	1269.73	1.29555	0		CACCAC	229	179.143	1.27831	0		GTCCTT	1141	887.22	1.28604	0		CAGTAC	406	307.822	1.31894	0
TCAGAT	1764	1361.94	1.29521	0		CTGTTC	276	215.99	1.27784	0		GAGTGG	1038	807.19	1.28594	0		TGAGAT	499	378.405	1.31869	0
AGGCCC	1629	1258.92	1.29396	0		GTCACC	210	164.349	1.27777	0		CCAACA	1085	843.758	1.28591	0		TACATA	553	420.017	1.31661	0
GTCACC	1732	1338.8	1.29369	0		TGTTGG	291	227.817	1.27734	0		AAGACT	961	747.608	1.28543	0		GGCTTG	518	393.604	1.31604	0
GGGGAG	2267	1752.46	1.29361	0		TTTTCT	429	336.022	1.2767	0		GCACCA	937	729.082	1.28518	0		ATGACT	476	361.905	1.31526	0
ACAATG	1717	1327.98	1.29294	0		TACAGC	187	146.529	1.2762	0		GTGGTC	1014	789.133	1.28495	0		GTCTTG	597	453.975	1.31505	0
TTCTTC	2964	2292.55	1.29288	0		GTCTCC	265	207.677	1.27602	0		CTTACA	1025	798.38	1.28385	0		GATGGC	425	323.194	1.315	0
GAGTCC	1598	1236.23	1.29264	0		CCAACA	210	164.622	1.27565	0		GATCCT	960	747.903	1.28359	0		GCTCCC	531	403.949	1.31452	0
GCACTT	1786	1382.25	1.2921	0		ACTCCT	248	194.424	1.27556	0		AAGCCC	936	729.773	1.28259	0		GTTCTC	616	469.684	1.31152	0
CTCCTT	2745	2124.71	1.29194	0		TCAAAG	192	150.531	1.27548	0		TTGGCC	1001	780.542	1.28244	0		AAAGGG	445	340.029	1.30871	0
ACTTTC	2297	1778.44	1.29158	0		TTTGCC	276	216.478	1.27496	0		AGGAAA	1153	899.786	1.28142	0		AGACCA	374	285.842	1.30842	0
TTGTGT	2595	2010.08	1.29099	0		TTGCTC	277	217.265	1.27494	0		CTTGGT	1086	847.799	1.28096	0		ATTTCA	621	474.679	1.30825	0
GCCCCA	1833	1419.9	1.29093	0		ACATAC	204	160.018	1.27486	0.001		AGGACC	896	699.815	1.28034	0		AGACTT	471	360.143	1.30781	0
AAGGGA	1885	1460.95	1.29026	0		TTCTCC	331	259.814	1.27399	0		GACCTC	952	743.68	1.28012	0		CAGTCC	432	330.415	1.30745	0
ACAAAG	1859	1441.58	1.28956	0		GCTACA	186	146.218	1.27207	0.001		GAGTCC	893	697.781	1.27977	0		ATCACT	502	384.009	1.30726	0
CTTGCA	1781	1381.68	1.28901	0		TGTCAA	202	158.815	1.27192	0		AAGTGA	995	777.624	1.27954	0		AAACCC	416	318.37	1.30666	0
TGCATT	1995	1548.46	1.28838	0		CACCTT	246	193.495	1.27135	0		GTGTTC	1085	848.359	1.27894	0		GGCCAA	359	274.867	1.30609	0
TAGCCA	1613	1252.71	1.2876	0		TTCTTC	359	282.536	1.27063	0		ATACAG	953	745.469	1.27839	0		CATGTA	472	361.758	1.30474	0
TTCATT	2650	2058.33	1.28745	0		GTACAC	185	145.689	1.26983	0.002		AAGTCC	907	709.594	1.2782	0		GTACAC	401	307.519	1.30398	0
CAGATC	1615	1254.44	1.28743	0		TGCCCC	288	226.999	1.26873	0		AGAGGT	973	762.477	1.2761	0		GGGCTC	442	339.235	1.30293	0
ACAAGC	1636	1270.93	1.28725	0		GTTCTC	274	216.033	1.26832	0		CAAGAG	957	750.489	1.27517	0		GGGGTG	596	457.518	1.30268	0
TGTTCA	1992	1548.07	1.28676	0		AGAGTC	188	148.32	1.26753	0		TTGTCA	1032	809.312	1.27516	0		CCTTTC	706	542.47	1.30145	0
TTCCAT	2287	1778.11	1.28619	0		AAGGAC	192	151.577	1.26668	0		GTTGCT	1081	847.93	1.27487	0		TCAAAG	425	326.567	1.30142	0
GGAGGT	1904	1480.87	1.28573	0		TAGCCA	184	145.277	1.26655	0.003		GATGAT	960	753.328	1.27435	0		AGTTGG	512	393.796	1.30017	0
TACAGG	1584	1232.24	1.28546	0		ATCCCA	208	164.307	1.26592	0		ACTCTT	1132	888.351	1.27427	0		CTTCAT	604	464.646	1.29991	0
GTACAG	1586	1234.16	1.28509	0		AATGAG	208	164.332	1.26573	0.001		ACCTTC	1086	852.412	1.27403	0		AAGAGG	440	338.545	1.29968	0
TGGGTC	1877	1460.81	1.28491	0		GGGAAC	203	160.511	1.26471	0		ATGACC	904	710.133	1.273	0		AGGTGT	512	393.952	1.29965	0
GTGGAT	1849	1439.19	1.28475	0		TGCTAG	208	164.585	1.26378	0.001		CATGTA	939	737.728	1.27283	0		GGCCAT	402	309.448	1.29909	0
CCTTGA	1775	1383.33	1.28314	0		TTCCAA	219	173.345	1.26338	0		TCAAGC	902	708.848	1.27249	0		ACACTA	449	345.674	1.29891	0
CTCATC	2140	1668.79	1.28236	0		AACCTT	217	171.797	1.26312	0.002		TGATCT	1028	808.078	1.27215	0		TTGGCC	500	385.182	1.29809	0
CAACAC	1923	1499.58	1.28236	0		TGTTTC	313	247.804	1.2631	0		CTACCT	1085	853.366	1.27144	0		TACAGG	400	308.372	1.29713	0
CAAGGT	1582	1234.13	1.28187	0		GAGCAC	182	144.129	1.26276	0.002		AGTGGT	984	774.318	1.2708	0		CAAACA	451	347.739	1.29695	0
CAGAAA	1848	1441.68	1.28184	0		ACCATC	207	164.254	1.26024	0.001		TGGGGT	1119	881.54	1.26937	0		TCCCAT	530	408.843	1.29634	0
GTTCTC	2183	1703.7	1.28133	0		AAGGGC	202	160.307	1.26008	0		AAAGGC	954	752.201	1.26828	0		CTTTGC	610	470.56	1.29633	0
TCCTCC	2704	2111.05	1.28088	0		AAGCAT	190	150.813	1.25984	0.001		GGGCTT	1000	788.48	1.26826	0		TCAGAT	467	360.266	1.29626	0
GCGGGC	2039	1592.52	1.28036	0		GGTGGT	288	228.643	1.25961	0		AACAGG	954	752.259	1.26818	0		TTTCTT	1000	771.495	1.29618	0
CTTGAC	1772	1385.03	1.27939	0		TCAGTC	211	167.525	1.25951	0		CTTGCA	948	748.488	1.26655	0		AAGGTG	449	346.441	1.29604	0
CCCCAC	2428	1897.84	1.27935	0		TGGAAA	207	164.438	1.25883	0.001		CCATTG	946	747.218	1.26603	0		AAACAT	522	403.479	1.29375	0
CAAGAG	1633	1277.88	1.2779	0		AAGGGA	232	184.323	1.25866	0.001		GACCAC	926	731.619	1.26569	0		CATTTT	750	579.935	1.29325	0
TCAAAG	1695	1326.72	1.27759	0		GGGTCT	246	195.495	1.25834	0		TCTGTT	1260	995.623	1.26554	0		TCAAGG	398	307.98	1.29229	0
ACCATC	1886	1476.48	1.27736	0		ATCCTC	244	193.909	1.25832	0		ATCCCA	1006	795.367	1.26482	0		ACCCTC	513	397.015	1.29214	0
TGAGTC	1696	1327.82	1.27729	0		AGTCCA	183	145.51	1.25765	0.005		ATCCAC	1008	797.56	1.26385	0		TATCTG	561	434.403	1.29143	0
TTTGTG	2568	2011.71	1.27653	0		CTGATC	210	167.43	1.25426	0		TGTTCC	1118	886.893	1.26058	0		ACCATG	397	307.473	1.29117	0
TCTTTG	2513	1968.77	1.27643	0		CTTCAA	216	172.214	1.25425	0.001		GCGCTG	950	753.817	1.26025	0		GGGATG	493	381.936	1.29079	0
GAGGTC	1632	1279.77	1.27523	0		TACTGG	206	164.303	1.25378	0		CAACAC	1060	841.466	1.25971	0		GTCTTC	607	470.373	1.29047	0
AGGGAC	1615	1267.18	1.27448	0		TTCCAC	242	193.246	1.25229	0		TTGGGG	1112	883.346	1.25885	0		GTCAGG	418	323.972	1.29023	0
AAGACT	1693	1328.51	1.27436	0		CACCAA	206	164.526	1.25208	0		TGGTTC	1067	848.158	1.25802	0		GAGTCA	398	308.726	1.28917	0
GCACCT	1706	1338.9	1.27418	0		CCTTTG	271	216.658	1.25082	0		TCAGAC	891	708.48	1.25762	0		GTGGGT	586	454.784	1.28852	0
GGACTT	1693	1328.97	1.27392	0		TTTGGA	240	191.894	1.25069	0		CTGTTT	1251	995.898	1.25615	0		ACTACA	445	345.513	1.28794	0
AGTGGT	1831	1438.12	1.27319	0		CTCTAT	260	207.928	1.25043	0		GGAGTG	1013	806.498	1.25605	0		TACTCT	598	464.359	1.2878	0
ACCACC	2002	1573.08	1.27266	0		CAAACA	220	175.962	1.25027	0.001		GTCAGG	900	716.722	1.25572	0		AAGCAA	420	326.159	1.28772	0
CAGACC	1601	1258.03	1.27262	0		GGATGG	245	195.962	1.25024	0		GGATGT	974	775.77	1.25553	0		ACATAG	422	327.949	1.28679	0
TTTGCT	2504	1967.92	1.27241	0		TTGAGA	210	168.022	1.24984	0.001		AATGCC	887	707.01	1.25458	0		TTTGTG	750	583.103	1.28622	0
CAGGTC	1571	1234.78	1.27229	0		TGGGAT	227	181.649	1.24966	0		TGTCAA	926	738.421	1.25403	0		CACTTC	527	409.791	1.28602	0
TGTACT	1967	1547.2	1.27132	0		ACTTGT	235	188.082	1.24946	0		TGAGTC	913	728.067	1.25401	0		GCTCAT	466	362.481	1.28558	0
AAATGT	1931	1519	1.27123	0		CTTGAA	199	159.316	1.24909	0		ACCTTG	940	749.821	1.25363	0		ATGAGC	396	308.128	1.28518	0
GGGATG	1884	1482.28	1.27101	0		GGAGTG	245	196.174	1.24889	0.001		CAGGTC	875	697.994	1.25359	0		TGGAAT	485	377.447	1.28495	0
CCCACC	2412	1898.1	1.27075	0		AGTGAA	205	164.185	1.24859	0		ACCCAC	1088	868.065	1.25336	0		GCTTTC	605	470.9	1.28477	0
CCTTGC	2038	1604.95	1.26982	0		GAACAG	189	151.393	1.24841	0.002		ATCTCC	1067	852.54	1.25155	0		TTTCTA	744	579.316	1.28427	0
ACTTTG	1966	1548.77	1.2694	0		GGTCAT	205	164.24	1.24817	0.001		GCAGTT	908	726.239	1.25028	0		GTTGTG	632	492.265	1.28386	0
GTGAGT	1824	1437.68	1.26871	0		AGATGA	206	165.171	1.24719	0.001		GAGACC	875	699.872	1.25023	0		GGGAGT	491	382.504	1.28365	0
AAGAGG	1849	1459.78	1.26663	0		AATGCC	182	145.934	1.24714	0.001		CATTGA	922	737.924	1.24945	0		TTGACA	462	360.202	1.28261	0
GGGCTT	1854	1464.63	1.26585	0		TGTTCA	234	187.798	1.24602	0.001		TCACTT	1108	887.429	1.24855	0		AAAACT	518	403.943	1.28236	0
ATTCAG	1720	1360.88	1.26389	0		ATCCTT	259	207.93	1.24561	0		AGGGCC	893	716.083	1.24706	0		TGTTTC	729	569.155	1.28085	0
AATGGA	1747	1383.63	1.26262	0		CTCATC	242	194.391	1.24491	0		CAAGGT	877	703.261	1.24705	0		GGGTGA	490	382.593	1.28073	0
TCACTT	2245	1778.77	1.26211	0		CACCTC	248	199.211	1.24491	0		CACCTT	1062	852.01	1.24646	0		GGTTCT	582	454.454	1.28066	0
ACAGTC	1584	1255.11	1.26204	0		AGGCTA	184	147.823	1.24473	0.005		CAGGTT	907	727.814	1.2462	0		GCATGT	457	357.222	1.27932	0
GGCCCA	1590	1260.25	1.26165	0		AGTTCC	207	166.472	1.24345	0		GGTGAG	1006	807.459	1.24588	0		CCCATC	506	395.631	1.27897	0
CAGAAT	1674	1329.51	1.25911	0		AACCAG	179	143.996	1.24309	0		CAACCA	1045	839.386	1.24496	0		AAATAC	517	404.276	1.27883	0
GTGGTC	1838	1462	1.25719	0		TAGGCA	183	147.328	1.24213	0.002		GTTCTC	1102	885.603	1.24435	0		AGAGAT	445	348.037	1.2786	0
GTGGGC	1887	1501.94	1.25637	0		GGCCAT	192	154.581	1.24207	0.002		CTCATT	1104	887.353	1.24415	0		CCAGAT	393	307.37	1.27859	0
CTGATC	1738	1383.7	1.25605	0		GAGGAT	211	170.041	1.24088	0.003		ACTGAA	928	746.227	1.24359	0		TGTGAT	574	449.027	1.27832	0
AGTGAT	1744	1389.11	1.25548	0		GAGAAC	188	151.574	1.24032	0.003		GTTCCT	1101	885.753	1.24301	0		TCCTCC	664	519.455	1.27826	0
TCAGGT	1667	1327.8	1.25546	0		GCAGTA	183	147.546	1.24029	0.002		GACTGA	873	702.705	1.24234	0		CAGGTT	457	357.557	1.27812	0
ATGAGA	1734	1382.02	1.25469	0		GGTACA	184	148.393	1.23995	0.005		GGGACT	893	718.903	1.24217	0		TGTCTA	553	433.137	1.27673	0
CCCTCA	2127	1695.65	1.25439	0		GGGATG	244	196.815	1.23974	0.001		TGTACT	1003	807.47	1.24215	0		CACAAA	443	347.374	1.27528	0
CAGGTT	1667	1329.4	1.25395	0		AAGACA	203	163.767	1.23957	0.002		TCTTGC	1099	884.952	1.24188	0		GGCAAG	378	296.459	1.27505	0
ACCCCA	1973	1573.64	1.25378	0		TCAGAT	198	159.762	1.23934	0.004		GGCATT	903	727.186	1.24177	0		AGGGTG	487	382.146	1.27438	0
GAGTGA	1704	1359.34	1.25355	0		GAGTCC	191	154.268	1.23811	0.002		ATGTTC	1003	807.898	1.24149	0		GCAGTC	394	309.644	1.27243	0
GAACAC	1589	1268.32	1.25284	0		CCGCTG	242	195.533	1.23764	0		ACTTTG	1004	808.848	1.24127	0		GGAATG	441	346.782	1.27169	0
TTGGCC	1802	1438.68	1.25254	0		GCTTCA	207	167.324	1.23712	0.002		AGGGAA	1057	852.105	1.24046	0		ATCTGG	454	357.046	1.27154	0
GGTGAG	1855	1481.44	1.25216	0		CAGAAC	178	144.018	1.23596	0.008		GCTTGC	969	781.322	1.24021	0		AGCCAA	364	286.361	1.27112	0
AAGCAA	1807	1443.13	1.25214	0		AGTCTT	232	187.766	1.23558	0.003		GGTGGT	1095	883.068	1.24	0		AACAGA	415	326.589	1.27071	0
CTCAAA	1855	1481.54	1.25208	0		GGACAT	182	147.359	1.23508	0.003		GCAGTC	864	696.862	1.23984	0		CTGAAT	459	361.296	1.27043	0
GCCTTT	2132	1702.84	1.25203	0		AGGGTG	243	196.789	1.23483	0.001		CAAGTC	879	709.026	1.23973	0		CTCATC	522	411.012	1.27004	0
ATCCCA	1851	1478.42	1.25201	0		GGGCTT	241	195.211	1.23456	0.003		ACATAT	1044	842.393	1.23933	0		CTGAAA	415	326.771	1.27	0
GATGCC	1545	1235.56	1.25045	0		GATGTC	202	163.635	1.23445	0.002		TCAGGT	901	727.113	1.23915	0		CAAGCA	363	285.963	1.26939	0
TACATA	2048	1638.64	1.24982	0		CTGAAA	187	151.488	1.23442	0.006		TTCCAC	1056	853.334	1.2375	0		TGTAAC	457	360.116	1.26904	0
AAAAAA	3615	2892.89	1.24962	0		CAAAGC	177	143.388	1.23441	0.003		AGGCCC	889	718.436	1.23741	0		GCAAGG	375	295.508	1.269	0
CCAGTC	1671	1338.72	1.24821	0		ATGAGA	203	164.498	1.23406	0.001		GACAAG	930	751.611	1.23734	0		GCACTT	460	362.668	1.26838	0
GGCCAA	1482	1187.9	1.24758	0		CAATGG	182	147.515	1.23377	0.003		ACCCCA	1075	868.904	1.23719	0		AAAACC	440	347.047	1.26784	0
TGACTA	1703	1366.16	1.24656	0		AGACCT	180	145.945	1.23334	0.004		ATCATG	915	740.529	1.2356	0		AGTGGT	499	393.847	1.26699	0
CTTTGC	2124	1704.72	1.24595	0		GGGACC	208	168.746	1.23262	0.004		AGATCC	877	710.041	1.23514	0		CAGAAA	414	326.819	1.26676	0
TGGTTT	2506	2012.31	1.24534	0		GGCTTG	241	195.583	1.23221	0.002		CACTCC	1093	884.945	1.23511	0		AGTTCT	550	434.362	1.26622	0
GGGCAT	1593	1279.77	1.24475	0		TACTGC	207	168.079	1.23156	0		TCATCC	1053	853.15	1.23425	0		TGAACT	457	361.023	1.26585	0
GACCCT	1666	1339.2	1.24402	0		TTGACT	231	187.583	1.23145	0.001		TGAGGG	995	806.36	1.23394	0		AGTGAA	442	349.472	1.26477	0
AAACAA	2510	2017.96	1.24383	0		GTAGCT	203	164.847	1.23144	0.004		GTGAGT	956	774.876	1.23375	0		GGGACC	364	287.857	1.26452	0
AGCTAC	1562	1255.86	1.24377	0		GCTCAT	206	167.326	1.23113	0.001		TTTGCT	1228	995.378	1.2337	0		TAGAAG	441	348.935	1.26385	0
CTTACA	1911	1537.15	1.24321	0		GTGTTT	313	254.254	1.23105	0		GCTATG	898	728.041	1.23345	0		ACTTGC	457	362.118	1.26202	0
ACAACA	2026	1630.33	1.24269	0		CTGAAC	180	146.331	1.23009	0.003		CTTGAG	899	729.016	1.23317	0		ATCTGA	455	360.534	1.26202	0
TTAAAA	2486	2001.21	1.24225	0		GCAGTT	201	163.446	1.22976	0.003		ATTCTC	1093	886.46	1.23299	0		CTACAC	432	342.495	1.26133	0
GTCCCA	1665	1340.34	1.24222	0		TGGGGT	282	229.364	1.22949	0.001		TCTTTG	1226	995.513	1.23153	0		CATTCC	517	410.062	1.26078	0
ATACAT	2035	1640.36	1.24058	0		GCACCT	201	163.527	1.22915	0.006		ATCAGA	919	746.272	1.23145	0		CTGAAC	386	306.329	1.26008	0
TGTTCC	2114	1704.43	1.24029	0		GGTGAG	241	196.311	1.22764	0.001		AGGAAC	927	752.924	1.2312	0		CTCAAA	435	345.421	1.25933	0
GAGACC	1472	1187.07	1.24003	0		TTGTGC	256	208.532	1.22763	0		CATCAA	987	801.929	1.23078	0		CAAGCT	385	305.739	1.25924	0
TTGCTC	2114	1705.67	1.2394	0		AAATCT	221	180.109	1.22703	0		TTCCAT	1093	888.738	1.22983	0		GCAGAT	388	308.138	1.25918	0
ATGTCC	1711	1380.92	1.23903	0		TGGATC	202	164.663	1.22675	0		TGCATT	992	806.706	1.22969	0		AGCACC	359	285.124	1.2591	0
TTTAAA	2485	2005.62	1.23902	0		GGCAAG	196	159.812	1.22644	0.004		TGTTGC	1043	848.562	1.22914	0		GGACCT	390	309.839	1.25872	0
TGTTGC	2000	1614.87	1.23849	0		TGTATG	236	192.52	1.22585	0.001		GCCCCA	979	796.617	1.22895	0		CCAACA	401	318.665	1.25837	0
GCCCCT	2036	1644.69	1.23793	0		CTTGCA	205	167.234	1.22583	0.002		GCACTC	913	743.014	1.22878	0		CATCCA	430	341.878	1.25776	0
GGGTCT	1809	1462.22	1.23716	0		CTCTAG	205	167.256	1.22567	0.003		AGAGTC	862	701.773	1.22832	0		AGACAT	412	327.685	1.25731	0
ACAACT	1832	1481.1	1.23692	0		GCATCA	179	146.06	1.22552	0.001		GATGTC	894	727.852	1.22827	0		AGTGTA	476	378.624	1.25718	0
AATCTG	1684	1361.61	1.23677	0		GCTACT	204	166.537	1.22495	0.004		AGCTAC	871	709.333	1.22791	0		CTCCAT	516	410.599	1.2567	0
GATGAG	1681	1359.35	1.23662	0		GTCAGG	201	164.204	1.22409	0.002		CCACTC	1090	887.737	1.22784	0		ACCCCT	498	396.313	1.25658	0
AACAGA	1783	1442.36	1.23617	0		TGTCTA	229	187.083	1.22406	0.002		AAATGT	991	807.399	1.2274	0		CATAGC	386	307.197	1.25652	0
TGACAA	1642	1328.8	1.2357	0		GGTGCA	201	164.24	1.22382	0		AACATT	1033	841.933	1.22694	0		TTCATG	544	433.094	1.25608	0
TTCAGT	1913	1548.78	1.23517	0		ATCTTG	229	187.21	1.22323	0.001		GGACCA	860	701.114	1.22662	0		ATGTTG	565	449.909	1.25581	0
GCAGTC	1523	1235.13	1.23307	0		ATTCCA	211	172.563	1.22274	0.004		CCCCAC	1234	1006.72	1.22576	0		GAGCAA	369	293.902	1.25552	0
ATGCAT	1679	1361.96	1.23278	0		GAGCAA	184	150.574	1.22199	0.01		GGGATG	990	807.671	1.22575	0		GTGTTT	732	583.23	1.25508	0
TCAACA	1826	1482.52	1.23169	0		TCAAGG	180	147.372	1.2214	0.007		AATGAG	954	778.591	1.22529	0		AAGACT	411	327.484	1.25502	0
AGGCTA	1519	1233.3	1.23165	0		TTCTTG	303	248.168	1.22095	0		GTCCAC	911	743.51	1.22527	0		GTCCTT	588	469.515	1.25236	0
TTGTCA	1908	1549.21	1.2316	0		AACAAA	265	217.077	1.22076	0.001		ACCTCC	1083	884.312	1.22468	0		ACCTTC	514	410.557	1.25196	0
GTCCTT	2098	1704.39	1.23094	0		ACTGAA	184	150.811	1.22007	0.005		GGCCCA	880	718.83	1.22421	0		GCCCAT	413	329.911	1.25185	0
CCAACA	1848	1501.58	1.2307	0		CAGACC	181	148.377	1.21987	0.006		ACTGTT	989	807.867	1.22421	0		TGTTGA	562	449.424	1.25049	0
TCCCCT	2598	2112.33	1.22992	0		CTCAAC	201	165.004	1.21815	0.005		ATCAGC	866	707.749	1.2236	0		GGAAAA	446	356.684	1.25041	0
GGCATT	1635	1329.45	1.22983	0		TTACAC	211	173.338	1.21727	0.004		TGCCCC	1072	876.169	1.22351	0		TCTGAT	542	434.13	1.24847	0
AGAGGT	1672	1360.25	1.22918	0		GTCAGC	188	154.477	1.21701	0.003		TTTTCT	1591	1301.1	1.22281	0		CATTGC	454	363.648	1.24846	0
CTACAT	1889	1537.81	1.22837	0		TGACTA	193	158.646	1.21655	0.005		AGAATG	953	779.403	1.22273	0		ACCAGT	384	307.621	1.24829	0
[truncated: 2,874 more rows]

## Sheet: Supplementary Table S3
Table S3 Up-regulated differentially expressed genes upon WT expression
[truncated: 331 more rows]

## Sheet: Supplementary Table S4
Table S4 Down-regulated differentially expressed genes upon WT expression
[truncated: 274 more rows]

[truncated: 14 more sheets: Supplementary Table S5, Supplementary Table S6, Supplementary Table S7, Supplementary Table S8, Supplementary Table S9, Supplementary Table S10, Supplementary Table S11, Supplementary Table S12, Supplementary Table S13, Supplementary Table S14, Supplementary Table S15, Supplementary Table S16, Supplementary Table S17, Supplementary Table S18]
